# Supplementary material for: SNHG7 is a lncRNA oncogene controlled by Insulin-like Growth Factor signaling through a negative feedback loop to tightly regulate proliferation
Source: Sci Rep. 2020 May 22;10:8583. doi: 10.1038/s41598-020-65109-7 (PMC7244715; doi:10.1038/s41598-020-65109-7)
Supplement: Supplementary file 2 — Supplementary Table 1 [file 41598_2020_65109_MOESM2_ESM.xlsx]

## Sheet: Supplementary_Table_1_IGF_RNAse
gene_id	gene	locus	status	Ctl_3hr_expression	IGF_3hr_expression	log2(fold_change)	test_stat	p_value	q_value	significant	status	Ctl_8hr_expression	IGF_8hr_expression	log2(fold_change)	test_stat	p_value	q_value	significant
XLOC_000001	-	GL000009.2:82754-125008	NOTEST	0.378112	0.278461	-0.441342	0	1	1	no	NOTEST	0.241697	0.15003	-0.687948	0	1	1	no
XLOC_000002	-	GL000009.2:82754-125008	OK	1.08408	1.01699	-0.0921758	-0.156589	0.7789	0.950801	no	OK	0.81391	0.497472	-0.710255	-0.738591	0.18535	0.456257	no
XLOC_000003	-	GL000009.2:56945-58368	NOTEST	0.197267	0.0544619	-1.85683	0	1	1	no	NOTEST	0.0134638	0.0441686	1.71393	0	1	1	no
XLOC_000004	-	GL000009.2:75407-76611	NOTEST	0.320909	0.165502	-0.955312	0	1	1	no	NOTEST	0.146421	0.141767	-0.0466004	0	1	1	no
XLOC_000005	-	GL000009.2:78420-82663	NOTEST	0.383489	0.307891	-0.316766	0	1	1	no	NOTEST	0.344174	0.237648	-0.534313	0	1	1	no
XLOC_000006	-	GL000009.2:82754-125008	NOTEST	0.365367	0.237834	-0.619391	0	1	1	no	NOTEST	0.0801531	0.0828182	0.0471888	0	1	1	no
XLOC_000007	-	GL000009.2:82754-125008	NOTEST	0.340473	0.283438	-0.264509	0	1	1	no	NOTEST	0.145881	0.0920248	-0.664693	0	1	1	no
XLOC_000008	-	GL000009.2:82754-125008	NOTEST	0.271232	0.263486	-0.0418046	0	1	1	no	NOTEST	0.0525525	0.0511418	-0.0392556	0	1	1	no
XLOC_000009	-	GL000194.1:61685-115070	OK	3.55183	2.82731	-0.329133	-0.655312	0.2363	0.530098	no	OK	1.10267	0.758058	-0.540616	-1.2907	0.0194	0.100796	no
XLOC_000010	-	GL000194.1:55973-60136	NOTEST	0.396681	0.279057	-0.507422	0	1	1	no	NOTEST	0.132011	0.0995031	-0.407848	0	1	1	no
XLOC_000011	-	GL000194.1:61685-115070	NOTEST	0.128463	0.160744	0.323411	0	1	1	no	NOTEST	0	0.010018	inf	0	1	1	no
XLOC_000012	-	GL000194.1:61685-115070	OK	0.469017	0.270846	-0.792169	-0.494575	0.38785	0.706994	no	NOTEST	0.0365211	0.0287709	-0.344122	0	1	1	no
XLOC_000013	-	GL000194.1:61685-115070	OK	0.850884	0.71493	-0.251162	-0.747807	0.1967	0.473521	no	NOTEST	0.194699	0.162992	-0.256446	0	1	1	no
XLOC_000014	-	GL000195.1:137946-142210	OK	2.34402	2.64971	0.17685	0.440159	0.4261	0.742324	no	OK	1.67404	1.70165	0.0235985	0.039892	0.94585	0.98436	no
XLOC_000015	-	GL000195.1:143628-163264	OK	0.876093	0.889485	0.0218855	0.104221	0.8551	0.969068	no	NOTEST	0.193197	0.248412	0.362659	0	1	1	no
XLOC_000016	-	GL000195.1:29367-32087	OK	0.501441	0.271551	-0.884858	-1.90824	0.0028	0.0222259	yes	NOTEST	0.0601305	0.0223322	-1.42898	0	1	1	no
XLOC_000017	-	GL000195.1:46704-48668	OK	0.825406	0.786719	-0.0692555	-0.186288	0.7509	0.942184	no	NOTEST	0.25559	0.330459	0.37064	0	1	1	no
XLOC_000018	-	GL000195.1:50833-51490	OK	0.574464	0.508007	-0.177366	-0.189503	0.75725	0.944554	no	OK	0.477438	0.973457	1.0278	1.29149	0.0488	0.194023	no
XLOC_000019	-	GL000195.1:52515-55177	OK	0.803576	0.703088	-0.19273	-0.57591	0.3139	0.627889	no	NOTEST	0.116872	0.148956	0.349959	0	1	1	no
XLOC_000020	-	GL000195.1:55390-58159	OK	0.458445	0.436309	-0.0713978	-0.172759	0.7618	0.945895	no	NOTEST	0.0331208	0.0828509	1.32278	0	1	1	no
XLOC_000021	-	GL000195.1:58259-60892	NOTEST	0.37832	0.419294	0.148355	0	1	1	no	NOTEST	0.0208677	0.0360694	0.789504	0	1	1	no
XLOC_000022	-	GL000195.1:65944-66665	OK	0.344757	0.502991	0.544953	0.516127	0.35975	0.677789	no	NOTEST	0.0614826	0.154802	1.33217	0	1	1	no
XLOC_000023	-	GL000195.1:66727-70318	OK	1.00488	1.06746	0.0871531	0.338209	0.55925	0.847151	no	OK	0.958058	1.19491	0.318717	1.25226	0.02995	0.138428	no
XLOC_000024	-	GL000195.1:70377-71231	OK	1.05755	0.974504	-0.117987	-0.224942	0.68985	0.919321	no	OK	0.690656	1.29431	0.906144	1.6602	0.0104	0.0626975	no
XLOC_000025	-	GL000195.1:71349-74898	NOTEST	0.292478	0.353302	0.272575	0	1	1	no	NOTEST	0.207076	0.27941	0.432223	0	1	1	no
XLOC_000026	-	GL000195.1:84033-86604	OK	0.531417	0.506316	-0.0698075	-0.173852	0.76185	0.945895	no	NOTEST	0.0424475	0.0459322	0.113827	0	1	1	no
XLOC_000027	-	GL000205.2:134961-140816	OK	3.96956	4.46014	0.16811	0.582215	0.29415	0.603941	no	OK	3.08477	3.33021	0.11045	0.26878	0.61785	0.882728	no
XLOC_000028	-	GL000205.2:131274-132676	OK	0.920074	0.760448	-0.274899	-0.630768	0.2717	0.575649	no	OK	0.579476	0.66028	0.188329	0.378943	0.5077	0.810233	no
XLOC_000029	-	GL000205.2:182829-183244	OK	0.771103	0.794083	0.042366	0.0370324	0.93665	0.982793	no	NOTEST	0	0.0450341	inf	0	1	1	no
XLOC_000030	-	GL000214.1:34716-36994	NOTEST	0.198655	0.0832439	-1.25485	0	1	1	no	NOTEST	0.144776	0.183975	0.345683	0	1	1	no
XLOC_000031	-	GL000218.1:38246-43641	OK	0.72923	0.642822	-0.181954	-0.682301	0.2348	0.528208	no	NOTEST	0.158014	0.10697	-0.562841	0	1	1	no
XLOC_000032	-	GL000218.1:43948-97422	OK	3.60424	2.72432	-0.403802	-1.36936	0.01255	0.0724341	no	OK	0.636118	0.39112	-0.70168	-1.54666	0.0064	0.0430437	yes
XLOC_000033	-	GL000218.1:43948-97422	NOTEST	0.338392	0.341334	0.0124871	0	1	1	no	NOTEST	0.0326075	0.0469847	0.52699	0	1	1	no
XLOC_000034	-	GL000219.1:74627-78922	OK	1.36293	1.20422	-0.178604	-0.552553	0.3167	0.630914	no	OK	0.521651	0.505717	-0.044753	-0.0720842	0.89255	0.975216	no
XLOC_000035	-	GL000219.1:79946-99671	OK	3.19504	2.1438	-0.575666	-1.67951	0.0065	0.0435523	yes	OK	2.53404	2.05462	-0.302567	-1.00066	0.08415	0.279885	no
XLOC_000036	-	GL000219.1:55903-57493	OK	0.51344	0.292506	-0.81173	-1.35721	0.0234	0.115798	no	NOTEST	0.203189	0.142969	-0.507119	0	1	1	no
XLOC_000037	-	GL000219.1:57556-59007	OK	0.557121	0.47679	-0.224638	-0.419588	0.4599	0.771933	no	NOTEST	0.187025	0.0890518	-1.07051	0	1	1	no
XLOC_000038	-	GL000219.1:69091-69779	OK	0.577062	0.269175	-1.10018	-0.98339	0.085	0.281944	no	OK	0.460373	0.101724	-2.17814	-1.1409	0.0372	0.161462	no
XLOC_000039	-	GL000219.1:71219-72216	OK	0.558988	0.43139	-0.373824	-0.518799	0.3619	0.680053	no	NOTEST	0.30808	0.132566	-1.21659	0	1	1	no
XLOC_000040	-	GL000219.1:79946-99671	NOTEST	0.256959	0.307595	0.259493	0	1	1	no	NOTEST	0.0854598	0.269851	1.65884	0	1	1	no
XLOC_000041	-	GL000221.1:78176-79302	NOTEST	0.377242	0.194683	-0.954364	0	1	1	no	NOTEST	0.0176364	0	#NAME?	0	1	1	no
XLOC_000042	-	GL000251.2:97030-97375	OK	1.02269	3.38593	1.72719	1.88715	0.00635	0.0427913	yes	NOTEST	0.0898467	0	#NAME?	0	1	1	no
XLOC_000043	-	GL000251.2:133273-133514	OK	58.3179	300.559	2.36564	11.0448	5e-05	0.000727011	yes	OK	65.6653	226.201	1.7844	8.42252	5e-05	0.000727011	yes
XLOC_000044	-	GL000251.2:185553-185805	OK	1.77348	3.33018	0.909018	0.823711	0.1488	0.396577	no	OK	0.946766	3.21334	1.76299	1.46323	0.11685	0.341205	no
XLOC_000045	-	GL000252.2:1157882-1186093	NOTEST	0.252532	0.222635	-0.181789	0	1	1	no	NOTEST	0.0920257	0.104785	0.187326	0	1	1	no
XLOC_000046	-	GL000254.2:1005587-1006714	NOTEST	0.324852	0.273082	-0.250446	0	1	1	no	NOTEST	0	0	0	0	1	1	no
XLOC_000047	-	GL000254.2:1415695-1418619	NOTEST	0.210235	0.239431	0.187609	0	1	1	no	NOTEST	0	0	0	0	1	1	no
XLOC_000048	-	GL000254.2:4715481-4716448	NOTEST	0.336819	0.319998	-0.0739108	0	1	1	no	NOTEST	0.0211445	0.0159274	-0.408771	0	1	1	no
XLOC_000049	-	GL000255.2:2659155-2763031	OK	1.29701	2.39583	0.885334	2.50941	5e-05	0.000727011	yes	OK	1.80832	3.05371	0.755911	2.63836	5e-05	0.000727011	yes
XLOC_000050	-	GL000255.2:2380656-2382468	NOTEST	0.119553	0.0757693	-0.657968	0	1	1	no	NOTEST	0	0.00689657	inf	0	1	1	no
XLOC_000051	-	GL000255.2:2382975-2384896	NOTEST	0.181188	0.0289124	-2.64773	0	1	1	no	NOTEST	0	0	0	0	1	1	no
XLOC_000052	-	GL000255.2:2659155-2763031	NOTEST	0.131665	0.2549	0.953059	0	1	1	no	NOTEST	0	0	0	0	1	1	no
XLOC_000053	-	GL000256.2:4862610-4864023	NOTEST	0.166526	0.240903	0.532702	0	1	1	no	NOTEST	0	0	0	0	1	1	no
XLOC_000054	-	GL000257.2:247997-250651	NOTEST	0.0758655	0.11164	0.557338	0	1	1	no	NOTEST	0.208107	0.0951948	-1.12837	0	1	1	no
XLOC_000055	-	GL339449.2:149018-152102	OK	0.631329	0.415149	-0.604762	-0.723386	0.238	0.53233	no	NOTEST	0	0.0391339	inf	0	1	1	no
XLOC_000056	-	GL339449.2:48502-50336	NOTEST	0.0869171	0.0942757	0.117247	0	1	1	no	NOTEST	0.010143	0	#NAME?	0	1	1	no
XLOC_000057	-	GL339449.2:53421-57117	NOTEST	0.129074	0.144352	0.161384	0	1	1	no	NOTEST	0	0	0	0	1	1	no
XLOC_000058	-	GL339449.2:62287-63446	NOTEST	0.405768	0.263917	-0.620571	0	1	1	no	NOTEST	0.2742	0.260374	-0.0746429	0	1	1	no
XLOC_000059	-	GL339449.2:68555-69351	NOTEST	0.227678	0.0488529	-2.22047	0	1	1	no	NOTEST	0	0	0	0	1	1	no
XLOC_000060	-	GL339449.2:69501-70324	NOTEST	0.190964	0.019216	-3.31292	0	1	1	no	NOTEST	0.025129	0	#NAME?	0	1	1	no
XLOC_000061	-	GL339449.2:81239-85002	NOTEST	0.262628	0.150275	-0.805418	0	1	1	no	NOTEST	0	0.0045667	inf	0	1	1	no
XLOC_000062	-	GL339449.2:85779-90875	NOTEST	0.29612	0.205727	-0.525447	0	1	1	no	NOTEST	0.00680534	0	#NAME?	0	1	1	no
XLOC_000063	-	GL339449.2:96978-100780	NOTEST	0.429889	0.297708	-0.530066	0	1	1	no	NOTEST	0.00971167	0.0339271	1.80465	0	1	1	no
XLOC_000064	-	GL339449.2:114551-115885	NOTEST	0.283353	0.221589	-0.354716	0	1	1	no	NOTEST	0	0	0	0	1	1	no
XLOC_000065	-	GL339449.2:136671-138557	NOTEST	0.0951274	0.13486	0.503529	0	1	1	no	NOTEST	0	0.00954659	inf	0	1	1	no
XLOC_000066	-	GL339449.2:143086-144319	NOTEST	0.181554	0.140459	-0.370254	0	1	1	no	NOTEST	0	0	0	0	1	1	no
XLOC_000067	-	GL339449.2:144428-147045	NOTEST	0.179932	0.148666	-0.275384	0	1	1	no	NOTEST	0.0136823	0.00523314	-1.38656	0	1	1	no
XLOC_000068	-	GL339449.2:183517-185078	NOTEST	0.221058	0.222914	0.012061	0	1	1	no	NOTEST	0.0121303	0.0117687	-0.0436633	0	1	1	no
XLOC_000069	-	GL339449.2:189076-190439	NOTEST	0.154153	0.176749	0.19734	0	1	1	no	NOTEST	0	0	0	0	1	1	no
XLOC_000070	-	GL339449.2:194660-195420	NOTEST	0.229584	0.373494	0.702061	0	1	1	no	NOTEST	0	0	0	0	1	1	no
XLOC_000071	-	GL339449.2:211640-212782	NOTEST	0.136182	0.188949	0.472461	0	1	1	no	NOTEST	0	0	0	0	1	1	no
XLOC_000072	-	GL339449.2:218774-220119	NOTEST	0.0478573	0.0906034	0.920825	0	1	1	no	NOTEST	0	0	0	0	1	1	no
XLOC_000073	-	GL339449.2:220421-222009	NOTEST	0.107077	0.134638	0.330433	0	1	1	no	NOTEST	0	0	0	0	1	1	no
XLOC_000074	-	GL339449.2:226898-227098	OK	1.33175	2.71848	1.02947	0.503265	0.29735	0.60766	no	OK	3.55063	5.17406	0.543224	0.456797	0.42435	0.740801	no
XLOC_000075	-	GL339449.2:294245-294919	NOTEST	0.284915	0.278925	-0.0306532	0	1	1	no	NOTEST	0	0	0	0	1	1	no
XLOC_000076	-	GL339449.2:957448-958291	OK	0.25039	0.442166	0.820411	0.858672	0.2137	0.49881	no	NOTEST	0.278572	0.323031	0.213619	0	1	1	no
XLOC_000077	-	GL383545.1:3101-40635	OK	1.41332	1.03787	-0.44546	-0.870497	0.0714	0.250466	no	OK	1.57537	1.16857	-0.430947	-0.925945	0.0737	0.256189	no
XLOC_000078	-	GL383557.1:52611-54620	NOTEST	0.214283	0.325562	0.603411	0	1	1	no	NOTEST	0.221986	0.246211	0.149426	0	1	1	no
XLOC_000079	-	GL383557.1:54679-55256	OK	0.463643	0.715917	0.626776	0.617846	0.29225	0.601422	no	OK	0.121188	0.530706	2.13067	1.22317	0.02475	0.120528	no
XLOC_000080	-	GL383563.3:143997-145917	NOTEST	0.229436	0.0681668	-1.75095	0	1	1	no	NOTEST	0.19298	0.108696	-0.828154	0	1	1	no
XLOC_000081	-	GL383563.3:152673-154389	NOTEST	0.0640332	0.019888	-1.68692	0	1	1	no	NOTEST	0.0216244	0.0229081	0.0831951	0	1	1	no
XLOC_000082	-	GL383573.1:134132-135318	NOTEST	0.189935	0.230873	0.281593	0	1	1	no	NOTEST	0	0	0	0	1	1	no
XLOC_000083	-	GL383573.1:136141-137709	NOTEST	0.203752	0.221347	0.119496	0	1	1	no	NOTEST	0	0	0	0	1	1	no
XLOC_000084	-	GL383581.2:76012-77253	NOTEST	0.354366	0.207308	-0.773464	0	1	1	no	NOTEST	0.269055	0.166098	-0.69587	0	1	1	no
XLOC_000085	-	GL877876.1:315693-316842	NOTEST	0.352288	0.200484	-0.813269	0	1	1	no	NOTEST	0.139224	0.169033	0.279889	0	1	1	no
XLOC_000086	-	GL877876.1:317766-319794	NOTEST	0.154786	0.194018	0.325916	0	1	1	no	NOTEST	0.0812715	0.111881	0.461149	0	1	1	no
XLOC_000087	-	GL877876.1:321323-322719	NOTEST	0.148618	0.216294	0.541385	0	1	1	no	NOTEST	0.0415904	0.0938088	1.17347	0	1	1	no
XLOC_000088	-	GL949746.1:348117-351414	NOTEST	0.307691	0.12575	-1.29093	0	1	1	no	NOTEST	0.364989	0.140087	-1.38153	0	1	1	no
XLOC_000089	-	GL949746.1:361111-361516	OK	0.452821	0.77172	0.769137	0.536997	0.3262	0.6414	no	NOTEST	0	0	0	0	1	1	no
XLOC_000090	-	GL949746.1:375926-377539	NOTEST	0.119081	0.0904408	-0.396898	0	1	1	no	NOTEST	0.0470542	0	#NAME?	0	1	1	no
XLOC_000091	-	KI270438.1:103899-104412	OK	0.165878	0.53629	1.69289	1.09543	0.09685	0.306866	no	OK	0.297612	0.65105	1.12934	0.930878	0.15345	0.404291	no
XLOC_000092	-	KI270438.1:108632-110570	NOTEST	0.0914978	0.317901	1.79677	0	1	1	no	NOTEST	0.145234	0.151418	0.0601546	0	1	1	no
XLOC_000093	-	KI270466.1:6-887	OK	0.52713	0.74504	0.499161	0.720979	0.21295	0.497838	no	OK	0.849719	0.634553	-0.421244	-0.696119	0.2297	0.52119	no
XLOC_000094	-	KI270467.1:1137-3893	OK	3.80013	2.90421	-0.387903	-1.19871	0.0261	0.125242	no	OK	4.13474	3.1569	-0.389289	-0.996401	0.0748	0.258878	no
XLOC_000095	-	KI270711.1:7989-11349	OK	2.91398	3.52191	0.27337	1.29628	0.0251	0.121825	no	NOTEST	0.127652	0.0943579	-0.436004	0	1	1	no
XLOC_000096	-	KI270711.1:13812-15195	NOTEST	0.295417	0.427084	0.531768	0	1	1	no	NOTEST	0.0562543	0.0291528	-0.948328	0	1	1	no
XLOC_000097	-	KI270711.1:18370-19861	OK	0.808527	0.806861	-0.00297706	-0.00692405	0.9688	0.988308	no	NOTEST	0	0	0	0	1	1	no
XLOC_000098	-	KI270711.1:22291-23803	NOTEST	0.419811	0.387503	-0.115531	0	1	1	no	NOTEST	0.103038	0.135242	0.392363	0	1	1	no
XLOC_000099	-	KI270711.1:23933-25344	OK	0.503862	0.642849	0.351452	0.673907	0.23485	0.528237	no	NOTEST	0.0283546	0.0205528	-0.464249	0	1	1	no
XLOC_000100	-	KI270711.1:25424-28373	OK	0.448243	0.549643	0.294215	0.765472	0.1802	0.448434	no	NOTEST	0.0430319	0.0729732	0.761958	0	1	1	no
XLOC_000101	-	KI270711.1:29655-34518	OK	0.758001	0.794651	0.0681205	0.268555	0.6441	0.896951	no	NOTEST	0.0109019	0.0159124	0.545578	0	1	1	no
XLOC_000102	-	KI270713.1:19451-22194	OK	4.22118	4.52831	0.101325	0.477856	0.4038	0.722125	no	OK	1.72142	1.9558	0.184158	0.768573	0.1766	0.443108	no
XLOC_000103	-	KI270713.1:23530-25183	NOTEST	0.227824	0.306274	0.426899	0	1	1	no	NOTEST	0.237115	0.0862375	-1.4592	0	1	1	no
XLOC_000104	-	KI270718.1:32105-32761	NOTEST	0.258534	0.092917	-1.47634	0	1	1	no	NOTEST	0.352017	0.213767	-0.719607	0	1	1	no
XLOC_000105	-	KI270718.1:34333-36766	NOTEST	0.289855	0.165565	-0.807934	0	1	1	no	NOTEST	0.287308	0.0968015	-1.5695	0	1	1	no
XLOC_000106	-	KI270718.1:36997-38052	OK	1.36844	0.425603	-1.68495	-2.77238	0.00025	0.00298987	yes	OK	1.55697	0.890542	-0.805989	-1.85004	0.00335	0.0257118	yes
XLOC_000107	-	KI270720.1:21955-26320	NOTEST	0.212033	0.113427	-0.902521	0	1	1	no	NOTEST	0.183475	0.251114	0.452759	0	1	1	no
XLOC_000108	-	KI270720.1:18054-18944	OK	0.521642	0.334184	-0.642421	-0.716747	0.23495	0.528359	no	NOTEST	0.284497	0.299076	0.0720992	0	1	1	no
XLOC_000109	-	KI270721.1:8904-10000	NOTEST	0.320115	0.281767	-0.18409	0	1	1	no	NOTEST	0	0.0137333	inf	0	1	1	no
XLOC_000110	-	KI270733.1:123027-175391	OK	555.413	544.097	-0.0296986	-0.0284075	0.92135	0.979599	no	OK	1.2092	1.09904	-0.137804	-0.0427483	0.91295	0.978449	no
XLOC_000111	-	KI270733.1:123027-175391	OK	180.525	192.358	0.0915937	0.0876077	0.75115	0.94232	no	OK	5.405	4.73165	-0.191951	-0.186052	0.69955	0.923403	no
XLOC_000112	-	KI270733.1:123027-175391	OK	158.078	51.7302	-1.61156	-1.4169	0.12415	0.353039	no	OK	141.154	38.1182	-1.88872	-2.38568	0.00035	0.0039931	yes
XLOC_000113	-	KI270733.1:123027-175391	OK	38.0753	22.3164	-0.770753	-0.320385	0.65825	0.903683	no	OK	105.887	35.1651	-1.59032	-2.3867	5e-05	0.000727011	yes
XLOC_000114	-	KI270733.1:123027-175391	OK	385.653	523.64	0.44127	0.415452	0.3726	0.691192	no	OK	124.713	101.933	-0.290984	-0.605664	0.25535	0.554518	no
XLOC_000115	-	KI270733.1:123027-175391	NOTEST	1.34e-136	5.99e-48	294.489	0	1	1	no	OK	29.5289	25.9043	-0.188935	-0.360817	0.54135	0.834361	no
XLOC_000116	-	KI270733.1:123027-175391	OK	26.455	5.02562	-2.39617	-0.867068	0.1363	0.374577	no	OK	29.2277	4.29434	-2.76683	-1.86865	0.0435	0.179679	no
XLOC_000117	-	KI270733.1:24754-25662	OK	0.537176	0.332275	-0.693018	-0.851662	0.16845	0.429626	no	OK	0.61639	0.618434	0.00477526	0.00747313	0.94855	0.984693	no
XLOC_000118	-	KI270734.1:145074-151382	NOTEST	0.124241	0.241375	0.958134	0	1	1	no	NOTEST	0	0	0	0	1	1	no
XLOC_000119	-	KI270734.1:133518-136913	NOTEST	0.270566	0.339729	0.328404	0	1	1	no	NOTEST	0	0	0	0	1	1	no
XLOC_000120	-	KI270734.1:142301-143704	NOTEST	0.267024	0.241664	-0.143969	0	1	1	no	NOTEST	0.0134046	0	#NAME?	0	1	1	no
XLOC_000121	-	KI270742.1:22323-108530	NOTEST	0.321106	0.275566	-0.220651	0	1	1	no	NOTEST	0.0358521	0.0794823	1.14858	0	1	1	no
XLOC_000122	-	KI270742.1:2-1760	OK	0.452615	0.920072	1.02346	2.25711	0.00055	0.0058342	yes	OK	0.330534	0.808366	1.29021	2.52242	0.00015	0.00192961	yes
XLOC_000123	-	KI270742.1:1814-9355	OK	0.581361	1.29153	1.15158	5.04606	5e-05	0.000727011	yes	OK	0.44486	1.05887	1.2511	5.15756	5e-05	0.000727011	yes
XLOC_000124	-	KI270742.1:22323-108530	NOTEST	0.152419	0.127864	-0.253435	0	1	1	no	NOTEST	0.0175747	0.00651662	-1.43131	0	1	1	no
XLOC_000125	-	KI270742.1:22323-108530	NOTEST	0.0584443	0.104186	0.834021	0	1	1	no	NOTEST	0	0	0	0	1	1	no
XLOC_000126	-	KI270744.1:15598-18873	OK	0.556864	0.328052	-0.7634	-1.76073	0.0035	0.0266263	yes	OK	0.611362	0.291217	-1.06993	-2.38173	0.0005	0.00539218	yes
XLOC_000127	-	KI270744.1:321-6747	OK	0.852269	0.804114	-0.08391	-0.184651	0.7475	0.941175	no	OK	0.915384	0.786758	-0.218458	-0.475619	0.4014	0.719974	no
XLOC_000128	-	KI270744.1:42017-44661	NOTEST	0.169576	0.12266	-0.467266	0	1	1	no	NOTEST	0.0545497	0.0348204	-0.647639	0	1	1	no
XLOC_000129	-	KI270744.1:123466-125870	OK	0.887319	0.847517	-0.0662098	-0.201851	0.72175	0.932442	no	OK	0.665126	0.643946	-0.0466886	-0.126117	0.8212	0.962198	no
XLOC_000130	-	KI270744.1:126413-133798	OK	0.494162	0.477035	-0.0508886	-0.197461	0.7318	0.936092	no	NOTEST	0.00478774	0.0103872	1.11739	0	1	1	no
XLOC_000131	-	KI270746.1:65114-66484	NOTEST	0.106393	0.184833	0.796822	0	1	1	no	NOTEST	0.0562575	0.00942097	-2.5781	0	1	1	no
XLOC_000132	-	KI270762.1:192604-193979	NOTEST	0.273389	0.245521	-0.155106	0	1	1	no	NOTEST	0	0	0	0	1	1	no
XLOC_000133	-	KI270768.1:65791-67508	NOTEST	0.232821	0.108881	-1.09647	0	1	1	no	NOTEST	0.0327268	0.010586	-1.62832	0	1	1	no
XLOC_000134	-	KI270768.1:68404-69779	NOTEST	0.217446	0.0957086	-1.18393	0	1	1	no	NOTEST	0.083738	0.044121	-0.924416	0	1	1	no
XLOC_000135	-	KI270770.1:11015-25691	OK	0.564457	0.206018	-1.45409	-3.87284	5e-05	0.000727011	yes	OK	0.723054	0.237103	-1.60859	-5.21283	5e-05	0.000727011	yes
XLOC_000136	-	KI270770.1:11015-25691	NOTEST	0.249119	0.0390985	-2.67165	0	1	1	no	NOTEST	0.258506	0.0900474	-1.52144	0	1	1	no
XLOC_000137	-	KI270772.1:89673-94897	OK	1.18724	0.854342	-0.474725	-1.1903	0.03465	0.153621	no	OK	1.32442	0.712355	-0.894698	-2.182	0.00025	0.00298987	yes
XLOC_000138	-	KI270772.1:95008-96642	NOTEST	0.429689	0.221899	-0.95339	0	1	1	no	NOTEST	0.371603	0.203996	-0.865219	0	1	1	no
XLOC_000139	-	KI270777.1:86432-87453	NOTEST	0.0859009	0.166758	0.957008	0	1	1	no	NOTEST	0	0	0	0	1	1	no
XLOC_000140	-	KI270781.1:22810-23170	OK	0.707453	3.8411	2.44081	2.37319	0.0021	0.0176254	yes	NOTEST	0	0	0	0	1	1	no
XLOC_000141	-	KI270792.1:74023-75793	NOTEST	0.112123	0.158476	0.499178	0	1	1	no	NOTEST	0	0	0	0	1	1	no
XLOC_000142	-	KI270792.1:76557-79000	NOTEST	0.229932	0.251373	0.128625	0	1	1	no	NOTEST	0.00729861	0.00498836	-0.549055	0	1	1	no
XLOC_000143	-	KI270792.1:95740-96417	OK	0.51652	0.355517	-0.538905	-0.513934	0.3116	0.62526	no	NOTEST	0	0	0	0	1	1	no
XLOC_000144	-	KI270792.1:107363-110120	NOTEST	0.104008	0.06297	-0.72396	0	1	1	no	NOTEST	0	0	0	0	1	1	no
XLOC_000145	-	KI270798.1:120499-122753	NOTEST	0.254702	0.270017	0.0842389	0	1	1	no	NOTEST	0.00795733	0	#NAME?	0	1	1	no
XLOC_000146	-	KI270798.1:124225-124923	OK	0.529803	0.817417	0.625616	0.76975	0.1659	0.42538	no	NOTEST	0	0	0	0	1	1	no
XLOC_000147	-	KI270798.1:125442-128888	NOTEST	0.170047	0.170216	0.0014335	0	1	1	no	NOTEST	0	0.00737768	inf	0	1	1	no
XLOC_000148	-	KI270801.1:344143-345269	NOTEST	0.281482	0.37845	0.427061	0	1	1	no	NOTEST	0	0	0	0	1	1	no
XLOC_000149	-	KI270801.1:350357-361638	NOTEST	0.216116	0.397942	0.880751	0	1	1	no	NOTEST	0.235755	0.250685	0.0885916	0	1	1	no
XLOC_000150	-	KI270803.1:506532-507833	NOTEST	0.157044	0.0479686	-1.71101	0	1	1	no	NOTEST	0.238023	0.191344	-0.314938	0	1	1	no
XLOC_000151	-	KI270803.1:508271-512146	NOTEST	0.428166	0.268084	-0.675484	0	1	1	no	OK	0.559324	0.256491	-1.12478	-2.85838	0.0001	0.00135365	yes
XLOC_000152	-	KI270804.1:103106-103942	OK	0.415119	0.464966	0.163601	0.183021	0.7334	0.936602	no	NOTEST	0	0	0	0	1	1	no
XLOC_000153	-	KI270805.1:42099-43443	NOTEST	0.246287	0.168031	-0.551618	0	1	1	no	NOTEST	0	0	0	0	1	1	no
XLOC_000154	-	KI270806.1:71349-73404	NOTEST	0.272475	0.143864	-0.921415	0	1	1	no	NOTEST	0.279566	0.254824	-0.133685	0	1	1	no
XLOC_000155	-	KI270809.1:2666-4267	NOTEST	0.366091	0.126508	-1.53298	0	1	1	no	NOTEST	0.0115629	0	#NAME?	0	1	1	no
XLOC_000156	-	KI270809.1:10069-10679	OK	0.542511	0.411	-0.400514	-0.364567	0.5059	0.808683	no	NOTEST	0	0.0285516	inf	0	1	1	no
XLOC_000157	-	KI270809.1:10961-11667	NOTEST	0.420415	0.404692	-0.0549918	0	1	1	no	NOTEST	0	0	0	0	1	1	no
XLOC_000158	-	KI270809.1:14448-16304	OK	1.03909	0.789449	-0.396402	-1.08226	0.06065	0.224453	no	NOTEST	0.382708	0.22102	-0.792067	0	1	1	no
XLOC_000159	-	KI270816.1:110921-121330	NOTEST	0.348123	0.301706	-0.206452	0	1	1	no	NOTEST	0.0458808	0.0531132	0.211181	0	1	1	no
XLOC_000160	-	KI270816.1:103764-104293	OK	0.914436	1.52776	0.740465	1.02932	0.09075	0.294315	no	NOTEST	0	0	0	0	1	1	no
XLOC_000161	-	KI270816.1:105424-106015	OK	1.02601	1.19933	0.225188	0.361939	0.5445	0.836837	no	NOTEST	0	0	0	0	1	1	no
XLOC_000162	-	KI270816.1:122850-124433	NOTEST	0.170513	0.150344	-0.181613	0	1	1	no	NOTEST	0	0	0	0	1	1	no
XLOC_000163	-	KI270819.1:82685-83732	NOTEST	0.132289	0.395074	1.57843	0	1	1	no	NOTEST	0.136103	0.287855	1.08064	0	1	1	no
XLOC_000164	-	KI270830.1:14224-15349	OK	0.499334	0.337482	-0.565193	-0.746234	0.1763	0.442609	no	OK	0.517825	0.246985	-1.06804	-1.2625	0.04475	0.182983	no
XLOC_000165	-	KI270830.1:15463-16706	NOTEST	0.371389	0.245353	-0.598069	0	1	1	no	NOTEST	0.252502	0.186847	-0.434439	0	1	1	no
XLOC_000166	-	KI270831.1:212851-223395	OK	0.421837	0.485991	0.204246	0.669295	0.217	0.503696	no	NOTEST	0.0299034	0.0218198	-0.454668	0	1	1	no
XLOC_000167	-	KI270831.1:136102-137750	OK	0.391308	0.496	0.342035	0.630838	0.2686	0.571429	no	NOTEST	0.0119109	0	#NAME?	0	1	1	no
XLOC_000168	-	KI270831.1:140168-141707	NOTEST	0.285104	0.211025	-0.434074	0	1	1	no	NOTEST	0	0	0	0	1	1	no
XLOC_000169	-	KI270831.1:141947-143627	NOTEST	0.334927	0.334646	-0.00120879	0	1	1	no	NOTEST	0	0	0	0	1	1	no
XLOC_000170	-	KI270831.1:143824-145670	NOTEST	0.345749	0.307344	-0.169873	0	1	1	no	NOTEST	0	0.00675729	inf	0	1	1	no
XLOC_000171	-	KI270831.1:145741-147967	NOTEST	0.29528	0.278317	-0.0853583	0	1	1	no	NOTEST	0.0162765	0	#NAME?	0	1	1	no
XLOC_000172	-	KI270831.1:149508-150510	NOTEST	0.1451	0.191766	0.402301	0	1	1	no	NOTEST	0	0.0152657	inf	0	1	1	no
XLOC_000173	-	KI270831.1:171923-172758	NOTEST	0.255029	0.108362	-1.2348	0	1	1	no	NOTEST	0.15043	0.173403	0.205038	0	1	1	no
XLOC_000174	-	KI270831.1:173839-175547	NOTEST	0.154941	0.217259	0.487698	0	1	1	no	NOTEST	0.188341	0.162567	-0.212313	0	1	1	no
XLOC_000175	-	KI270831.1:176604-177810	NOTEST	0.309666	0.141212	-1.13285	0	1	1	no	NOTEST	0	0	0	0	1	1	no
XLOC_000176	-	KI270831.1:196874-198396	NOTEST	0.199428	0.134332	-0.570062	0	1	1	no	NOTEST	0.0122336	0.00943913	-0.374119	0	1	1	no
XLOC_000177	-	KI270831.1:200075-200930	NOTEST	0.152363	0.352911	1.21179	0	1	1	no	NOTEST	0	0	0	0	1	1	no
XLOC_000178	-	KI270831.1:209405-210220	NOTEST	0.279182	0.233624	-0.257017	0	1	1	no	NOTEST	0	0	0	0	1	1	no
XLOC_000179	-	KI270831.1:212042-212768	NOTEST	0.333543	0.234562	-0.507899	0	1	1	no	NOTEST	0	0	0	0	1	1	no
XLOC_000180	-	KI270832.1:85122-86607	NOTEST	0.313158	0.325993	0.0579528	0	1	1	no	NOTEST	0	0	0	0	1	1	no
XLOC_000181	-	KI270832.1:85122-86607	NOTEST	0.197594	0.187841	-0.0730269	0	1	1	no	NOTEST	0	0	0	0	1	1	no
XLOC_000182	-	KI270832.1:80848-81666	OK	0.463335	0.342376	-0.436475	-0.478461	0.4045	0.722886	no	NOTEST	0	0	0	0	1	1	no
XLOC_000183	-	KI270832.1:98378-100131	NOTEST	0.0771819	0.0958583	0.312641	0	1	1	no	NOTEST	0.194187	0.167281	-0.215171	0	1	1	no
XLOC_000184	-	KI270832.1:107126-108914	NOTEST	0.161751	0.156094	-0.0513598	0	1	1	no	NOTEST	0	0	0	0	1	1	no
XLOC_000185	-	KI270832.1:113287-114396	NOTEST	0.102538	0.172264	0.748456	0	1	1	no	NOTEST	0	0	0	0	1	1	no
XLOC_000186	-	KI270832.1:114717-115765	OK	0.528545	0.400346	-0.400779	-0.561394	0.31345	0.627315	no	NOTEST	0	0	0	0	1	1	no
XLOC_000187	-	KI270832.1:118873-120445	NOTEST	0.16457	0.13666	-0.268114	0	1	1	no	NOTEST	0.0118004	0	#NAME?	0	1	1	no
XLOC_000188	-	KI270832.1:134453-136420	NOTEST	0.313336	0.274727	-0.189713	0	1	1	no	NOTEST	0	0	0	0	1	1	no
XLOC_000189	-	KI270832.1:147590-148215	OK	0.48513	0.363444	-0.416639	-0.38974	0.49595	0.801217	no	NOTEST	0	0	0	0	1	1	no
XLOC_000190	-	KI270850.1:144421-236565	OK	1.23466	2.42707	0.975104	1.45465	0.0109	0.064977	no	NOTEST	0.394376	0.167165	-1.2383	0	1	1	no
XLOC_000191	-	KI270850.1:144421-236565	NOTEST	0.209209	0.0760929	-1.45911	0	1	1	no	NOTEST	0.064403	0	#NAME?	0	1	1	no
XLOC_000192	-	KI270850.1:144421-236565	NOTEST	0.330517	0.309934	-0.0927625	0	1	1	no	NOTEST	0	0	0	0	1	1	no
XLOC_000193	-	KI270850.1:144421-236565	NOTEST	0.0876658	0.0885884	0.0151032	0	1	1	no	NOTEST	0	0	0	0	1	1	no
XLOC_000194	-	KI270853.1:868821-869902	OK	3.74989	3.92078	0.064293	0.113039	0.85185	0.968616	no	OK	1.44428	1.27606	-0.178651	-0.206708	0.71545	0.9298	no
XLOC_000195	-	KI270853.1:518581-519862	NOTEST	0.198191	0.202932	0.0341056	0	1	1	no	NOTEST	0	0	0	0	1	1	no
XLOC_000196	-	KI270853.1:538502-539333	NOTEST	0.421303	0.203945	-1.04668	0	1	1	no	NOTEST	0	0	0	0	1	1	no
XLOC_000197	-	KI270853.1:581555-582351	NOTEST	0.138186	0.280218	1.01994	0	1	1	no	NOTEST	0	0	0	0	1	1	no
XLOC_000198	-	KI270853.1:584067-584932	NOTEST	0.170665	0.113274	-0.591353	0	1	1	no	NOTEST	0	0	0	0	1	1	no
XLOC_000199	-	KI270853.1:633115-633308	OK	11.7269	26.9319	1.1995	2.09044	0.00145	0.0130514	yes	OK	20.21	22.7536	0.171025	0.351961	0.53595	0.830264	no
XLOC_000200	-	KI270853.1:853530-855216	NOTEST	0.402752	0.404981	0.00795961	0	1	1	no	NOTEST	0	0.0243169	inf	0	1	1	no
XLOC_000201	-	KI270853.1:861733-863837	NOTEST	0.428027	0.359836	-0.250361	0	1	1	no	NOTEST	0	0	0	0	1	1	no
XLOC_000202	-	KI270853.1:865969-868311	OK	0.805023	0.750792	-0.100616	-0.287147	0.60805	0.876893	no	NOTEST	0.00777324	0.00521953	-0.574598	0	1	1	no
XLOC_000203	-	KI270853.1:1674065-1674948	NOTEST	0.15122	0.142872	-0.0819292	0	1	1	no	NOTEST	0.023044	0.0157885	-0.545516	0	1	1	no
XLOC_000204	-	KI270853.1:1679542-1681574	NOTEST	0.110631	0.14746	0.414567	0	1	1	no	NOTEST	0	0	0	0	1	1	no
XLOC_000205	-	KI270853.1:1688201-1689995	NOTEST	0.0835545	0.144811	0.79338	0	1	1	no	NOTEST	0.0108431	0	#NAME?	0	1	1	no
XLOC_000206	-	KI270853.1:1738791-1742277	NOTEST	0.0364268	0.0759002	1.0591	0	1	1	no	NOTEST	0	0.00494757	inf	0	1	1	no
XLOC_000207	-	KI270853.1:1761207-1764140	NOTEST	0.39803	0.396182	-0.0067134	0	1	1	no	NOTEST	0.00611197	0.0180168	1.55963	0	1	1	no
XLOC_000208	-	KI270853.1:1769364-1771310	NOTEST	0.13133	0.219232	0.739262	0	1	1	no	NOTEST	0	0.00637842	inf	0	1	1	no
XLOC_000209	-	KI270853.1:1783776-1784942	NOTEST	0.0797082	0.110548	0.471869	0	1	1	no	NOTEST	0	0	0	0	1	1	no
XLOC_000210	-	KI270853.1:1792551-1793811	NOTEST	0	0.0725608	inf	0	1	1	no	NOTEST	0	0	0	0	1	1	no
XLOC_000211	-	KI270854.1:90092-92797	NOTEST	0.309369	0.28305	-0.128274	0	1	1	no	NOTEST	0.0130946	0.00447433	-1.54922	0	1	1	no
XLOC_000212	-	KI270854.1:93369-93680	OK	4.32569	1.9742	-1.13166	-1.5437	0.0224	0.112233	no	OK	2.85572	2.61014	-0.129729	-0.192618	0.74995	0.942045	no
XLOC_000213	-	KI270854.1:96910-97518	OK	2.41072	1.97134	-0.290286	-0.639003	0.2639	0.565641	no	NOTEST	0	0	0	0	1	1	no
XLOC_000214	-	KI270854.1:97639-98652	NOTEST	0.31441	0.185263	-0.763074	0	1	1	no	NOTEST	0.0208348	0.0150689	-0.46742	0	1	1	no
XLOC_000215	-	KI270854.1:101828-102704	OK	0.568978	0.53619	-0.0856277	-0.118873	0.83995	0.966281	no	NOTEST	0	0	0	0	1	1	no
XLOC_000216	-	KI270857.1:1172564-1173173	OK	0.253668	0.475196	0.905584	0.688353	0.2745	0.57925	no	NOTEST	0.193319	0.142032	-0.444762	0	1	1	no
XLOC_000217	-	KI270857.1:2289440-2291723	NOTEST	0.174182	0.158246	-0.138428	0	1	1	no	NOTEST	0	0	0	0	1	1	no
XLOC_000218	-	KI270860.1:15577-16593	NOTEST	0.421784	0.286572	-0.557606	0	1	1	no	NOTEST	0.0919955	0.0704001	-0.385985	0	1	1	no
XLOC_000219	-	KI270860.1:127995-130465	NOTEST	0.29409	0.216187	-0.443982	0	1	1	no	NOTEST	0.272258	0.250868	-0.118048	0	1	1	no
XLOC_000220	-	KI270860.1:10686-12100	NOTEST	0.11836	0.193463	0.708883	0	1	1	no	NOTEST	0.0271221	0.0193416	-0.487764	0	1	1	no
XLOC_000221	-	KI270860.1:20247-21019	NOTEST	0.394125	0.302935	-0.379647	0	1	1	no	NOTEST	0	0	0	0	1	1	no
XLOC_000222	-	KI270860.1:152246-153674	NOTEST	0.20434	0.158978	-0.362142	0	1	1	no	NOTEST	0.364259	0.127972	-1.50913	0	1	1	no
XLOC_000223	-	KI270860.1:162932-163815	OK	0.562531	0.38037	-0.564528	-0.683399	0.20845	0.491219	no	NOTEST	0.0246095	0	#NAME?	0	1	1	no
XLOC_000224	-	KI270860.1:165855-166319	OK	0.903736	0.226857	-1.99412	-1.3934	0.1178	0.34278	no	NOTEST	0	0	0	0	1	1	no
XLOC_000225	-	KI270862.1:92341-93623	NOTEST	0.0859285	0.0919707	0.0980381	0	1	1	no	NOTEST	0	0	0	0	1	1	no
XLOC_000226	-	KI270862.1:196726-197744	OK	0.571387	0.390624	-0.548686	-0.747504	0.19995	0.478431	no	NOTEST	0	0	0	0	1	1	no
XLOC_000227	-	KI270862.1:207077-209059	NOTEST	0.0968932	0.0330176	-1.55316	0	1	1	no	NOTEST	0	0	0	0	1	1	no
XLOC_000228	-	KI270866.1:34303-43155	OK	0.626882	1.00593	0.682264	1.74044	0.00545	0.0379291	yes	OK	0.483853	1.27504	1.39791	2.76932	0.00025	0.00298987	yes
XLOC_000229	-	KI270866.1:34303-43155	NOTEST	0.066318	0.0648509	-0.0322735	0	1	1	no	NOTEST	0.0320235	0.0648541	1.01807	0	1	1	no
XLOC_000230	-	KI270868.1:42947-44401	NOTEST	0.172062	0.0760514	-1.17789	0	1	1	no	NOTEST	0.0920143	0.0933392	0.0206249	0	1	1	no
XLOC_000231	-	KI270868.1:44575-45165	NOTEST	0.387928	0.199078	-0.96245	0	1	1	no	NOTEST	0.365192	0.347361	-0.0722203	0	1	1	no
XLOC_000232	-	KI270868.1:46082-46910	NOTEST	0.300792	0.131139	-1.19767	0	1	1	no	NOTEST	0.156743	0.158548	0.0165177	0	1	1	no
XLOC_000233	-	KI270869.1:40452-41891	NOTEST	0.108993	0.175121	0.68412	0	1	1	no	NOTEST	0	0	0	0	1	1	no
XLOC_000234	-	KI270879.1:259170-278755	OK	13.9668	12.0836	-0.20895	-0.868809	0.1352	0.372636	no	OK	15.4354	13.9843	-0.142434	-0.590082	0.2972	0.60753	no
XLOC_000235	-	KI270879.1:259170-278755	NOTEST	0.29519	0.364266	0.303349	0	1	1	no	OK	0.386855	0.600633	0.634691	0.425575	0.4523	0.765353	no
XLOC_000236	-	KI270879.1:259170-278755	OK	2.25636	2.34586	0.0561222	0.124871	0.8249	0.963061	no	OK	2.25888	2.6239	0.216103	0.469257	0.41205	0.729669	no
XLOC_000237	-	KI270879.1:259170-278755	OK	2.01452	2.14949	0.0935539	0.0544039	0.92375	0.980196	no	OK	2.91937	3.07155	0.0733117	0.0610179	0.91325	0.978482	no
XLOC_000238	-	KI270879.1:259170-278755	OK	1.7893	1.87631	0.068506	0.0461567	0.93505	0.982422	no	OK	1.53335	2.09528	0.450463	0.291503	0.61665	0.882126	no
XLOC_000239	-	KI270880.1:3-25150	OK	0.963576	0.830064	-0.215176	-0.357496	0.52495	0.822685	no	OK	1.02028	0.988665	-0.0454115	-0.0771516	0.8877	0.974321	no
XLOC_000240	-	KI270895.1:75181-76352	NOTEST	0.244196	0.113382	-1.10684	0	1	1	no	NOTEST	0	0	0	0	1	1	no
XLOC_000241	-	KI270897.1:997038-998384	NOTEST	0.111459	0.127377	0.192599	0	1	1	no	NOTEST	0	0.00961201	inf	0	1	1	no
XLOC_000242	-	KI270897.1:1001156-1002391	NOTEST	0.0436996	0.129582	1.56817	0	1	1	no	NOTEST	0	0	0	0	1	1	no
XLOC_000243	-	KI270897.1:1011907-1013326	NOTEST	0.0993299	0.0819463	-0.277549	0	1	1	no	NOTEST	0	0	0	0	1	1	no
XLOC_000244	-	KI270897.1:1020797-1024460	NOTEST	0.104783	0.0990799	-0.0807447	0	1	1	no	NOTEST	0	0	0	0	1	1	no
XLOC_000245	-	KI270904.1:230372-231259	NOTEST	0.304038	0.358987	0.239682	0	1	1	no	NOTEST	0	0	0	0	1	1	no
XLOC_000246	-	KI270904.1:254386-255974	NOTEST	0.337204	0.28708	-0.232171	0	1	1	no	NOTEST	0.238992	0.285467	0.256361	0	1	1	no
XLOC_000247	-	KI270904.1:366605-366801	OK	5.61904	9.49547	0.756917	0.840294	0.1913	0.465279	no	OK	6.78794	12.3035	0.858025	1.08736	0.06195	0.227657	no
XLOC_000248	-	KI270905.1:252650-253568	NOTEST	0.300468	0.14403	-1.06084	0	1	1	no	NOTEST	0	0	0	0	1	1	no
XLOC_000249	-	KI270905.1:254742-257373	NOTEST	0.156536	0.164559	0.0721127	0	1	1	no	NOTEST	0	0.00460846	inf	0	1	1	no
XLOC_000250	-	KI270905.1:557613-559035	NOTEST	0.117604	0.198437	0.754742	0	1	1	no	NOTEST	0	0	0	0	1	1	no
XLOC_000251	-	KI270905.1:568596-569390	OK	0.521677	0.492546	-0.0828981	-0.0975677	0.8493	0.967949	no	NOTEST	0	0	0	0	1	1	no
XLOC_000252	-	KI270905.1:1987454-1987920	OK	0.6185	0.301258	-1.03778	-0.699948	0.137	0.375776	no	NOTEST	0	0	0	0	1	1	no
XLOC_000253	-	KI270905.1:1993091-2000814	NOTEST	0.102637	0.093041	-0.141615	0	1	1	no	NOTEST	0	0	0	0	1	1	no
XLOC_000254	-	KI270905.1:2017403-2018635	NOTEST	0.168841	0.104594	-0.690868	0	1	1	no	NOTEST	0	0	0	0	1	1	no
XLOC_000255	-	KI270905.1:2061248-2062273	NOTEST	0.255398	0.247029	-0.0480704	0	1	1	no	NOTEST	0	0	0	0	1	1	no
XLOC_000256	-	KI270905.1:2062507-2064604	NOTEST	0.146752	0.0656719	-1.16004	0	1	1	no	NOTEST	0	0	0	0	1	1	no
XLOC_000257	-	KI270905.1:2066760-2067675	NOTEST	0.19978	0.176207	-0.181141	0	1	1	no	NOTEST	0	0	0	0	1	1	no
XLOC_000258	-	KI270905.1:2102379-2104203	NOTEST	0.239518	0.111383	-1.1046	0	1	1	no	NOTEST	0	0.00772644	inf	0	1	1	no
XLOC_000259	-	KI270905.1:2916938-2917976	NOTEST	0.206713	0.182323	-0.181131	0	1	1	no	NOTEST	0.0396574	0.01464	-1.43767	0	1	1	no
XLOC_000260	-	KI270905.1:2923421-2924360	NOTEST	0.244063	0.145075	-0.75046	0	1	1	no	NOTEST	0	0	0	0	1	1	no
XLOC_000261	-	KI270905.1:2931734-2933141	NOTEST	0.334382	0.367806	0.137447	0	1	1	no	NOTEST	0	0	0	0	1	1	no
XLOC_000262	-	KI270905.1:2937745-2940336	NOTEST	0.107542	0.0493239	-1.12455	0	1	1	no	NOTEST	0	0	0	0	1	1	no
XLOC_000263	-	KI270905.1:2944319-2949438	NOTEST	0.128688	0.160601	0.319607	0	1	1	no	NOTEST	0	0	0	0	1	1	no
XLOC_000264	-	KI270905.1:2956758-2958585	NOTEST	0.110722	0.0827227	-0.42058	0	1	1	no	NOTEST	0.0106277	0.00988544	-0.104457	0	1	1	no
XLOC_000265	-	KI270905.1:2959600-2969063	NOTEST	0.108888	0.0975153	-0.159139	0	1	1	no	NOTEST	0.00179119	0.00260546	0.54062	0	1	1	no
XLOC_000266	-	KI270905.1:3021098-3023508	NOTEST	0.0740733	0.0855279	0.207442	0	1	1	no	NOTEST	0.0152729	0.0057145	-1.41828	0	1	1	no
XLOC_000267	-	KI270905.1:3040436-3042037	NOTEST	0.158414	0.145814	-0.119575	0	1	1	no	NOTEST	0.0123009	0	#NAME?	0	1	1	no
XLOC_000268	-	KI270905.1:3048865-3049921	NOTEST	0.126875	0.093372	-0.442341	0	1	1	no	NOTEST	0	0	0	0	1	1	no
XLOC_000269	-	KI270905.1:3050097-3051027	NOTEST	0.11615	0.0568458	-1.03086	0	1	1	no	NOTEST	0	0	0	0	1	1	no
XLOC_000270	-	KI270905.1:4735122-4735840	NOTEST	0.253687	0.258558	0.0274405	0	1	1	no	NOTEST	0	0	0	0	1	1	no
XLOC_000271	-	KI270905.1:4986766-4987135	OK	2.21423	2.33805	0.0784979	0.120839	0.83575	0.965593	no	OK	1.99261	2.2847	0.197347	0.3015	0.60105	0.87277	no
XLOC_000272	-	KI270905.1:5037133-5038119	NOTEST	0.144676	0.0329105	-2.13621	0	1	1	no	NOTEST	0	0.0155612	inf	0	1	1	no
XLOC_000273	-	KI270905.1:5052247-5053450	NOTEST	0.254298	0.111159	-1.19389	0	1	1	no	NOTEST	0	0	0	0	1	1	no
XLOC_000274	-	KI270905.1:5064019-5065125	NOTEST	0.103884	0.0574625	-0.854276	0	1	1	no	NOTEST	0.0356248	0	#NAME?	0	1	1	no
XLOC_000275	-	KI270908.1:894812-895627	OK	0.894537	0.508621	-0.814548	-1.13709	0.0625	0.229008	no	NOTEST	0	0	0	0	1	1	no
XLOC_000276	-	KI270908.1:1002378-1003803	NOTEST	0.178316	0.193899	0.120868	0	1	1	no	NOTEST	0.1754	0.076693	-1.19348	0	1	1	no
XLOC_000277	-	KI270908.1:1082472-1084285	NOTEST	0.187198	0.164145	-0.189597	0	1	1	no	NOTEST	0	0.0068924	inf	0	1	1	no
XLOC_000278	-	KI270908.1:1194321-1196445	NOTEST	0.157083	0.155597	-0.0137128	0	1	1	no	NOTEST	0	0	0	0	1	1	no
XLOC_000279	-	KI270913.1:22536-24309	NOTEST	0.196238	0.191866	-0.0325086	0	1	1	no	NOTEST	0	0	0	0	1	1	no
XLOC_000280	DDX11L1	chr1:11868-31109	NOTEST	0.034976	0.0865739	1.30757	0	1	1	no	NOTEST	0.0559356	0.0971287	0.796131	0	1	1	no
XLOC_000281	MIR1302-10,MIR1302-11	chr1:11868-31109	NOTEST	0	0	0	0	1	1	no	NOTEST	0	0	0	0	1	1	no
XLOC_000282	OR4G4P	chr1:52472-53312	NOTEST	0	0	0	0	1	1	no	NOTEST	0	0	0	0	1	1	no
XLOC_000283	OR4G11P	chr1:62947-63887	NOTEST	0	0	0	0	1	1	no	NOTEST	0	0	0	0	1	1	no
XLOC_000284	OR4F5	chr1:69090-70008	NOTEST	0	0	0	0	1	1	no	NOTEST	0	0	0	0	1	1	no
XLOC_000285	CICP27	chr1:89294-134836	OK	0.951924	0.613874	-0.632905	-2.23957	0.00025	0.00298987	yes	NOTEST	0.0491742	0.00843031	-2.54424	0	1	1	no
XLOC_000286	RP11-34P13.9	chr1:141473-173862	OK	0.525134	0.374502	-0.487712	-0.279286	0.6307	0.889686	no	NOTEST	0.0517214	0	#NAME?	0	1	1	no
XLOC_000287	FO538757.3	chr1:182392-184158	NOTEST	0	0.0209808	inf	0	1	1	no	NOTEST	0	0	0	0	1	1	no
XLOC_000288	FO538757.1	chr1:200879-201017	NOTEST	0	0	0	0	1	1	no	NOTEST	0	0	0	0	1	1	no
XLOC_000289	RP4-669L17.2	chr1:357382-501617	NOTEST	0.217862	0.124048	-0.812507	0	1	1	no	NOTEST	0.238438	0.0454542	-2.39113	0	1	1	no
XLOC_000290	WBP1LP7	chr1:357382-501617	NOTEST	0	0	0	0	1	1	no	NOTEST	0	0	0	0	1	1	no
XLOC_000291	CICP7	chr1:357382-501617	NOTEST	0	0.00481909	inf	0	1	1	no	NOTEST	0.00582622	0	#NAME?	0	1	1	no
XLOC_000292	RP5-857K21.2	chr1:517223-778671	NOTEST	0.0981281	0	#NAME?	0	1	1	no	NOTEST	0	0.0469116	inf	0	1	1	no
XLOC_000293	MTND1P23	chr1:517223-778671	NOTEST	0	0.0733461	inf	0	1	1	no	NOTEST	0.262664	0.352373	0.423884	0	1	1	no
XLOC_000294	MTND2P28	chr1:517223-778671	OK	3.03575	2.95188	-0.040418	-0.043769	0.9385	0.982992	no	OK	2.20869	3.05161	0.466378	0.243696	0.70595	0.925735	no
XLOC_000295	AC114498.1	chr1:517223-778671	NOTEST	0	0	0	0	1	1	no	NOTEST	0	0	0	0	1	1	no
XLOC_000296	MIR6723	chr1:517223-778671	OK	11.3892	8.82897	-0.36735	-0.817221	0.15	0.398495	no	OK	15.2086	15.4164	0.0195761	0.0265683	0.96135	0.986787	no
XLOC_000297	RP5-857K21.7	chr1:517223-778671	NOTEST	0.148815	0	#NAME?	0	1	1	no	NOTEST	0.182603	0.0822909	-1.1499	0	1	1	no
XLOC_000298	MTATP6P1,MTATP8P1,RP5-857K21.11	chr1:517223-778671	OK	89.7011	55.3961	-0.69534	-2.23068	0.00015	0.00192961	yes	OK	104.673	106.969	0.0313106	0.0603864	0.91445	0.978763	no
XLOC_000299	WBP1LP6	chr1:517223-778671	NOTEST	0	0	0	0	1	1	no	NOTEST	0	0	0	0	1	1	no
XLOC_000300	CICP3	chr1:517223-778671	NOTEST	0.177753	0.10634	-0.741191	0	1	1	no	NOTEST	0.0673319	0.0402767	-0.741343	0	1	1	no
XLOC_000301	RP11-206L10.4	chr1:517223-778671	NOTEST	0.200129	0.21209	0.0837432	0	1	1	no	NOTEST	0	0.0795978	inf	0	1	1	no
XLOC_000302	RP11-206L10.9	chr1:778769-819837	OK	5.1335	5.76033	0.166209	0.440154	0.38475	0.703689	no	OK	1.94719	2.32084	0.253257	0.392467	0.34115	0.657728	no
XLOC_000303	FAM87B	chr1:778769-819837	NOTEST	0.349117	0.138128	-1.33771	0	1	1	no	NOTEST	0.258327	0.138298	-0.901416	0	1	1	no
XLOC_000304	LINC01128	chr1:825137-859477	OK	3.14736	3.44502	0.130371	0.23388	0.6534	0.901423	no	OK	3.39204	5.08461	0.583985	1.2296	0.02055	0.105258	no
XLOC_000305	TUBB8P11	chr1:868070-876903	NOTEST	0.0115562	0	#NAME?	0	1	1	no	NOTEST	0.0331667	0.0115166	-1.52602	0	1	1	no
XLOC_000306	RP11-54O7.16	chr1:904833-915976	NOTEST	0.349738	0.12132	-1.52745	0	1	1	no	NOTEST	0.161025	0.0501349	-1.6834	0	1	1	no
XLOC_000307	RP11-54O7.1,RP11-54O7.2	chr1:904833-915976	OK	0.629391	0.475744	-0.40377	-0.695731	0.1349	0.372043	no	OK	0.596242	0.410096	-0.539936	-0.866752	0.0675	0.24105	no
XLOC_000308	SAMD11	chr1:924879-959309	OK	14.7821	17.6163	0.253053	0.3579	0.4954	0.800695	no	OK	17.9013	13.6465	-0.391534	-0.517615	0.28855	0.597169	no
XLOC_000309	AL645608.1,KLHL17,PLEKHN1	chr1:960579-982093	OK	8.23525	10.1032	0.294924	0.768713	0.14775	0.394732	no	OK	8.50315	9.8555	0.212931	0.529208	0.32075	0.6354	no
XLOC_000310	ISG15	chr1:998811-1014541	OK	41.8472	54.2624	0.374822	1.37086	0.01735	0.0925864	no	OK	43.496	71.7068	0.721226	2.74623	5e-05	0.000727011	yes
XLOC_000311	AGRN,RP11-54O7.14	chr1:1020080-1056121	OK	55.0292	51.2407	-0.102905	-0.249638	0.59065	0.866895	no	OK	68.2554	52.4958	-0.378741	-0.957325	0.05255	0.203685	no
XLOC_000312	RP11-465B22.3	chr1:1059733-1075605	OK	2.88461	4.63421	0.683945	1.06596	0.05055	0.198652	no	OK	3.76061	4.16243	0.146459	0.224601	0.68685	0.917811	no
XLOC_000313	LINC01342	chr1:1137016-1144056	NOTEST	0.141055	0.0865046	-0.705411	0	1	1	no	NOTEST	0.184808	0.0787593	-1.2305	0	1	1	no
XLOC_000314	MIR200A,MIR200B,MIR429,RP11-465B22.8	chr1:1161566-1172482	OK	4.2243	5.05007	0.257591	0.679065	0.10825	0.327442	no	OK	4.37796	4.92286	0.169237	0.44873	0.28905	0.597697	no
XLOC_000315	TTLL10	chr1:1173055-1197935	OK	0.395088	0.845633	1.09786	0.642466	0.0977	0.308381	no	NOTEST	0.278731	0.164843	-0.757782	0	1	1	no
XLOC_000316	B3GALT6	chr1:1232248-1240309	OK	10.5369	11.5015	0.126365	0.620724	0.2789	0.584907	no	OK	12.5509	17.0833	0.44479	2.16929	0.0002	0.00247301	yes
XLOC_000317	RP5-902P8.10,SCNN1D	chr1:1274016-1292279	OK	1.73593	2.27774	0.3919	0.714777	0.1542	0.405643	no	OK	1.95675	1.23362	-0.665567	-0.998701	0.01335	0.0759085	no
XLOC_000318	PUSL1	chr1:1292375-1324691	OK	22.4655	33.2433	0.565353	1.18837	0.0384	0.165028	no	OK	23.452	42.9755	0.873803	1.88676	0.0018	0.0155594	yes
XLOC_000319	CPTP	chr1:1324755-1328948	OK	11.5705	13.1317	0.182595	0.909134	0.1086	0.328008	no	OK	13.7509	16.3961	0.253827	1.28805	0.02455	0.119802	no
XLOC_000320	TAS1R3	chr1:1331313-1349350	OK	1.27812	1.5486	0.276933	0.324107	0.5694	0.853528	no	OK	1.68029	1.40478	-0.258368	-0.316246	0.5776	0.859171	no
XLOC_000321	RP5-890O3.3	chr1:1378665-1379032	NOTEST	0.142197	0.142481	0.0028727	0	1	1	no	NOTEST	0	0.0574484	inf	0	1	1	no
XLOC_000322	RP4-758J18.2	chr1:1399521-1407313	OK	13.8775	16.3307	0.234837	0.55189	0.3269	0.642179	no	OK	12.7255	17.4894	0.458767	1.13764	0.041	0.172594	no
XLOC_000323	RP4-758J18.13	chr1:1409095-1410618	OK	3.17656	4.5274	0.511221	2.23012	0.0001	0.00135365	yes	OK	2.02177	3.40085	0.750279	2.93145	5e-05	0.000727011	yes
XLOC_000324	RP4-758J18.7	chr1:1418419-1422691	NOTEST	0.0366624	0	#NAME?	0	1	1	no	NOTEST	0	0	0	0	1	1	no
XLOC_000325	TMEM88B	chr1:1426127-1427787	NOTEST	0	0	0	0	1	1	no	NOTEST	0	0	0	0	1	1	no
XLOC_000326	VWA1	chr1:1430538-1442882	OK	22.241	22.3088	0.00438852	0.0178331	0.97325	0.989281	no	OK	27.5966	31.2786	0.180687	0.731989	0.2053	0.486461	no
XLOC_000327	ATAD3C	chr1:1449688-1470158	OK	0.504975	0.345268	-0.548497	-0.494136	0.35805	0.676082	no	OK	0.541164	0.459908	-0.23472	-0.170359	0.7295	0.935312	no
XLOC_000328	ATAD3B	chr1:1471768-1497848	OK	4.4112	8.89007	1.01102	4.53732	5e-05	0.000727011	yes	OK	5.13378	9.01503	0.81231	2.36719	0.00055	0.0058342	yes
XLOC_000329	ATAD3A	chr1:1512150-1534687	OK	9.46144	13.2953	0.490784	1.91616	0.0009	0.00879807	yes	OK	9.91231	18.8616	0.928159	3.90705	5e-05	0.000727011	yes
XLOC_000330	RP5-832C2.5	chr1:1541672-1577075	NOTEST	0.384784	0.327628	-0.23199	0	1	1	no	OK	0.502215	0.355342	-0.499096	-0.260835	0.71595	0.930013	no
XLOC_000331	AL645728.1	chr1:1579755-1580046	NOTEST	0	0	0	0	1	1	no	NOTEST	0	0	0	0	1	1	no
XLOC_000332	-	chr1:1600205-1602763	NOTEST	0.27879	0.315554	0.178709	0	1	1	no	NOTEST	0.404785	0.201608	-1.0056	0	1	1	no
XLOC_000333	MIB2	chr1:1613757-1630806	OK	12.0439	14.9967	0.316346	0.892014	0.11505	0.338371	no	OK	14.4821	12.1496	-0.253361	-0.689638	0.22675	0.517225	no
XLOC_000334	MMP23A,MMP23B	chr1:1632094-1750775	OK	0.902705	0.803852	-0.167324	-0.0552331	0.8129	0.960229	no	NOTEST	0.0146518	0.119563	3.02862	0	1	1	no
XLOC_000335	RP11-345P4.10	chr1:1632094-1750775	NOTEST	0.281967	0.0586629	-2.265	0	1	1	no	NOTEST	0.398663	0.180513	-1.14307	0	1	1	no
XLOC_000336	RP11-345P4.6,RP11-345P4.7	chr1:1632094-1750775	OK	2.02323	1.19577	-0.75872	-0.384146	0.42165	0.738333	no	OK	2.0136	1.07508	-0.905328	-0.491338	0.28775	0.596389	no
XLOC_000337	RP1-283E3.4	chr1:1632094-1750775	OK	8.3285	5.20803	-0.67732	-0.604501	0.2782	0.584057	no	NOTEST	0.00927655	0.399716	5.42924	0	1	1	no
XLOC_000338	RP1-140A9.1	chr1:1891470-1892658	OK	0.979836	0.621598	-0.656558	-1.11396	0.0532	0.205196	no	OK	1.16404	0.695632	-0.742749	-1.37708	0.0284	0.133225	no
XLOC_000339	CALML6	chr1:1913542-1917296	OK	0.556831	0.425104	-0.389422	-0.606527	0.16915	0.430831	no	NOTEST	0.350318	0.301638	-0.215849	0	1	1	no
XLOC_000340	GABRD	chr1:2019323-2030755	OK	0.873323	0.996579	0.190468	0.572314	0.30795	0.620704	no	OK	1.34951	1.19446	-0.176088	-0.607971	0.2822	0.589479	no
XLOC_000341	PRKCZ	chr1:2050446-2220738	OK	14.4618	13.1411	-0.138165	-0.397889	0.44705	0.76071	no	OK	13.8448	14.6587	0.0824207	0.243407	0.64805	0.898773	no
XLOC_000342	RP11-181G12.4	chr1:2050446-2220738	NOTEST	0	0	0	0	1	1	no	NOTEST	0.089879	0	#NAME?	0	1	1	no
XLOC_000343	SKI	chr1:2228694-2319039	OK	8.65749	7.83665	-0.143712	-0.389873	0.40325	0.721528	no	OK	8.7653	9.35767	0.0943458	0.233559	0.645	0.897427	no
XLOC_000344	MORN1	chr1:2321252-2391707	OK	1.31615	1.40145	0.0905927	0.249786	0.6613	0.905001	no	NOTEST	0	0	0	0	1	1	no
XLOC_000345	RER1	chr1:2391774-2413797	OK	66.1853	82.5187	0.318209	1.08174	0.0608	0.224844	no	OK	76.2343	94.8642	0.315424	1.03228	0.0733	0.255162	no
XLOC_000346	PLCH2	chr1:2414879-2526603	OK	2.47867	2.17342	-0.189595	-0.340386	0.48565	0.792988	no	OK	2.80713	2.3919	-0.230939	-0.397826	0.45765	0.770031	no
XLOC_000347	RP3-395M20.12	chr1:2546263-2548750	OK	8.16349	8.71719	0.0946771	0.421229	0.4543	0.767008	no	OK	8.66625	9.10553	0.0713344	0.320025	0.5763	0.858415	no
XLOC_000348	TNFRSF14	chr1:2549919-2565382	NOTEST	0.0399883	0.0552613	0.46669	0	1	1	no	NOTEST	0.1386	0.058741	-1.23849	0	1	1	no
XLOC_000349	RP3-395M20.7	chr1:2566409-2569888	NOTEST	0.011225	0	#NAME?	0	1	1	no	NOTEST	0.0128866	0.00837161	-0.622292	0	1	1	no
XLOC_000350	RP3-395M20.9	chr1:2581559-2585007	NOTEST	0.250535	0.375771	0.584838	0	1	1	no	NOTEST	0.380126	0.238381	-0.673208	0	1	1	no
XLOC_000351	FAM213B	chr1:2586490-2801721	OK	13.5487	15.3653	0.181524	0.681845	0.23195	0.524251	no	OK	18.0582	24.8115	0.458352	1.82179	0.00145	0.0130514	yes
XLOC_000352	RP13-436F16.1	chr1:2586490-2801721	NOTEST	0	0	0	0	1	1	no	NOTEST	0	0	0	0	1	1	no
XLOC_000353	ACTRT2	chr1:3021482-3022903	NOTEST	0	0	0	0	1	1	no	NOTEST	0	0	0	0	1	1	no
XLOC_000354	PRDM16	chr1:3069167-3438621	OK	0.746204	0.927692	0.314077	0.294798	0.5083	0.81064	no	OK	0.743837	1.14948	0.627923	0.574502	0.25095	0.549004	no
XLOC_000355	RP11-193J6.1	chr1:3069167-3438621	NOTEST	0.0321459	0.0104415	-1.62231	0	1	1	no	NOTEST	0.0321562	0.0355772	0.145856	0	1	1	no
XLOC_000356	ARHGEF16	chr1:3454425-3481113	OK	16.5533	19.7837	0.257195	1.32191	0.0209	0.106582	no	OK	18.565	23.0116	0.309776	1.71061	0.00285	0.022548	yes
XLOC_000357	RP11-168F9.2	chr1:3487245-3611535	OK	0.447729	0.050657	-3.14379	-0.431623	0.3668	0.685362	no	NOTEST	0.212288	0.235646	0.150596	0	1	1	no
XLOC_000358	TPRG1L	chr1:3625001-3630127	OK	6.47268	6.82768	0.0770309	0.384584	0.50475	0.807883	no	OK	6.06682	7.17206	0.241449	1.20631	0.0348	0.154071	no
XLOC_000359	TP73	chr1:3630637-3747336	OK	5.3401	4.31875	-0.306253	-0.933824	0.09305	0.299022	no	OK	7.66376	6.19384	-0.307218	-1.02964	0.0678	0.241863	no
XLOC_000360	TP73-AS1	chr1:3630637-3747336	NOTEST	0	0	0	0	1	1	no	NOTEST	0	0	0	0	1	1	no
XLOC_000361	CCDC27	chr1:3752397-3771645	NOTEST	0.0292263	0.0135309	-1.11101	0	1	1	no	NOTEST	0.00603072	0.0242815	2.00945	0	1	1	no
XLOC_000362	SMIM1	chr1:3772734-3796510	OK	8.97991	8.14499	-0.140788	-0.173197	0.7572	0.944554	no	OK	8.90875	6.72021	-0.406718	-0.468563	0.41365	0.731115	no
XLOC_000363	RN7SL574P	chr1:3772734-3796510	OK	0.540597	0.741694	0.456269	0.101971	0.8266	0.963468	no	OK	1.12257	0.739766	-0.601662	-0.153511	0.78175	0.951695	no
XLOC_000364	RP1-286D6.5	chr1:3772734-3796510	OK	2.38962	2.27011	-0.0740188	-0.0501956	0.9272	0.980769	no	OK	2.00674	1.80123	-0.15587	-0.0800905	0.8864	0.974192	no
XLOC_000365	DFFB	chr1:3857262-3900293	OK	2.14099	2.74456	0.358295	0.780456	0.12415	0.353039	no	OK	2.25236	2.75681	0.291562	0.623494	0.23485	0.528237	no
XLOC_000366	LINC01134	chr1:3900368-3917225	NOTEST	0.352667	0.187424	-0.912004	0	1	1	no	OK	0.434577	0.329524	-0.399229	-0.462049	0.33605	0.652426	no
XLOC_000367	LINC01346	chr1:3940612-3955262	NOTEST	0.0267937	0	#NAME?	0	1	1	no	NOTEST	0	0	0	0	1	1	no
XLOC_000368	RP5-1166F10.1	chr1:4412050-4424687	NOTEST	0	0	0	0	1	1	no	NOTEST	0	0	0	0	1	1	no
XLOC_000369	RP1-37J18.2	chr1:4571547-4583421	NOTEST	0	0	0	0	1	1	no	NOTEST	0	0	0	0	1	1	no
XLOC_000370	AJAP1	chr1:4654731-4792534	NOTEST	0.114994	0.128499	0.160192	0	1	1	no	OK	0.273163	0.553	1.01752	0.559414	0.29865	0.609316	no
XLOC_000371	RP1-58B11.1	chr1:5492977-5494674	NOTEST	0	0	0	0	1	1	no	NOTEST	0	0	0	0	1	1	no
XLOC_000372	MIR4417	chr1:5564070-5564143	NOTEST	0	0	0	0	1	1	no	NOTEST	0	0	0	0	1	1	no
XLOC_000373	KCNAB2	chr1:5862655-6101193	OK	3.26186	3.27455	0.00560148	0.0105016	0.9833	0.992392	no	OK	2.87742	3.7072	0.365552	0.512185	0.29495	0.604899	no
XLOC_000374	RNF207	chr1:6181268-6235972	OK	3.69612	4.26339	0.205988	0.100408	0.7754	0.949656	no	OK	3.13334	2.5694	-0.28627	-0.128761	0.6901	0.919382	no
XLOC_000375	LINC00337	chr1:6236099-6239718	OK	0.883683	0.634817	-0.477188	-0.888381	0.09825	0.309386	no	OK	0.929513	0.958359	0.0440906	0.10197	0.8438	0.967037	no
XLOC_000376	HES3	chr1:6244191-6245578	NOTEST	0.139823	0.174508	0.319686	0	1	1	no	NOTEST	0.0626869	0.0308632	-1.02228	0	1	1	no
XLOC_000377	RP1-202O8.3	chr1:6264268-6394391	OK	0.74137	0.690844	-0.101833	-0.0625737	0.9167	0.978884	no	OK	1.58143	0.876182	-0.851929	-0.534552	0.32405	0.638905	no
XLOC_000378	ESPN	chr1:6424774-6520061	OK	15.5423	14.1013	-0.140376	-0.355657	0.5147	0.815537	no	OK	17.8994	15.3244	-0.224083	-0.69296	0.2063	0.487838	no
XLOC_000379	RNU6-731P	chr1:6521346-6554535	NOTEST	0	0	0	0	1	1	no	NOTEST	0	0	0	0	1	1	no
XLOC_000380	RP11-58A11.2	chr1:6521346-6554535	OK	1.0649	1.55	0.541549	0.233016	0.74355	0.939821	no	OK	1.11753	0.830947	-0.427483	-0.167204	0.784	0.952153	no
XLOC_000381	TAS1R1	chr1:6555180-6579757	NOTEST	0.059445	0.0302149	-0.976297	0	1	1	no	NOTEST	0.0476615	0.00682472	-2.80398	0	1	1	no
XLOC_000382	ZBTB48	chr1:6580000-6589632	OK	7.42128	7.31483	-0.0208425	-0.0754436	0.89345	0.975363	no	OK	7.23734	6.66059	-0.11981	-0.464856	0.4068	0.724976	no
XLOC_000383	PHF13	chr1:6590723-6624033	OK	4.76104	5.1948	0.125794	0.227676	0.6901	0.919382	no	OK	5.6038	5.49917	-0.0271905	-0.0597392	0.9102	0.977938	no
XLOC_000384	THAP3	chr1:6624865-6701924	OK	6.33922	7.32436	0.208397	0.420895	0.4137	0.731163	no	OK	7.41059	6.95681	-0.0911618	-0.167776	0.7575	0.944636	no
XLOC_000385	RP11-242F24.1	chr1:6724636-6730012	NOTEST	0	0	0	0	1	1	no	NOTEST	0	0	0	0	1	1	no
XLOC_000386	CAMTA1	chr1:6785323-7769706	OK	21.0689	22.6516	0.104501	0.361121	0.5207	0.819527	no	OK	24.1436	27.7131	0.198922	0.761643	0.18195	0.451037	no
XLOC_000387	RNU1-8P	chr1:6785323-7769706	NOTEST	0	0	0	0	1	1	no	NOTEST	0	0	0	0	1	1	no
XLOC_000388	CAMTA1-IT1	chr1:6785323-7769706	NOTEST	0	0.0579618	inf	0	1	1	no	NOTEST	0	0	0	0	1	1	no
XLOC_000389	VAMP3	chr1:7771268-7781432	OK	27.043	27.166	0.00654921	0.0155337	0.9777	0.990424	no	OK	27.9021	30.033	0.106175	0.314916	0.56125	0.848479	no
XLOC_000390	RP3-467L1.6	chr1:7771268-7781432	OK	1.72711	1.84465	0.0949847	0.04324	0.9369	0.982819	no	OK	2.41072	1.78583	-0.43287	-0.198512	0.7141	0.929306	no
XLOC_000391	PER3	chr1:7784267-7853512	OK	4.14905	5.19716	0.324942	0.949213	0.07705	0.264151	no	OK	4.99437	3.7187	-0.425505	-1.21168	0.02815	0.132316	no
XLOC_000392	RP5-892F13.2	chr1:7915893-7943165	NOTEST	0	0.065883	inf	0	1	1	no	NOTEST	0	0	0	0	1	1	no
XLOC_000393	PARK7	chr1:7954290-7985505	OK	142.36	161.224	0.17952	0.980754	0.09055	0.293899	no	OK	141.357	180.213	0.350365	1.9271	0.00075	0.00755046	yes
XLOC_000394	RP11-431K24.1	chr1:8026737-8122702	NOTEST	0.0284678	0.0913491	1.68206	0	1	1	no	NOTEST	0.0168925	0.0583449	1.78822	0	1	1	no
XLOC_000395	RP11-431K24.2	chr1:8189823-8192770	NOTEST	0.0415134	0	#NAME?	0	1	1	no	NOTEST	0	0.0177121	inf	0	1	1	no
XLOC_000396	RP11-431K24.3	chr1:8208671-8215210	NOTEST	0.0362997	0	#NAME?	0	1	1	no	NOTEST	0	0	0	0	1	1	no
XLOC_000397	SLC45A1	chr1:8317825-8344167	NOTEST	0.102025	0.156783	0.619853	0	1	1	no	NOTEST	0.143231	0.138319	-0.0503469	0	1	1	no
XLOC_000398	Y_RNA	chr1:8317825-8344167	NOTEST	0	0	0	0	1	1	no	NOTEST	0	0	0	0	1	1	no
XLOC_000399	RP5-1115A15.1	chr1:8352267-8817775	NOTEST	0.0683004	0.0335497	-1.02559	0	1	1	no	NOTEST	0.0412995	0.181895	2.13891	0	1	1	no
XLOC_000400	RERE	chr1:8352267-8817775	OK	0.514955	0.26944	-0.934483	-0.411414	0.63475	0.891929	no	OK	0.496549	0.568391	0.194949	0.0978971	0.881	0.973486	no
XLOC_000401	RERE	chr1:8352267-8817775	OK	0.577345	0.445803	-0.373028	-0.193735	0.7306	0.935734	no	OK	0.521139	0.315722	-0.723014	-0.3119	0.6983	0.922953	no
XLOC_000402	RP5-1115A15.2	chr1:8352267-8817775	NOTEST	0.274759	0.174093	-0.658309	0	1	1	no	NOTEST	0.268849	0.185373	-0.536367	0	1	1	no
XLOC_000403	RPL7P11	chr1:8352267-8817775	NOTEST	0.324506	0.19579	-0.728937	0	1	1	no	NOTEST	0.114821	0.191577	0.738535	0	1	1	no
XLOC_000404	RP4-633I8.3	chr1:8352267-8817775	NOTEST	0.186198	0.232518	0.320511	0	1	1	no	NOTEST	0.308598	0.182896	-0.754701	0	1	1	no
XLOC_000405	RP11-185B14.1	chr1:8831006-8831375	NOTEST	0	0	0	0	1	1	no	NOTEST	0	0	0	0	1	1	no
XLOC_000406	ENO1-AS1	chr1:8861001-8879894	OK	1.27648	1.25174	-0.0282392	-0.00239464	0.9809	0.99156	no	OK	1.17289	0.803865	-0.545041	-0.0296759	0.70665	0.926173	no
XLOC_000407	HMGN2P17	chr1:8893408-8894151	NOTEST	0.0181019	0.020563	0.183912	0	1	1	no	NOTEST	0	0	0	0	1	1	no
XLOC_000408	RP3-477M7.6	chr1:8909741-8909904	NOTEST	0	0	0	0	1	1	no	NOTEST	0	0	0	0	1	1	no
XLOC_000409	CA6	chr1:8945866-8975092	NOTEST	0.0454557	0	#NAME?	0	1	1	no	NOTEST	0.0488466	0.0894715	0.873169	0	1	1	no
XLOC_000410	SCARNA16	chr1:9035106-9088478	NOTEST	0	0	0	0	1	1	no	NOTEST	0	0	0	0	1	1	no
XLOC_000411	RP3-510D11.2	chr1:9147763-9202619	OK	1.13926	0.784736	-0.537814	-0.36277	0.52995	0.826113	no	OK	0.98614	0.673944	-0.549164	-0.326497	0.58155	0.861502	no
XLOC_000412	RP3-510D11.1	chr1:9147763-9202619	OK	0.676832	0.530628	-0.351099	-0.272243	0.6264	0.887402	no	OK	0.719799	0.732181	0.0246067	0.0204503	0.9702	0.988652	no
XLOC_000413	H6PD	chr1:9234770-9271337	OK	6.47875	5.33775	-0.279484	-1.50993	0.00925	0.0572945	no	OK	7.74359	6.56645	-0.237889	-1.2558	0.0282	0.132492	no
XLOC_000414	SPSB1	chr1:9292879-9369532	OK	7.54789	7.07798	-0.0927367	-0.370842	0.52185	0.820554	no	OK	7.35653	6.80132	-0.113212	-0.474214	0.4063	0.724513	no
XLOC_000415	SLC25A33	chr1:9539427-9585485	OK	2.15499	4.93273	1.19471	5.61796	5e-05	0.000727011	yes	OK	2.44099	4.49156	0.879751	4.17634	5e-05	0.000727011	yes
XLOC_000416	RP13-15M17.1	chr1:9539427-9585485	OK	0.472776	0.68552	0.536041	0.28156	0.65655	0.902844	no	OK	0.264709	0.568349	1.10237	0.578215	0.36255	0.68077	no
XLOC_000417	TMEM201	chr1:9588730-9616516	OK	3.95477	5.79882	0.552165	2.67729	5e-05	0.000727011	yes	OK	4.83743	7.76642	0.683008	3.03209	5e-05	0.000727011	yes
XLOC_000418	PIK3CD	chr1:9651731-9824526	OK	0.459396	0.255325	-0.847401	-0.371915	0.2183	0.505585	no	OK	0.485879	0.250218	-0.95741	-0.452056	0.13025	0.363693	no
XLOC_000419	MZT1P1	chr1:9651731-9824526	NOTEST	0	0	0	0	1	1	no	NOTEST	0	0	0	0	1	1	no
XLOC_000420	RP11-84A14.5	chr1:9848275-9910340	OK	0.510837	0.920762	0.849965	0.328338	0.65435	0.901832	no	OK	0.901346	1.22933	0.447719	0.214494	0.7355	0.937202	no
XLOC_000421	RP11-84A14.4	chr1:9922112-9985501	OK	0.763815	1.01939	0.416407	0.16883	0.83055	0.964351	no	OK	0.945294	0.908299	-0.0575955	-0.0232295	0.8181	0.961574	no
XLOC_000422	NMNAT1,RP11-807G9.2	chr1:9922112-9985501	OK	7.08764	5.92726	-0.257939	-0.569804	0.26925	0.572341	no	OK	6.76395	4.99495	-0.437397	-0.913916	0.0816	0.274389	no
XLOC_000423	RN7SKP269	chr1:9922112-9985501	OK	0.727359	0.732373	0.00991066	0.00286119	0.89055	0.974734	no	OK	0.932082	0.412953	-1.17448	-0.338763	0.6465	0.898115	no
XLOC_000424	MIR5697	chr1:9922112-9985501	NOTEST	0	0	0	0	1	1	no	NOTEST	0	0	0	0	1	1	no
XLOC_000425	RBP7	chr1:9997205-10016020	OK	1.28006	1.1072	-0.209297	-0.402339	0.46645	0.777415	no	OK	1.86818	1.66788	-0.163611	-0.383116	0.49105	0.797249	no
XLOC_000426	UBE4B	chr1:10032831-10181239	OK	13.9336	9.761	-0.513466	-1.88228	0.0002	0.00247301	yes	OK	14.4514	10.347	-0.481989	-1.85337	0.00055	0.0058342	yes
XLOC_000427	PGAM1P11	chr1:10032831-10181239	NOTEST	0.347153	0.135121	-1.36132	0	1	1	no	NOTEST	0.40522	0.113347	-1.83796	0	1	1	no
XLOC_000428	RNU6-828P	chr1:10032831-10181239	NOTEST	0	0	0	0	1	1	no	NOTEST	0	0	0	0	1	1	no
XLOC_000429	KIF1B,RN7SL731P	chr1:10210804-10381787	OK	6.00222	6.74785	0.16893	0.454318	0.2751	0.580102	no	OK	6.4929	8.11804	0.322269	0.719968	0.07145	0.250586	no
XLOC_000430	MIR1273D	chr1:10210804-10381787	NOTEST	0	0	0	0	1	1	no	NOTEST	0	0	0	0	1	1	no
XLOC_000431	RNU6-37P	chr1:10210804-10381787	NOTEST	0	0	0	0	1	1	no	NOTEST	0	0	0	0	1	1	no
XLOC_000432	PGD	chr1:10398591-10420144	OK	105.563	118.52	0.16702	0.840187	0.11255	0.334366	no	OK	112.153	135.446	0.272249	1.39044	0.01005	0.0610633	no
XLOC_000433	APITD1,APITD1-CORT,CORT	chr1:10429880-10452153	OK	9.67135	9.46608	-0.030951	-0.130356	0.8108	0.959472	no	OK	9.03556	10.4053	0.20363	0.866257	0.12185	0.349365	no
XLOC_000434	RP5-1113E3.3	chr1:10455371-10630758	OK	3.68224	5.68657	0.626973	0.454141	0.4379	0.752518	no	OK	4.06766	5.93306	0.544578	0.356671	0.54155	0.834517	no
XLOC_000435	PEX14	chr1:10455371-10630758	OK	10.1754	8.82039	-0.20617	-0.502402	0.37325	0.691841	no	OK	10.9958	11.8142	0.103579	0.272814	0.62185	0.885154	no
XLOC_000436	RN7SL614P	chr1:10455371-10630758	NOTEST	0.346243	0.346165	-0.000322855	0	1	1	no	OK	1.19605	0.296191	-2.01367	-0.404543	0.39365	0.712469	no
XLOC_000437	RP4-734G22.3	chr1:10635391-10796650	OK	1.15395	1.18961	0.0438996	0.127468	0.82175	0.962315	no	OK	1.40625	1.39798	-0.00850645	-0.0236675	0.9668	0.988092	no
XLOC_000438	CASZ1	chr1:10635391-10796650	OK	0.877722	0.726371	-0.273058	-0.135591	0.82485	0.96303	no	OK	0.800094	0.554803	-0.528195	-0.25143	0.73845	0.938122	no
XLOC_000439	HSPE1P24	chr1:10895760-10895998	NOTEST	0	0	0	0	1	1	no	NOTEST	0	0	0	0	1	1	no
XLOC_000440	RP4-635E18.8,TARDBP	chr1:11012343-11047233	OK	23.6057	26.719	0.178728	0.6369	0.24285	0.538922	no	OK	21.3686	28.546	0.417799	1.55075	0.00425	0.0311299	yes
XLOC_000441	RP4-635E18.7	chr1:11066617-11102100	OK	0.508072	0.553434	0.12338	0.121245	0.8342	0.965268	no	OK	0.509428	0.577347	0.180559	0.16842	0.7698	0.947972	no
XLOC_000442	RP4-635E18.6	chr1:11066617-11102100	OK	1.89803	2.0601	0.118217	0.074858	0.9156	0.978884	no	OK	2.15512	2.26428	0.0712826	0.046787	0.9474	0.984433	no
XLOC_000443	MTOR-AS1	chr1:11106534-11262547	NOTEST	0.0595412	0.105161	0.820637	0	1	1	no	NOTEST	0.091759	0.0480038	-0.934702	0	1	1	no
XLOC_000444	RNU6-537P	chr1:11106534-11262547	NOTEST	0	0	0	0	1	1	no	NOTEST	0	0	0	0	1	1	no
XLOC_000445	ANGPTL7	chr1:11106534-11262547	NOTEST	0.20218	0.237382	0.231569	0	1	1	no	NOTEST	0.0609228	0.111268	0.868983	0	1	1	no
XLOC_000446	RNU6-291P	chr1:11106534-11262547	NOTEST	0	0	0	0	1	1	no	NOTEST	0	0	0	0	1	1	no
XLOC_000447	RPL39P6	chr1:11106534-11262547	OK	0	3.79139	inf	#NAME?	0.20235	0.482173	no	NOTEST	0	0	0	0	1	1	no
XLOC_000448	UBIAD1	chr1:11273176-11298388	OK	6.17295	7.59067	0.298266	1.11919	0.04925	0.195279	no	OK	6.75628	8.39161	0.312719	1.17708	0.0377	0.162913	no
XLOC_000449	PTCHD2	chr1:11479144-11537763	OK	0.881947	0.614503	-0.52127	-1.33812	0.01295	0.0741826	no	OK	0.825739	0.599322	-0.462356	-1.01634	0.06225	0.228409	no
XLOC_000450	RP1-69M21.2	chr1:11609530-11613355	NOTEST	0.00854453	0.0122124	0.515273	0	1	1	no	NOTEST	0.0123152	0.0464146	1.91413	0	1	1	no
XLOC_000451	FBXO44	chr1:11648363-11663327	OK	4.35177	4.4827	0.0427662	0.12851	0.8133	0.960286	no	OK	4.74839	5.54303	0.223238	0.806722	0.14355	0.387238	no
XLOC_000452	FBXO6	chr1:11664123-11725857	OK	3.886	4.78692	0.300812	0.60257	0.29105	0.600146	no	OK	4.67425	5.7169	0.290497	0.578568	0.31275	0.626745	no
XLOC_000453	DRAXIN	chr1:11664123-11725857	NOTEST	0.0774892	0.0450748	-0.781676	0	1	1	no	NOTEST	0.0959033	0.0407189	-1.23588	0	1	1	no
XLOC_000454	AGTRAP	chr1:11736083-11754802	OK	22.7592	19.6161	-0.214414	-1.07975	0.0575	0.216361	no	OK	23.222	20.5164	-0.178719	-0.906183	0.1105	0.330864	no
XLOC_000455	C1orf167	chr1:11761786-11848345	NOTEST	0.0512589	0.071966	0.489513	0	1	1	no	NOTEST	0.075732	0.0263555	-1.5228	0	1	1	no
XLOC_000456	CLCN6,NPPA-AS1,NPPA-AS1_1,NPPA-AS1_2,NPPA-AS1_3	chr1:11761786-11848345	OK	7.8865	4.13327	-0.932103	-1.58066	0.00455	0.0328756	yes	OK	4.24719	3.43154	-0.307652	-0.471984	0.3316	0.647163	no
XLOC_000457	RP5-934G17.6	chr1:11877769-11880406	NOTEST	0.0107889	0	#NAME?	0	1	1	no	NOTEST	0.00599962	0	#NAME?	0	1	1	no
XLOC_000458	RNU5E-1	chr1:11908033-11910222	NOTEST	0	0	0	0	1	1	no	NOTEST	0	0	0	0	1	1	no
XLOC_000459	PLOD1	chr1:11934204-11975538	OK	12.0004	12.4567	0.0538339	0.224745	0.6774	0.912981	no	OK	13.897	21.7613	0.646988	2.75471	5e-05	0.000727011	yes
XLOC_000460	MFN2	chr1:11980180-12013520	OK	13.3459	16.9017	0.340765	1.52356	0.00225	0.0186451	yes	OK	14.5832	22.6618	0.635951	2.84774	5e-05	0.000727011	yes
XLOC_000461	MIIP	chr1:12019435-12032045	OK	10.7025	16.1226	0.591128	2.89148	5e-05	0.000727011	yes	OK	10.8358	17.5514	0.695783	3.42006	5e-05	0.000727011	yes
XLOC_000462	MIR6729	chr1:12019435-12032045	NOTEST	0	0	0	0	1	1	no	NOTEST	0	0	0	0	1	1	no
XLOC_000463	TNFRSF8	chr1:12063376-12144207	NOTEST	0	0.0148639	inf	0	1	1	no	NOTEST	0.0138311	0.0122123	-0.179581	0	1	1	no
XLOC_000464	MIR7846,TNFRSF1B	chr1:12166942-12209228	NOTEST	0.0306198	0.0196562	-0.639481	0	1	1	no	NOTEST	0.0561773	0.0189082	-1.57097	0	1	1	no
XLOC_000465	MIR4632	chr1:12166942-12209228	NOTEST	0	0	0	0	1	1	no	NOTEST	0	0	0	0	1	1	no
XLOC_000466	VPS13D	chr1:12229706-12512048	OK	11.8447	12.1979	0.0423832	0.115673	0.7682	0.947595	no	OK	11.6332	12.995	0.159707	0.454874	0.2474	0.544722	no
XLOC_000467	SNORA59A	chr1:12229706-12512048	NOTEST	0	0	0	0	1	1	no	NOTEST	0	0	0	0	1	1	no
XLOC_000468	RP5-888M10.2	chr1:12527723-12528420	NOTEST	0	0	0	0	1	1	no	NOTEST	0	0	0	0	1	1	no
XLOC_000469	AADACL4	chr1:12644546-12667086	NOTEST	0	0.00952526	inf	0	1	1	no	NOTEST	0.0126192	0	#NAME?	0	1	1	no
XLOC_000470	RP11-474O21.2	chr1:12692908-12693020	NOTEST	0	0	0	0	1	1	no	NOTEST	0	0	0	0	1	1	no
XLOC_000471	AADACL3	chr1:12716114-12728759	NOTEST	0	0.00358288	inf	0	1	1	no	NOTEST	0	0	0	0	1	1	no
XLOC_000472	C1orf158	chr1:12746214-12763699	NOTEST	0	0	0	0	1	1	no	NOTEST	0	0	0	0	1	1	no
XLOC_000473	PRAMEF12	chr1:12774840-12777906	NOTEST	0	0	0	0	1	1	no	NOTEST	0	0	0	0	1	1	no
XLOC_000474	PRAMEF1	chr1:12791396-12796628	NOTEST	0.013055	0	#NAME?	0	1	1	no	NOTEST	0	0	0	0	1	1	no
XLOC_000475	PRAMEF2	chr1:12847376-13158092	NOTEST	0	0	0	0	1	1	no	NOTEST	0	0	0	0	1	1	no
XLOC_000476	PRAMEF7	chr1:12847376-13158092	NOTEST	0	0	0	0	1	1	no	NOTEST	0	0	0	0	1	1	no
XLOC_000477	RNU6-1072P	chr1:12847376-13158092	NOTEST	0	0	0	0	1	1	no	NOTEST	0	0	0	0	1	1	no
XLOC_000478	RP11-450I1.2	chr1:12847376-13158092	NOTEST	0	0	0	0	1	1	no	NOTEST	0	0	0	0	1	1	no
XLOC_000479	CH17-409J4.2	chr1:12847376-13158092	NOTEST	0	0	0	0	1	1	no	NOTEST	0	0	0	0	1	1	no
XLOC_000480	CH17-409J4.1,PRAMEF26	chr1:12847376-13158092	NOTEST	0	0	0	0	1	1	no	NOTEST	0	0	0	0	1	1	no
XLOC_000481	RP13-221M14.3	chr1:12847376-13158092	NOTEST	0	0	0	0	1	1	no	NOTEST	0	0	0	0	1	1	no
XLOC_000482	PRAMEF25	chr1:13172454-13179464	NOTEST	0	0	0	0	1	1	no	NOTEST	0	0	0	0	1	1	no
XLOC_000483	RP11-450I1.4	chr1:13245862-13248652	NOTEST	0	0	0	0	1	1	no	NOTEST	0	0	0	0	1	1	no
XLOC_000484	PRAMEF5	chr1:13254197-13263435	NOTEST	0	0	0	0	1	1	no	NOTEST	0	0	0	0	1	1	no
XLOC_000485	PRAMEF9	chr1:13303508-13322598	NOTEST	0	0	0	0	1	1	no	NOTEST	0	0	0	0	1	1	no
XLOC_000486	RP11-219C24.6	chr1:13303508-13322598	NOTEST	0	0	0	0	1	1	no	NOTEST	0	0	0	0	1	1	no
XLOC_000487	RP11-219C24.10	chr1:13324038-13324518	NOTEST	0	0	0	0	1	1	no	NOTEST	0	0	0	0	1	1	no
XLOC_000488	PRAMEF17	chr1:13389631-13392629	NOTEST	0	0	0	0	1	1	no	NOTEST	0	0	0	0	1	1	no
XLOC_000489	PRAMEF20	chr1:13410449-13421328	NOTEST	0	0	0	0	1	1	no	NOTEST	0	0	0	0	1	1	no
XLOC_000490	RP4-597A16.2	chr1:13474976-13516270	NOTEST	0	0	0	0	1	1	no	NOTEST	0	0	0	0	1	1	no
XLOC_000491	RP4-597A16.3	chr1:13555000-13555694	NOTEST	0	0	0	0	1	1	no	NOTEST	0	0	0	0	1	1	no
XLOC_000492	PDPN	chr1:13583464-13617957	NOTEST	0.0240274	0	#NAME?	0	1	1	no	NOTEST	0.0413847	0	#NAME?	0	1	1	no
XLOC_000493	PRDM2	chr1:13698853-13825079	OK	5.99879	5.27937	-0.184305	-0.512188	0.32075	0.6354	no	OK	6.28303	6.36865	0.0195264	0.0463567	0.9304	0.98131	no
XLOC_000494	-	chr1:13828490-13843398	OK	0.739325	0.578353	-0.354259	-0.206842	0.7111	0.928191	no	OK	0.884589	0.132146	-2.74287	-1.08288	0.0871	0.286527	no
XLOC_000495	-	chr1:14281951-14284779	NOTEST	0.361174	0.246568	-0.550711	0	1	1	no	NOTEST	0.230003	0.377244	0.713846	0	1	1	no
XLOC_000496	KAZN	chr1:14598703-15152464	OK	2.92676	3.80044	0.376864	1.32358	0.0199	0.102804	no	OK	3.37184	4.55698	0.434543	1.57396	0.00565	0.0390362	yes
XLOC_000497	TMEM51	chr1:15152487-15220481	OK	3.54092	6.01292	0.763943	2.73585	5e-05	0.000727011	yes	OK	3.96857	6.69202	0.753822	2.97356	5e-05	0.000727011	yes
XLOC_000498	RP5-903E17.2	chr1:15226372-15227549	NOTEST	0.0112808	0.0397437	1.81686	0	1	1	no	NOTEST	0	0.0268511	inf	0	1	1	no
XLOC_000499	FHAD1	chr1:15247271-15400283	NOTEST	0.0487056	0.0548124	0.170413	0	1	1	no	NOTEST	0.0465789	0.0791894	0.76563	0	1	1	no
XLOC_000500	EFHD2	chr1:15409872-15430343	OK	15.6391	18.5403	0.245507	1.33949	0.0202	0.103931	no	OK	18.1132	25.1606	0.474127	2.631	5e-05	0.000727011	yes
XLOC_000501	CTRC	chr1:15438438-15449242	NOTEST	0.135806	0.0695549	-0.965328	0	1	1	no	NOTEST	0.232138	0.0726514	-1.67592	0	1	1	no
XLOC_000502	CELA2A,CELA2B	chr1:15456727-15526534	NOTEST	0.0422399	0	#NAME?	0	1	1	no	NOTEST	0	0.054563	inf	0	1	1	no
XLOC_000503	DNAJC16	chr1:15526812-15603626	OK	4.31262	3.98395	-0.114367	-0.298385	0.56175	0.848729	no	OK	4.83895	4.94555	0.0314385	0.0895426	0.8526	0.968762	no
XLOC_000504	SCARNA21	chr1:15526812-15603626	NOTEST	0	0	0	0	1	1	no	NOTEST	0	0	0	0	1	1	no
XLOC_000505	CHCHD2P6	chr1:15604596-15605043	NOTEST	0.388932	0.246106	-0.660241	0	1	1	no	OK	0.483766	0.287266	-0.751923	-0.482555	0.3383	0.654681	no
XLOC_000506	DDI2,RSC1A1	chr1:15617444-15669044	OK	13.3642	12.0647	-0.147576	-0.463897	0.4028	0.72114	no	OK	14.5826	15.087	0.0490529	0.14664	0.7901	0.954006	no
XLOC_000507	AL121992.1,PLEKHM2	chr1:15684331-15749896	OK	7.20315	7.07073	-0.0267689	-0.0892875	0.86545	0.970715	no	OK	7.22084	7.17473	-0.00924171	-0.0184894	0.97265	0.989242	no
XLOC_000508	SLC25A34	chr1:15684331-15749896	NOTEST	0.083622	0.125804	0.589224	0	1	1	no	NOTEST	0.184344	0.108864	-0.759872	0	1	1	no
XLOC_000509	TMEM82	chr1:15684331-15749896	NOTEST	0.02916	0.0372095	0.351684	0	1	1	no	NOTEST	0.0125524	0.0188524	0.586784	0	1	1	no
XLOC_000510	FBLIM1	chr1:15756606-15786781	OK	1.8523	4.30161	1.21556	2.42357	5e-05	0.000727011	yes	OK	2.16599	4.01792	0.89142	1.73513	0.0002	0.00247301	yes
XLOC_000511	RP11-169K16.6	chr1:15792795-15793285	NOTEST	0.0717816	0.0737786	0.0395881	0	1	1	no	NOTEST	0.0780418	0.164823	1.0786	0	1	1	no
XLOC_000512	RP11-169K16.8	chr1:15828231-15833428	OK	0.765284	0.540461	-0.501804	-0.93268	0.04195	0.175314	no	OK	0.951855	0.579885	-0.714976	-1.52569	0.00175	0.0151986	yes
XLOC_000513	SPEN	chr1:15834478-15976132	OK	9.57669	10.6416	0.152122	0.287471	0.6076	0.876653	no	OK	7.77173	10.4664	0.42946	0.822274	0.1306	0.364254	no
XLOC_000514	RP11-5P18.1	chr1:15834478-15976132	NOTEST	0.113269	0.107334	-0.0776459	0	1	1	no	NOTEST	0.22682	0.109707	-1.04789	0	1	1	no
XLOC_000515	RP11-5P18.3	chr1:15988181-15988441	NOTEST	0	0	0	0	1	1	no	NOTEST	0	0	0	0	1	1	no
XLOC_000516	TBC1D3P6	chr1:15989870-15994751	NOTEST	0	0	0	0	1	1	no	NOTEST	0	0	0	0	1	1	no
XLOC_000517	C1orf64	chr1:16004235-16008807	NOTEST	0.054862	0.0544875	-0.00988209	0	1	1	no	NOTEST	0.0747132	0.0209153	-1.83681	0	1	1	no
XLOC_000518	CLCNKA	chr1:16014027-16034050	NOTEST	0.00366503	0.00697399	0.928159	0	1	1	no	NOTEST	0.00954973	0	#NAME?	0	1	1	no
XLOC_000519	CLCNKB	chr1:16043735-16057308	NOTEST	0.0107995	0	#NAME?	0	1	1	no	NOTEST	0	0	0	0	1	1	no
XLOC_000520	EPHA2,RP11-276H7.2	chr1:16124335-16157329	OK	1.13458	2.0861	0.878651	1.09865	0.05885	0.219954	no	OK	0.64961	0.918197	0.499229	0.313576	0.59055	0.866839	no
XLOC_000521	RP11-276H7.3	chr1:16159265-16161883	NOTEST	0.113098	0.066982	-0.755733	0	1	1	no	NOTEST	0.136296	0.14984	0.136686	0	1	1	no
XLOC_000522	ARHGEF19-AS1	chr1:16191897-16212884	NOTEST	0.214739	0.288875	0.427859	0	1	1	no	OK	0.483573	0.299041	-0.693393	-0.273344	0.68005	0.914232	no
XLOC_000523	SZRD1	chr1:16352574-16437424	OK	32.1467	35.1461	0.128697	0.510098	0.3622	0.680374	no	OK	8.05282	11.1952	0.475316	0.764161	0.1937	0.468798	no
XLOC_000524	NECAP2	chr1:16440671-16460078	OK	21.012	21.8018	0.0532351	0.240845	0.67245	0.910371	no	OK	22.1202	19.8697	-0.154794	-0.714528	0.1993	0.477442	no
XLOC_000525	RP4-798A10.2	chr1:16460947-16499257	OK	0.477857	0.45436	-0.0727438	-0.12187	0.83695	0.965869	no	OK	0.528263	0.35549	-0.571447	-0.918536	0.1127	0.334694	no
XLOC_000526	MST1P2	chr1:16513013-16666951	OK	2.73667	3.07276	0.167113	0.00634479	0.9159	0.978884	no	OK	2.0117	2.99553	0.574396	0.286242	0.6697	0.908762	no
XLOC_000527	RP4-798A10.7	chr1:16513013-16666951	OK	3.5519	3.42395	-0.0529297	-0.0023814	0.96335	0.987134	no	OK	3.02482	3.44696	0.188475	0.143364	0.8054	0.958463	no
XLOC_000528	RP4-798A10.4	chr1:16513013-16666951	NOTEST	0.0849886	0.0937066	0.14088	0	1	1	no	NOTEST	0	0.0696513	inf	0	1	1	no
XLOC_000529	FAM231C	chr1:16513013-16666951	NOTEST	0.0257571	0	#NAME?	0	1	1	no	NOTEST	0	0	0	0	1	1	no
XLOC_000530	AL355149.1	chr1:16513013-16666951	NOTEST	0	0	0	0	1	1	no	NOTEST	0	0	0	0	1	1	no
XLOC_000531	RP5-1182A14.5	chr1:16513013-16666951	OK	0.522353	0.314464	-0.732131	-0.0151213	0.7109	0.928083	no	OK	0.76026	0.445453	-0.77122	-0.121631	0.6892	0.919054	no
XLOC_000532	MST1P2	chr1:16513013-16666951	OK	0.724879	0.467319	-0.633333	-0.03715	0.5948	0.869346	no	OK	0.851882	0.377148	-1.17552	-0.687591	0.23925	0.534081	no
XLOC_000533	FAM231A	chr1:16673002-16673512	NOTEST	0	0	0	0	1	1	no	NOTEST	0	0	0	0	1	1	no
XLOC_000534	AL021920.1	chr1:16681096-16720157	NOTEST	0	0	0	0	1	1	no	NOTEST	0	0	0	0	1	1	no
XLOC_000535	RP1-163M9.7	chr1:16681096-16720157	NOTEST	0	0	0	0	1	1	no	NOTEST	0.112391	0.0370029	-1.60282	0	1	1	no
XLOC_000536	CROCC	chr1:16740272-16973047	OK	5.19093	3.28187	-0.661475	-0.732531	0.27005	0.573504	no	OK	4.50997	3.58408	-0.331516	-0.779773	0.15	0.398495	no
XLOC_000537	RNU1-4	chr1:16740272-16973047	NOTEST	0	0	0	0	1	1	no	NOTEST	0	0	0	0	1	1	no
XLOC_000538	CROCCP4	chr1:16740272-16973047	NOTEST	0.033121	0	#NAME?	0	1	1	no	NOTEST	0.0772508	0.0357287	-1.11247	0	1	1	no
XLOC_000539	RP11-108M9.2	chr1:16740272-16973047	NOTEST	0.0131318	0	#NAME?	0	1	1	no	NOTEST	0.0196968	0	#NAME?	0	1	1	no
XLOC_000540	RP11-108M9.3,U1	chr1:16740272-16973047	NOTEST	0.0327855	0.0134671	-1.28361	0	1	1	no	NOTEST	0.0509465	0.0262079	-0.958982	0	1	1	no
XLOC_000541	RP11-108M9.5	chr1:16740272-16973047	NOTEST	0	0	0	0	1	1	no	NOTEST	0	0	0	0	1	1	no
XLOC_000542	RNU1-2	chr1:16740272-16973047	NOTEST	0	0	0	0	1	1	no	NOTEST	0	0	0	0	1	1	no
XLOC_000543	RP1-37C10.3	chr1:16974498-17012127	NOTEST	0.0779051	0.259401	1.7354	0	1	1	no	NOTEST	0	0	0	0	1	1	no
XLOC_000544	RP11-380J14.1	chr1:17189782-17197617	NOTEST	0	0	0	0	1	1	no	NOTEST	0	0	0	0	1	1	no
XLOC_000545	PADI1	chr1:17205125-17246005	NOTEST	0.00874101	0.0138983	0.669042	0	1	1	no	NOTEST	0	0.0284498	inf	0	1	1	no
XLOC_000546	PADI3	chr1:17249097-17284233	NOTEST	0.199408	0.312451	0.647906	0	1	1	no	NOTEST	0.180666	0.229181	0.343158	0	1	1	no
XLOC_000547	MIR3972	chr1:17249097-17284233	NOTEST	0	0	0	0	1	1	no	NOTEST	0	0	0	0	1	1	no
XLOC_000548	PADI4	chr1:17308194-17364004	NOTEST	0.151187	0.164033	0.117652	0	1	1	no	NOTEST	0.0733134	0.106129	0.533677	0	1	1	no
XLOC_000549	PADI6	chr1:17372195-17401699	NOTEST	0.0216565	0.017782	-0.284383	0	1	1	no	NOTEST	0.012873	0.0126608	-0.0239782	0	1	1	no
XLOC_000550	RP1-20B21.4	chr1:17406759-17442178	OK	0.120445	0.665776	2.46666	0.313658	0.32095	0.635638	no	NOTEST	0	0.21197	inf	0	1	1	no
XLOC_000551	ARHGEF10L	chr1:17520173-17697875	OK	8.5454	9.4761	0.149146	0.45472	0.40955	0.727507	no	OK	8.68896	8.86143	0.028356	0.083835	0.88285	0.973783	no
XLOC_000552	RP11-473A10.2	chr1:17717686-17749978	NOTEST	0	0	0	0	1	1	no	NOTEST	0	0	0	0	1	1	no
XLOC_000553	AL136529.1	chr1:17717686-17749978	NOTEST	0	0	0	0	1	1	no	NOTEST	0	0	0	0	1	1	no
XLOC_000554	ACTL8	chr1:17755312-17827063	OK	0.404739	0.445007	0.136836	0.239606	0.64165	0.895604	no	OK	0.299284	0.564618	0.915761	1.34839	0.012	0.0699791	no
XLOC_000555	RP11-174G17.2	chr1:18065656-18074412	NOTEST	0	0	0	0	1	1	no	NOTEST	0	0	0	0	1	1	no
XLOC_000556	IGSF21	chr1:18107745-18378483	NOTEST	0	0	0	0	1	1	no	NOTEST	0.0108121	0	#NAME?	0	1	1	no
XLOC_000557	RP11-174G17.3	chr1:18107745-18378483	NOTEST	0	0	0	0	1	1	no	NOTEST	0	0	0	0	1	1	no
XLOC_000558	RP11-422P22.1	chr1:18385828-18388514	NOTEST	0	0	0	0	1	1	no	NOTEST	0	0	0	0	1	1	no
XLOC_000559	KLHDC7A	chr1:18480981-18486126	NOTEST	0.28306	0.121197	-1.22376	0	1	1	no	NOTEST	0.342117	0.26332	-0.377676	0	1	1	no
XLOC_000560	DYNLL1P3	chr1:18513117-18513383	NOTEST	0	0	0	0	1	1	no	NOTEST	0	0	0	0	1	1	no
XLOC_000561	RP1-8B22.2	chr1:18595413-18595636	NOTEST	0	0	0	0	1	1	no	NOTEST	0	0	0	0	1	1	no
XLOC_000562	PAX7	chr1:18631005-18748866	NOTEST	0	0	0	0	1	1	no	NOTEST	0	0	0	0	1	1	no
XLOC_000563	RP1-43E13.2	chr1:19210500-19260128	NOTEST	0.292021	0.386965	0.406129	0	1	1	no	NOTEST	0.0408339	0.0419996	0.0406083	0	1	1	no
XLOC_000564	MRTO4	chr1:19210500-19260128	OK	12.7186	21.7953	0.77708	2.11344	5e-05	0.000727011	yes	OK	13.0336	26.8506	1.04272	2.83501	5e-05	0.000727011	yes
XLOC_000565	RP4-657E11.10	chr1:19292581-19299243	OK	1.63671	1.31252	-0.318461	-0.975933	0.0663	0.238105	no	OK	1.6225	1.51031	-0.103371	-0.356163	0.4975	0.802311	no
XLOC_000566	PQLC2	chr1:19312226-19335148	OK	7.48175	11.1649	0.577518	2.46748	5e-05	0.000727011	yes	OK	8.3405	10.6099	0.347205	1.51883	0.0087	0.0546725	no
XLOC_000567	RN7SL277P	chr1:19338775-19488154	NOTEST	0	0.101705	inf	0	1	1	no	NOTEST	0	0	0	0	1	1	no
XLOC_000568	-	chr1:19338775-19488154	NOTEST	1.18e-22	0.000197427	60.5358	0	1	1	no	NOTEST	4.02e-22	2.57e-30	-27.2193	0	1	1	no
XLOC_000569	RNU4-28P	chr1:19510592-19510733	NOTEST	0	0	0	0	1	1	no	NOTEST	0	0	0	0	1	1	no
XLOC_000570	MINOS1,MINOS1-NBL1,NBL1	chr1:19591801-19658573	OK	30.4223	36.73	0.271827	0.910975	0.1144	0.337398	no	OK	32.7847	40.9334	0.320253	1.06729	0.05985	0.222355	no
XLOC_000571	RPS14P3	chr1:19591801-19658573	OK	0.967506	0.878586	-0.139088	-0.0556803	0.93245	0.981755	no	OK	0.837493	0.926259	0.145338	0.0639458	0.92675	0.980669	no
XLOC_000572	HTR6	chr1:19665286-19679562	NOTEST	0.0232684	0.0403676	0.794826	0	1	1	no	NOTEST	0.0965547	0.0508159	-0.926068	0	1	1	no
XLOC_000573	RP11-91K11.2	chr1:19814028-19819502	NOTEST	0	0	0	0	1	1	no	NOTEST	0	0	0	0	1	1	no
XLOC_000574	OTUD3	chr1:19882395-19913012	OK	2.71525	2.69871	-0.00881213	-0.0187682	0.9695	0.988391	no	OK	2.52084	3.21744	0.352011	0.675657	0.1701	0.432513	no
XLOC_000575	RN7SL304P	chr1:19970968-19971269	NOTEST	0	0	0	0	1	1	no	NOTEST	0	0	0	0	1	1	no
XLOC_000576	PLA2G5	chr1:20028178-20091190	NOTEST	0	0	0	0	1	1	no	NOTEST	0	0	0	0	1	1	no
XLOC_000577	PLA2G2F	chr1:20139325-20150386	NOTEST	0	0.00538369	inf	0	1	1	no	NOTEST	0.0105658	0.010824	0.0348232	0	1	1	no
XLOC_000578	RP3-340N1.2	chr1:20154337-20160568	NOTEST	0	0	0	0	1	1	no	NOTEST	0	0	0	0	1	1	no
XLOC_000579	UBXN10	chr1:20184241-20196048	NOTEST	0.00269084	0	#NAME?	0	1	1	no	NOTEST	0	0	0	0	1	1	no
XLOC_000580	RP3-340N1.6	chr1:20243094-20244655	NOTEST	0	0	0	0	1	1	no	NOTEST	0	0	0	0	1	1	no
XLOC_000581	VWA5B1	chr1:20290918-20354894	NOTEST	0	0.00729526	inf	0	1	1	no	NOTEST	0.00637566	0	#NAME?	0	1	1	no
XLOC_000582	RPS4XP4	chr1:20525988-20526751	NOTEST	0.0469423	0	#NAME?	0	1	1	no	NOTEST	0	0	0	0	1	1	no
XLOC_000583	FAM43B	chr1:20552438-20555010	NOTEST	0	0	0	0	1	1	no	NOTEST	0	0	0	0	1	1	no
XLOC_000584	CDA	chr1:20588947-20618908	NOTEST	0.0342471	0	#NAME?	0	1	1	no	NOTEST	0	0.0703953	inf	0	1	1	no
XLOC_000585	MIR6084,PINK1	chr1:20633454-20661579	OK	7.4395	5.66681	-0.392669	-0.613282	0.25885	0.558781	no	OK	7.04856	3.86668	-0.866231	-1.15649	0.0347	0.153794	no
XLOC_000586	RP5-930J4.2	chr1:20719731-20733952	NOTEST	0.0954923	0	#NAME?	0	1	1	no	NOTEST	0.0938496	0	#NAME?	0	1	1	no
XLOC_000587	RP5-930J4.4	chr1:20742618-20787323	OK	20.4514	20.5006	0.00346771	0.00484289	0.99345	0.996592	no	OK	21.6698	20.2908	-0.0948586	-0.138772	0.80935	0.959238	no
XLOC_000588	RNU7-200P	chr1:20806291-21176894	NOTEST	0	0	0	0	1	1	no	NOTEST	0	0	0	0	1	1	no
XLOC_000589	HSPE1P27	chr1:20806291-21176894	NOTEST	0.432129	0.272257	-0.666493	0	1	1	no	NOTEST	0.365976	0.437996	0.259168	0	1	1	no
XLOC_000590	RP3-329E20.2	chr1:21217246-21345504	NOTEST	0.317784	0.274968	-0.208787	0	1	1	no	NOTEST	0.333737	0.384023	0.20248	0	1	1	no
XLOC_000591	RP5-1071N3.1	chr1:21217246-21345504	NOTEST	0.347424	0.324294	-0.0993934	0	1	1	no	NOTEST	0.267098	0.246904	-0.113417	0	1	1	no
XLOC_000592	PPP1R11P1	chr1:21397986-21398362	NOTEST	0	0	0	0	1	1	no	NOTEST	0	0	0	0	1	1	no
XLOC_000593	RP11-293F5.1	chr1:21415897-21417492	NOTEST	0	0	0	0	1	1	no	NOTEST	0	0	0	0	1	1	no
XLOC_000594	HS6ST1P1	chr1:21428302-21429536	OK	0.515054	0.341737	-0.591835	-0.927871	0.08475	0.281401	no	OK	0.343445	0.456848	0.411634	0.649742	0.2566	0.555901	no
XLOC_000595	CROCCP5	chr1:21434317-21437558	NOTEST	0	0	0	0	1	1	no	NOTEST	0	0.0145847	inf	0	1	1	no
XLOC_000596	NBPF3	chr1:21440073-21485149	OK	6.74309	7.44153	0.142188	0.466552	0.3906	0.709479	no	OK	5.78794	6.34322	0.132164	0.446861	0.4192	0.735962	no
XLOC_000597	ALPL	chr1:21509371-21578412	NOTEST	0.0100654	0.00547741	-0.877841	0	1	1	no	NOTEST	0	0.00656185	inf	0	1	1	no
XLOC_000598	RP11-63N8.3	chr1:21586471-21591187	NOTEST	0	0.0185018	inf	0	1	1	no	NOTEST	0	0	0	0	1	1	no
XLOC_000599	RP11-132G19.3	chr1:21678297-21783625	NOTEST	0.153447	0.233366	0.604854	0	1	1	no	NOTEST	0.103137	0.395558	1.93933	0	1	1	no
XLOC_000600	LDLRAD2	chr1:21812264-21937297	NOTEST	0.00275789	0.073284	4.73186	0	1	1	no	NOTEST	0	0	0	0	1	1	no
XLOC_000601	RP11-26H16.1	chr1:21812264-21937297	NOTEST	0	0.181173	inf	0	1	1	no	NOTEST	0.155364	0	#NAME?	0	1	1	no
XLOC_000602	CELA3B	chr1:21977020-21998642	NOTEST	0	0	0	0	1	1	no	NOTEST	0	0	0	0	1	1	no
XLOC_000603	Metazoa_SRP	chr1:21977020-21998642	NOTEST	0	0	0	0	1	1	no	NOTEST	0	0	0	0	1	1	no
XLOC_000604	RNU6-1022P	chr1:21977020-21998642	NOTEST	0	0	0	0	1	1	no	NOTEST	0	0	0	0	1	1	no
XLOC_000605	CELA3A	chr1:22001655-22012539	NOTEST	0	0	0	0	1	1	no	NOTEST	0	0	0	0	1	1	no
XLOC_000606	Metazoa_SRP	chr1:22001655-22012539	NOTEST	0	0	0	0	1	1	no	NOTEST	0	0	0	0	1	1	no
XLOC_000607	RNU6-776P	chr1:22001655-22012539	NOTEST	0	0	0	0	1	1	no	NOTEST	0	0	0	0	1	1	no
XLOC_000608	LINC00339	chr1:22025187-22031261	OK	5.705	4.61921	-0.304581	-1.11984	0.04285	0.177909	no	OK	6.63526	5.13301	-0.370349	-1.51728	0.006	0.0409636	yes
XLOC_000609	CDC42	chr1:22052585-22094266	OK	98.1066	122.227	0.317139	1.70039	0.003	0.0235206	yes	OK	105.998	144.322	0.445249	2.45095	0.0001	0.00135365	yes
XLOC_000610	CDC42-IT1	chr1:22052585-22094266	OK	0.58144	0.876645	0.592361	0.12858	0.7412	0.939009	no	OK	0.347455	0.599346	0.786563	0.13012	0.668	0.908058	no
XLOC_000611	RP1-224A6.9	chr1:22094524-22110275	OK	0.859664	1.01493	0.239535	0.388166	0.4237	0.740206	no	OK	0.696234	1.04799	0.589988	1.13108	0.04065	0.171594	no
XLOC_000612	MIR4418	chr1:22266238-22266300	NOTEST	0	0	0	0	1	1	no	NOTEST	0	0	0	0	1	1	no
XLOC_000613	ZBTB40	chr1:22428606-22535712	OK	6.37223	5.57324	-0.193282	-0.707941	0.21415	0.499456	no	OK	8.12319	7.74194	-0.0693508	-0.290796	0.6114	0.878817	no
XLOC_000614	ZBTB40-IT1	chr1:22428606-22535712	NOTEST	0.492368	0	#NAME?	0	1	1	no	OK	0.732974	0.430591	-0.767443	-0.162889	0.7208	0.932114	no
XLOC_000615	EPHA8	chr1:22563563-22603594	NOTEST	0.0787758	0.0518432	-0.603598	0	1	1	no	NOTEST	0.0348516	0.0988103	1.50344	0	1	1	no
XLOC_000616	C1QA	chr1:22636505-22639608	NOTEST	0.0196558	0.0141659	-0.472539	0	1	1	no	NOTEST	0	0	0	0	1	1	no
XLOC_000617	C1QC	chr1:22643629-22648110	NOTEST	0	0.0142898	inf	0	1	1	no	NOTEST	0	0	0	0	1	1	no
XLOC_000618	C1QB	chr1:22652761-22661538	NOTEST	0	0	0	0	1	1	no	NOTEST	0	0	0	0	1	1	no
XLOC_000619	EPHB2	chr1:22710838-22915590	OK	0.576359	0.67492	0.227749	0.355043	0.43445	0.749543	no	OK	0.676368	0.93389	0.465444	1.14071	0.0163	0.0883544	no
XLOC_000620	MIR4684	chr1:22710838-22915590	NOTEST	0	0	0	0	1	1	no	NOTEST	0	0	0	0	1	1	no
XLOC_000621	RP1-74M1.3	chr1:22916681-22921500	NOTEST	0.0164184	0.01694	0.0451228	0	1	1	no	NOTEST	0.0202261	0.012565	-0.686806	0	1	1	no
XLOC_000622	KDM1A	chr1:23019411-23177808	OK	30.035	32.8328	0.128495	0.49281	0.3621	0.680257	no	OK	17.908	21.3861	0.256069	1.0324	0.0606	0.22434	no
XLOC_000623	MIR3115	chr1:23019411-23177808	NOTEST	0	0	0	0	1	1	no	NOTEST	0	0	0	0	1	1	no
XLOC_000624	RP5-979D14.1	chr1:23019411-23177808	NOTEST	0.320204	0.213093	-0.587512	0	1	1	no	NOTEST	0.176604	0.26922	0.608265	0	1	1	no
XLOC_000625	RNU6-514P	chr1:23019411-23177808	NOTEST	0	0	0	0	1	1	no	NOTEST	0	0	0	0	1	1	no
XLOC_000626	RNU6-135P	chr1:23019411-23177808	NOTEST	0.258955	0.159065	-0.703079	0	1	1	no	NOTEST	0	0	0	0	1	1	no
XLOC_000627	RP5-1057J7.1	chr1:23244764-23245224	NOTEST	0	0	0	0	1	1	no	NOTEST	0	0	0	0	1	1	no
XLOC_000628	C1orf213	chr1:23359376-23371839	OK	0.838908	0.634546	-0.402788	-0.320239	0.39815	0.716698	no	OK	0.889341	0.966033	0.119335	0.123195	0.76885	0.947761	no
XLOC_000629	RP4-654C18.1	chr1:23381060-23424740	NOTEST	0	0	0	0	1	1	no	NOTEST	0	0	0	0	1	1	no
XLOC_000630	MDS2	chr1:23581494-23640568	NOTEST	0.0202617	0.0090811	-1.15782	0	1	1	no	NOTEST	0	0.0151734	inf	0	1	1	no
XLOC_000631	RP11-223J15.2	chr1:23670293-23680259	NOTEST	0	0	0	0	1	1	no	NOTEST	0	0	0	0	1	1	no
XLOC_000632	RPL11	chr1:23691778-23696425	OK	637.023	671.104	0.0751909	0.423429	0.4598	0.7719	no	OK	678.151	746.153	0.137866	0.771049	0.17815	0.445535	no
XLOC_000633	TCEB3	chr1:23743154-23778287	OK	10.7452	13.1427	0.290574	1.37106	0.0124	0.0717741	no	OK	12.2758	19.5257	0.66956	3.37518	5e-05	0.000727011	yes
XLOC_000634	PITHD1	chr1:23778404-23788280	OK	13.6014	16.9984	0.321643	1.57123	0.0063	0.0425538	yes	OK	12.6327	17.8519	0.498914	2.41131	5e-05	0.000727011	yes
XLOC_000635	LYPLA2	chr1:23790969-23795539	OK	26.0565	29.7675	0.192094	0.956973	0.0895	0.291745	no	OK	29.9159	39.4189	0.397976	1.94406	0.00055	0.0058342	yes
XLOC_000636	RP11-4M23.3	chr1:23870525-23913362	NOTEST	0	0	0	0	1	1	no	NOTEST	0	0	0	0	1	1	no
XLOC_000637	MIR378F	chr1:23929069-23929147	NOTEST	0	0	0	0	1	1	no	NOTEST	0	0	0	0	1	1	no
XLOC_000638	PNRC2	chr1:23959108-23963462	OK	40.2627	36.5188	-0.140803	-0.631016	0.2146	0.500156	no	OK	40.5699	39.6242	-0.0340267	-0.139846	0.7646	0.946716	no
XLOC_000639	RP11-293P20.2	chr1:24040834-24112175	NOTEST	0	0	0	0	1	1	no	NOTEST	0	0	0	0	1	1	no
XLOC_000640	RP11-293P20.4	chr1:24040834-24112175	NOTEST	0	0	0	0	1	1	no	NOTEST	0	0	0	0	1	1	no
XLOC_000641	RP11-10N16.2	chr1:24200239-24211693	NOTEST	0	0	0	0	1	1	no	NOTEST	0	0	0	0	1	1	no
XLOC_000642	AL590683.1	chr1:24227916-24228030	NOTEST	0	0	0	0	1	1	no	NOTEST	0	0	0	0	1	1	no
XLOC_000643	GRHL3	chr1:24307555-24473184	OK	0.503318	0.491166	-0.0352594	-0.0206095	0.9522	0.984976	no	NOTEST	0.281428	0.367437	0.384729	0	1	1	no
XLOC_000644	NIPAL3	chr1:24307555-24473184	OK	8.69456	6.03711	-0.526255	-2.01327	0.00055	0.0058342	yes	OK	9.85885	4.01943	-1.29443	-4.44677	5e-05	0.000727011	yes
XLOC_000645	RCAN3	chr1:24502350-24556024	OK	1.67943	1.99684	0.249753	0.487063	0.31425	0.628312	no	OK	2.22208	2.13543	-0.0573816	-0.113468	0.82865	0.963865	no
XLOC_000646	NCMAP	chr1:24556110-24609328	NOTEST	0.02025	0.0407252	1.008	0	1	1	no	NOTEST	0.045822	0.00669158	-2.77562	0	1	1	no
XLOC_000647	RP11-496D1.2	chr1:24556110-24609328	NOTEST	0	0	0	0	1	1	no	NOTEST	0	0	0	0	1	1	no
XLOC_000648	SRRM1	chr1:24631715-24673271	OK	20.4727	18.1632	-0.172685	-0.613512	0.2455	0.542412	no	OK	20.8929	26.9238	0.365873	1.37988	0.0061	0.0415168	yes
XLOC_000649	CLIC4	chr1:24745356-24844324	OK	44.099	48.2605	0.130099	0.517964	0.3626	0.680823	no	OK	43.6867	55.855	0.35449	1.39816	0.0167	0.0899768	no
XLOC_000650	RP11-84D1.1	chr1:24899510-24965121	NOTEST	0	0	0	0	1	1	no	NOTEST	0	0	0	0	1	1	no
XLOC_000651	MIR4425	chr1:25023502-25023586	NOTEST	0	0	0	0	1	1	no	NOTEST	0	0	0	0	1	1	no
XLOC_000652	RP4-706G24.1	chr1:25208138-25208869	NOTEST	0	0	0	0	1	1	no	NOTEST	0	0	0	0	1	1	no
XLOC_000653	RP3-465N24.6	chr1:25242236-25430192	OK	0.459016	0.326912	-0.489645	-0.105021	0.81715	0.961359	no	OK	0.525404	0.282501	-0.895172	-0.189725	0.7133	0.928863	no
XLOC_000654	RHD	chr1:25242236-25430192	NOTEST	0.280183	0.0781749	-1.84159	0	1	1	no	NOTEST	0.179685	0.0287597	-2.64335	0	1	1	no
XLOC_000655	TMEM50A	chr1:25242236-25430192	OK	56.7425	62.7403	0.144962	0.533454	0.3473	0.664336	no	OK	57.6766	59.6559	0.0486797	0.172635	0.7574	0.944623	no
XLOC_000656	RP3-469D22.1	chr1:25242236-25430192	NOTEST	0	0	0	0	1	1	no	NOTEST	0	0.0381143	inf	0	1	1	no
XLOC_000657	TMEM57	chr1:25430857-25500209	OK	6.98747	6.54189	-0.0950622	-0.499469	0.37655	0.695226	no	OK	6.94414	8.00407	0.204937	1.05534	0.05575	0.211977	no
XLOC_000658	LDLRAP1	chr1:25543579-25568886	OK	7.1437	7.56737	0.0831189	0.278719	0.587	0.864749	no	OK	8.59197	8.41713	-0.0296598	-0.102434	0.8451	0.96723	no
XLOC_000659	RP11-70P17.1	chr1:25581477-25590356	NOTEST	0.0814224	0.117242	0.525988	0	1	1	no	NOTEST	0.0497223	0.107654	1.11444	0	1	1	no
XLOC_000660	MAN1C1	chr1:25616824-25786207	OK	1.67002	1.37095	-0.284694	-0.84518	0.11085	0.331513	no	OK	2.02769	2.35003	0.212844	0.594143	0.2743	0.578982	no
XLOC_000661	MTFR1L,RP1-317E23.6,SEPN1	chr1:25800175-25859458	OK	18.3303	17.5464	-0.063054	-0.23107	0.674	0.911041	no	OK	20.9966	21.0353	0.00266088	0.00838197	0.9887	0.994421	no
XLOC_000662	RP1-125I3.2	chr1:25859612-25875887	NOTEST	0.133093	0.0788494	-0.755264	0	1	1	no	NOTEST	0.155059	0.0924052	-0.746771	0	1	1	no
XLOC_000663	Y_RNA	chr1:25877495-25877605	NOTEST	0	0	0	0	1	1	no	NOTEST	0	0	0	0	1	1	no
XLOC_000664	SNRPFP2	chr1:25884180-25906991	NOTEST	0.176273	0.146936	-0.262626	0	1	1	no	NOTEST	0	0	0	0	1	1	no
XLOC_000665	RP1-125I3.4	chr1:25884180-25906991	NOTEST	0	0	0	0	1	1	no	NOTEST	0	0	0	0	1	1	no
XLOC_000666	AL033528.1	chr1:25911748-25911822	NOTEST	0	0	0	0	1	1	no	NOTEST	0	0	0	0	1	1	no
XLOC_000667	RNU6-110P	chr1:25959741-25998298	NOTEST	0	0	0	0	1	1	no	NOTEST	0	0	0	0	1	1	no
XLOC_000668	SCARNA17	chr1:26006005-26006130	NOTEST	0	0	0	0	1	1	no	NOTEST	0	0	0	0	1	1	no
XLOC_000669	SCARNA18	chr1:26006215-26006299	NOTEST	0	0	0	0	1	1	no	NOTEST	0	0	0	0	1	1	no
XLOC_000670	EXTL1	chr1:26019883-26036838	NOTEST	0.286696	0.0775169	-1.88694	0	1	1	no	NOTEST	0.317453	0.173374	-0.872651	0	1	1	no
XLOC_000671	AL391650.1	chr1:26071577-26071677	NOTEST	0	0	0	0	1	1	no	NOTEST	0	0	0	0	1	1	no
XLOC_000672	PDIK1L	chr1:26109261-26125832	OK	7.44695	7.61122	0.031479	0.135903	0.80645	0.958589	no	OK	7.07633	8.11162	0.196989	0.90489	0.11375	0.336309	no
XLOC_000673	FAM110D	chr1:26159019-26162628	NOTEST	0.00843317	0.0252995	1.58496	0	1	1	no	NOTEST	0.0824698	0.0446493	-0.885228	0	1	1	no
XLOC_000674	ZNF593	chr1:26169845-26172060	OK	2.13885	3.88877	0.862474	2.428	5e-05	0.000727011	yes	OK	1.29671	3.14252	1.27707	3.42072	5e-05	0.000727011	yes
XLOC_000675	CNKSR1	chr1:26177402-26189886	OK	9.26225	5.9583	-0.636461	-1.76574	0.0016	0.0141211	yes	OK	9.39913	6.39849	-0.554797	-1.80912	0.00105	0.00999939	yes
XLOC_000676	CATSPER4	chr1:26190560-26202968	NOTEST	0	0.0177848	inf	0	1	1	no	NOTEST	0	0.0132252	inf	0	1	1	no
XLOC_000677	RP11-231P20.2	chr1:26209740-26229840	NOTEST	0	0	0	0	1	1	no	NOTEST	0	0.010664	inf	0	1	1	no
XLOC_000678	CEP85	chr1:26234152-26279038	OK	8.57628	10.2765	0.260922	1.00191	0.04925	0.195279	no	OK	8.6333	12.4512	0.528305	1.94828	0.00045	0.00493262	yes
XLOC_000679	SH3BGRL3	chr1:26279175-26320523	OK	18.0547	16.6029	-0.12094	-0.422565	0.4637	0.775081	no	OK	25.8551	33.271	0.363818	1.64222	0.00465	0.0334533	yes
XLOC_000680	CD52	chr1:26279175-26320523	NOTEST	0.0597974	0	#NAME?	0	1	1	no	NOTEST	0	0	0	0	1	1	no
XLOC_000681	RP11-569G9.7	chr1:26321858-26354130	NOTEST	0	0	0	0	1	1	no	NOTEST	0	0	0	0	1	1	no
XLOC_000682	LIN28A	chr1:26410777-26429722	NOTEST	0.18564	0.290323	0.64515	0	1	1	no	NOTEST	0.113143	0.0878309	-0.365345	0	1	1	no
XLOC_000683	DHDDS,HMGN2	chr1:26432281-26475972	OK	569.396	526.695	-0.112465	-0.590961	0.28995	0.598787	no	OK	419.883	434.217	0.0484299	0.252491	0.6463	0.898115	no
XLOC_000684	RPS6KA1	chr1:26529760-26575030	OK	9.92931	11.8449	0.254498	1.02019	0.0404	0.170857	no	OK	12.2054	15.1943	0.316011	1.15645	0.03405	0.15174	no
XLOC_000685	MIR1976	chr1:26529760-26575030	NOTEST	0	0	0	0	1	1	no	NOTEST	0	0	0	0	1	1	no
XLOC_000686	RP4-785J1.1	chr1:26647446-26647681	NOTEST	0	0	0	0	1	1	no	NOTEST	0	0	0	0	1	1	no
XLOC_000687	ARID1A	chr1:26694182-26782104	OK	9.95003	7.55239	-0.397768	-1.4482	0.00195	0.0166004	yes	OK	9.57693	9.82392	0.0367344	0.154343	0.749	0.941784	no
XLOC_000688	PIGV	chr1:26786625-26798416	OK	10.9327	8.29564	-0.398226	-1.75684	0.00225	0.0186451	yes	OK	14.0646	9.01662	-0.641406	-2.70096	5e-05	0.000727011	yes
XLOC_000689	RN7SL165P	chr1:26814821-26815112	NOTEST	0	0	0	0	1	1	no	NOTEST	0	0	0	0	1	1	no
XLOC_000690	ZDHHC18	chr1:26826709-26858025	OK	6.84108	8.9519	0.387969	1.29165	0.02285	0.113835	no	OK	8.94351	12.6871	0.504445	1.87476	0.00105	0.00999939	yes
XLOC_000691	SFN	chr1:26863137-26864457	OK	73.8371	142.757	0.95114	5.4052	5e-05	0.000727011	yes	OK	95.9042	184.43	0.943408	5.375	5e-05	0.000727011	yes
XLOC_000692	RP1-50O24.6	chr1:26876132-26890385	NOTEST	0.599209	0.258993	-1.21015	0	1	1	no	OK	1.0441	0.737052	-0.502426	-0.260776	0.73755	0.937897	no
XLOC_000693	NUDC	chr1:26890487-26946862	OK	19.8212	24.8192	0.324412	1.44222	0.01235	0.0715597	no	OK	22.2547	38.9317	0.806836	3.83205	5e-05	0.000727011	yes
XLOC_000694	RP11-344H11.4	chr1:26980164-26980975	NOTEST	0.0936028	0	#NAME?	0	1	1	no	NOTEST	0.147502	0.106515	-0.469686	0	1	1	no
XLOC_000695	RP11-344H11.5	chr1:26983627-26984024	NOTEST	0.0433883	0.0857801	0.983337	0	1	1	no	NOTEST	0.119609	0.0585393	-1.03085	0	1	1	no
XLOC_000696	TRNP1	chr1:26993696-27001228	OK	0.897293	1.19481	0.413131	0.992333	0.0536	0.206218	no	OK	1.3626	1.91363	0.489951	1.43592	0.00755	0.0489438	yes
XLOC_000697	RP11-40H20.5	chr1:27176750-27177277	NOTEST	0	0	0	0	1	1	no	NOTEST	0	0	0	0	1	1	no
XLOC_000698	NPM1P39	chr1:27206929-27207796	NOTEST	0.0537547	0.0136345	-1.97913	0	1	1	no	NOTEST	0.0198972	0.0346575	0.800602	0	1	1	no
XLOC_000699	SNRPEP7	chr1:27211264-27211484	NOTEST	0	0	0	0	1	1	no	NOTEST	0	0	0	0	1	1	no
XLOC_000700	WDTC1	chr1:27234515-27308633	OK	12.1639	9.62078	-0.338382	-1.80293	0.00135	0.0123094	yes	OK	14.673	9.75351	-0.589168	-3.04526	5e-05	0.000727011	yes
XLOC_000701	RP11-4K3__A.3	chr1:27311239-27311838	NOTEST	0.11779	0	#NAME?	0	1	1	no	NOTEST	0	0	0	0	1	1	no
XLOC_000702	TMEM222	chr1:27322144-27336400	OK	17.2281	19.5977	0.185921	0.952547	0.0907	0.294205	no	OK	19.3431	25.1862	0.380814	1.94117	0.0008	0.00797661	yes
XLOC_000703	RNU6-48P	chr1:27322144-27336400	NOTEST	0	0	0	0	1	1	no	NOTEST	0	0	0	0	1	1	no
XLOC_000704	RP11-4K3__A.5	chr1:27322144-27336400	OK	1.44028	1.26947	-0.182118	-0.112812	0.845	0.967198	no	OK	1.30887	1.45578	0.153472	0.0923706	0.87575	0.972496	no
XLOC_000705	SYTL1	chr1:27342019-27353937	OK	33.5166	32.2153	-0.0571306	-0.287362	0.609	0.877375	no	OK	36.3428	28.95	-0.328106	-1.68573	0.00335	0.0257118	yes
XLOC_000706	RP1-144C9.2	chr1:27389467-27390145	NOTEST	0	0	0	0	1	1	no	NOTEST	0	0.0775444	inf	0	1	1	no
XLOC_000707	GPR3	chr1:27392643-27395814	OK	0.0821668	0.494321	2.58882	2.60799	0.00315	0.0244534	yes	NOTEST	0.100497	0.422076	2.07035	0	1	1	no
XLOC_000708	RP4-752I6.1	chr1:27398575-27490178	OK	0.456112	0.408103	-0.160455	-0.0670364	0.90595	0.977353	no	NOTEST	0.0950892	0.2705	1.50828	0	1	1	no
XLOC_000709	RP1-159A19.4	chr1:27525804-27530561	NOTEST	0	0	0	0	1	1	no	NOTEST	0	0	0	0	1	1	no
XLOC_000710	RP1-159A19.3	chr1:27649418-27649610	NOTEST	0.216347	0.500685	1.21056	0	1	1	no	NOTEST	0.578989	0	#NAME?	0	1	1	no
XLOC_000711	RP11-288L9.4	chr1:27666060-27672218	NOTEST	0.112376	0.0356013	-1.65834	0	1	1	no	NOTEST	0.141281	0.330302	1.22522	0	1	1	no
XLOC_000712	RNU6-424P	chr1:27693730-27693835	NOTEST	0	0	0	0	1	1	no	NOTEST	0	0	0	0	1	1	no
XLOC_000713	FAM76A	chr1:27725944-27763122	OK	3.96442	6.53353	0.720753	2.60634	5e-05	0.000727011	yes	OK	4.64051	5.9431	0.35693	1.44752	0.009	0.0561104	no
XLOC_000714	RP3-426I6.2	chr1:27725944-27763122	OK	0.561177	0.661822	0.237987	0.104263	0.8739	0.972229	no	OK	0.274277	0.583159	1.08825	0.441913	0.61585	0.881757	no
XLOC_000715	RPEP3	chr1:27725944-27763122	NOTEST	0.0467084	0.306563	2.71443	0	1	1	no	NOTEST	0.159271	0.180141	0.177637	0	1	1	no
XLOC_000716	STX12	chr1:27773182-27824452	OK	11.2299	15.093	0.426537	1.64513	0.0039	0.0290475	yes	OK	11.4373	14.4142	0.333739	1.45685	0.00745	0.0484391	yes
XLOC_000717	RP3-426I6.5	chr1:27773182-27824452	NOTEST	0	0.440352	inf	0	1	1	no	NOTEST	0	0.380976	inf	0	1	1	no
XLOC_000718	AL020997.1	chr1:27773182-27824452	NOTEST	0	0	0	0	1	1	no	NOTEST	0	0	0	0	1	1	no
XLOC_000719	RP3-426I6.6	chr1:27773182-27824452	NOTEST	0	0	0	0	1	1	no	NOTEST	0.233858	0.115154	-1.02207	0	1	1	no
XLOC_000720	RNU6-1245P	chr1:27824537-27824643	NOTEST	0	0	0	0	1	1	no	NOTEST	0	0	0	0	1	1	no
XLOC_000721	PPP1R8	chr1:27830777-27851676	OK	11.7943	15.7853	0.420494	1.98684	0.0005	0.00539218	yes	OK	12.1706	16.9035	0.47393	2.29831	5e-05	0.000727011	yes
XLOC_000722	SCARNA1	chr1:27830777-27851676	NOTEST	0	0	0	0	1	1	no	NOTEST	0	0	0	0	1	1	no
XLOC_000723	THEMIS2	chr1:27872542-27886685	OK	0.478094	0.413365	-0.209877	-0.159284	0.63735	0.893504	no	OK	0.42181	0.441026	0.0642703	0.051412	0.86865	0.971481	no
XLOC_000724	SMPDL3B	chr1:27934992-27968096	OK	2.51086	2.54378	0.0187944	0.0549628	0.9208	0.979563	no	OK	1.2213	1.07443	-0.184841	-0.356269	0.50345	0.806861	no
XLOC_000725	XKR8	chr1:27934992-27968096	OK	1.88363	1.88077	-0.0021923	-0.00466865	0.99315	0.996433	no	OK	2.49955	2.0667	-0.274339	-0.754117	0.1342	0.370749	no
XLOC_000726	RP5-1053E7.2	chr1:28109738-28110298	NOTEST	0	0	0	0	1	1	no	NOTEST	0	0	0	0	1	1	no
XLOC_000727	ATPIF1	chr1:28236108-28246906	OK	107.443	103.297	-0.0567761	-0.294089	0.61055	0.878342	no	OK	108.19	122.843	0.183253	0.951516	0.0989	0.310738	no
XLOC_000728	RP5-1092A3.5	chr1:28247143-28247568	NOTEST	0	0	0	0	1	1	no	NOTEST	0.190442	0	#NAME?	0	1	1	no
XLOC_000729	SESN2	chr1:28259473-28282491	OK	7.02417	7.01056	-0.00279798	-0.0148368	0.97965	0.991109	no	OK	7.40074	8.80016	0.24986	1.33824	0.01835	0.0966424	no
XLOC_000730	MED18	chr1:28329001-28335967	OK	17.5647	17.4805	-0.00693346	-0.0262814	0.96135	0.986787	no	OK	16.1828	17.2465	0.0918447	0.416727	0.4506	0.763974	no
XLOC_000731	PHACTR4	chr1:28369589-28500369	OK	4.436	2.99018	-0.569025	-2.15297	0.00025	0.00298987	yes	OK	4.24533	3.60378	-0.236369	-0.937475	0.10385	0.319851	no
XLOC_000732	RP1-308E4.1	chr1:28369589-28500369	OK	0.423453	0.462831	0.128284	0.0448868	0.9278	0.980913	no	NOTEST	0.301116	0.334374	0.151142	0	1	1	no
XLOC_000733	RNU6ATAC27P	chr1:28369589-28500369	NOTEST	0	0	0	0	1	1	no	NOTEST	0	0	0	0	1	1	no
XLOC_000734	RCC1,SNHG3,SNORA73A,SNORA73B	chr1:28505942-28539300	OK	82.5434	99.5763	0.27065	0.404605	0.30955	0.622633	no	OK	94.5663	114.069	0.270503	0.405365	0.331	0.64641	no
XLOC_000735	RP4-669K10.8	chr1:28544459-28546542	OK	0.477505	0.469647	-0.0239402	-0.0472304	0.95915	0.986405	no	OK	0.322782	0.462572	0.519118	0.932759	0.1179	0.342906	no
XLOC_000736	TRNAU1AP	chr1:28553007-28582983	OK	8.42252	10.101	0.262174	0.656879	0.2506	0.548541	no	OK	10.0265	9.54306	-0.0712912	-0.18935	0.73825	0.938093	no
XLOC_000737	RAB42	chr1:28589249-28643141	NOTEST	0.331046	0.218159	-0.601654	0	1	1	no	NOTEST	0.2724	0.215651	-0.337026	0	1	1	no
XLOC_000738	RP11-442N24__B.1,U11	chr1:28643171-28650020	OK	2.44371	2.83647	0.215023	0.472561	0.2971	0.607433	no	OK	2.86061	3.16397	0.145412	0.357924	0.4435	0.757708	no
XLOC_000739	GMEB1	chr1:28668263-28719386	OK	3.78806	3.74794	-0.0153604	-0.0644964	0.9111	0.97809	no	OK	4.01731	4.17476	0.0554638	0.240615	0.6726	0.910371	no
XLOC_000740	SCARNA24	chr1:28668263-28719386	NOTEST	0	0	0	0	1	1	no	NOTEST	0	0	0	0	1	1	no
XLOC_000741	YTHDF2	chr1:28736620-28769775	OK	21.7735	24.5278	0.171845	0.834046	0.12535	0.35517	no	OK	21.7042	26.1348	0.268001	1.37643	0.0115	0.067695	no
XLOC_000742	OPRD1	chr1:28812141-28864545	NOTEST	0.271858	0.35861	0.399561	0	1	1	no	NOTEST	0.380322	0.402023	0.0800585	0	1	1	no
XLOC_000743	RP1-212P9.2	chr1:28867574-28877336	NOTEST	0.150332	0.128353	-0.228037	0	1	1	no	NOTEST	0.108245	0.205092	0.921966	0	1	1	no
XLOC_000744	EPB41	chr1:28886991-29123935	OK	5.31138	4.37088	-0.281162	-0.703807	0.1635	0.42156	no	OK	5.11224	6.19466	0.277071	0.78974	0.10915	0.328808	no
XLOC_000745	Y_RNA	chr1:28886991-29123935	NOTEST	0	0	0	0	1	1	no	NOTEST	0	0	0	0	1	1	no
XLOC_000746	Metazoa_SRP	chr1:28886991-29123935	NOTEST	0	0	0	0	1	1	no	NOTEST	0.135822	0.0962662	-0.496617	0	1	1	no
XLOC_000747	RP11-242O24.5	chr1:29147742-29181987	NOTEST	0.411826	0.0958502	-2.10318	0	1	1	no	NOTEST	0.13111	0.266903	1.02554	0	1	1	no
XLOC_000748	SRSF4	chr1:29147742-29181987	OK	2.60337	2.59381	-0.0053092	-0.0203446	0.9701	0.988613	no	NOTEST	0	0	0	0	1	1	no
XLOC_000749	RP11-467D18.2	chr1:29192238-29230942	NOTEST	0.338617	0.372873	0.139032	0	1	1	no	NOTEST	0.0855629	0.26666	1.63994	0	1	1	no
XLOC_000750	PTPRU	chr1:29236515-29326813	OK	14.7822	12.3675	-0.257309	-0.865738	0.11455	0.33762	no	OK	16.9866	14.2607	-0.252351	-1.08386	0.02795	0.131703	no
XLOC_000751	AL139151.1	chr1:29432480-29432562	NOTEST	0	0	0	0	1	1	no	NOTEST	0	0	0	0	1	1	no
XLOC_000752	AL645944.1	chr1:29884901-29885005	NOTEST	0	0	0	0	1	1	no	NOTEST	0	0	0	0	1	1	no
XLOC_000753	RP5-893G23.1	chr1:30140262-30141607	NOTEST	0	0	0	0	1	1	no	NOTEST	0	0	0	0	1	1	no
XLOC_000754	RP3-357I16.1	chr1:30226522-30226615	NOTEST	0	0	0	0	1	1	no	NOTEST	0	0	0	0	1	1	no
XLOC_000755	RP4-591L5.2	chr1:30415824-30421108	NOTEST	0	0	0	0	1	1	no	NOTEST	0	0	0	0	1	1	no
XLOC_000756	MATN1-AS1	chr1:30711276-30727467	OK	1.78226	2.49647	0.486182	1.39424	0.01125	0.066591	no	OK	2.06109	2.1058	0.0309629	0.0842987	0.87675	0.972746	no
XLOC_000757	RP1-65J11.1	chr1:30824227-30834284	NOTEST	0.131679	0.127276	-0.0490553	0	1	1	no	NOTEST	0.151642	0.130557	-0.215994	0	1	1	no
XLOC_000758	RN7SKP91	chr1:30843822-30844110	NOTEST	0	0	0	0	1	1	no	NOTEST	0	0	0	0	1	1	no
XLOC_000759	RP1-65J11.5	chr1:30858157-30860254	NOTEST	0	0	0	0	1	1	no	NOTEST	0	0	0	0	1	1	no
XLOC_000760	-	chr1:30929785-31065991	NOTEST	0.00833024	0.0854902	3.35933	0	1	1	no	NOTEST	0.0290068	0.0800158	1.46389	0	1	1	no
XLOC_000761	RP11-201O14.1	chr1:30929785-31065991	OK	0.765275	0.855134	0.160172	0.0504624	0.9119	0.978324	no	OK	0.715736	0.606116	-0.239835	-0.0630026	0.9017	0.976576	no
XLOC_000762	RP11-201O14.2	chr1:30929785-31065991	OK	2.87301	5.95829	1.05234	0.293065	0.59305	0.868318	no	NOTEST	0	0.928827	inf	0	1	1	no
XLOC_000763	ZCCHC17	chr1:31296981-31364953	OK	11.9973	13.5576	0.176391	0.772602	0.1714	0.434833	no	OK	11.1062	11.7409	0.0801747	0.367357	0.5129	0.814149	no
XLOC_000764	SERINC2	chr1:31402630-31434680	OK	5.12932	4.39696	-0.222263	-0.966524	0.08595	0.284048	no	OK	5.94662	6.24896	0.0715451	0.312791	0.5862	0.864293	no
XLOC_000765	LINC01225	chr1:31500084-31540885	NOTEST	0.0490401	0.0410989	-0.25486	0	1	1	no	NOTEST	0.159109	0.00563196	-4.82024	0	1	1	no
XLOC_000766	LINC01226	chr1:31500084-31540885	NOTEST	0.0111786	0	#NAME?	0	1	1	no	NOTEST	0	0.00660893	inf	0	1	1	no
XLOC_000767	RP11-439L8.5	chr1:31500084-31540885	NOTEST	0.0635701	0	#NAME?	0	1	1	no	NOTEST	0	0	0	0	1	1	no
XLOC_000768	TINAGL1	chr1:31576484-31587686	NOTEST	0.0924253	0.0536166	-0.785607	0	1	1	no	NOTEST	0.195441	0.0364673	-2.42206	0	1	1	no
XLOC_000769	HCRTR1	chr1:31617685-31704319	NOTEST	0.0658183	0.0932793	0.503068	0	1	1	no	NOTEST	0.118083	0.124275	0.0737379	0	1	1	no
XLOC_000770	RP11-73M7.6,RP11-73M7.9	chr1:31617685-31704319	NOTEST	0.146559	0.0798148	-0.876756	0	1	1	no	NOTEST	0.287711	0.181607	-0.663801	0	1	1	no
XLOC_000771	RP11-84A19.3	chr1:31789129-31816051	NOTEST	0	0	0	0	1	1	no	NOTEST	0	0.0332832	inf	0	1	1	no
XLOC_000772	RP4-534N18.2	chr1:31842018-31944856	OK	0.558063	0.708925	0.345204	0.0865076	0.86405	0.970679	no	OK	0.241783	0.645192	1.41602	0.270964	0.49605	0.801296	no
XLOC_000773	KHDRBS1	chr1:32013828-32102866	OK	28.0769	25.2713	-0.151882	-0.777996	0.1803	0.448613	no	OK	25.7601	29.1865	0.180168	0.911498	0.1097	0.329581	no
XLOC_000774	KHDRBS1	chr1:32013828-32102866	OK	0.91576	0.890463	-0.0404133	-0.0312598	0.95625	0.985728	no	OK	0.952475	0.852128	-0.160612	-0.11784	0.84205	0.96688	no
XLOC_000775	RP11-277A4.4	chr1:32013828-32102866	NOTEST	0.217414	0.249932	0.201092	0	1	1	no	OK	0.812921	0.99065	0.28526	0.210135	0.7151	0.92972	no
XLOC_000776	TMEM39B	chr1:32013828-32102866	OK	3.86218	3.29036	-0.231168	-0.30968	0.57925	0.860073	no	OK	4.95011	5.39634	0.124521	0.184239	0.75155	0.942533	no
XLOC_000777	MIR5585	chr1:32013828-32102866	NOTEST	0	0	0	0	1	1	no	NOTEST	0	0	0	0	1	1	no
XLOC_000778	KPNA6,RP4-622L5.2	chr1:32107917-32176827	OK	21.8071	27.1594	0.316653	1.18798	0.0389	0.166455	no	OK	25.7815	28.5673	0.148026	0.5678	0.3178	0.632073	no
XLOC_000779	TXLNA	chr1:32179685-32198285	OK	14.7492	18.3965	0.318787	1.81817	0.00125	0.0115478	yes	OK	17.0014	22.4383	0.400313	2.2723	0.0001	0.00135365	yes
XLOC_000780	CCDC28B	chr1:32200385-32208687	OK	0.825161	1.04792	0.344788	0.419873	0.4385	0.75309	no	OK	0.882796	0.900822	0.029162	0.0322338	0.95375	0.985152	no
XLOC_000781	IQCC	chr1:32200385-32208687	OK	2.29389	2.58685	0.173397	0.699878	0.2229	0.511922	no	OK	3.02924	3.53778	0.22389	1.00263	0.07675	0.26345	no
XLOC_000782	DCDC2B	chr1:32209093-32231604	OK	0.616714	0.491369	-0.327793	-0.171068	0.78145	0.95164	no	OK	0.599963	0.453665	-0.403246	-0.190303	0.7853	0.952728	no
XLOC_000783	EIF3I	chr1:32209093-32231604	OK	69.6554	78.0969	0.165031	0.869267	0.12645	0.356924	no	OK	78.2833	100.953	0.366903	1.97853	0.0006	0.00627177	yes
XLOC_000784	FAM167B	chr1:32247232-32248856	NOTEST	0.23643	0.136326	-0.794347	0	1	1	no	NOTEST	0.247493	0.121444	-1.02709	0	1	1	no
XLOC_000785	LCK	chr1:32251238-32286165	NOTEST	0.038569	0	#NAME?	0	1	1	no	NOTEST	0.00819404	0	#NAME?	0	1	1	no
XLOC_000786	HDAC1	chr1:32292085-32333635	OK	63.9525	77.2162	0.271903	1.32892	0.0211	0.107386	no	OK	68.8829	88.9456	0.368776	1.69755	0.00305	0.0238228	yes
XLOC_000787	TSSK3	chr1:32351520-32365043	OK	0.760164	0.81092	0.0932482	0.0827577	0.83695	0.965869	no	OK	1.13445	1.09073	-0.0566998	-0.0689114	0.8612	0.970141	no
XLOC_000788	RP11-395N6.4	chr1:32421978-32422319	NOTEST	0	0.0705771	inf	0	1	1	no	NOTEST	0	0	0	0	1	1	no
XLOC_000789	RN7SL122P	chr1:32457834-32458135	NOTEST	0	0	0	0	1	1	no	NOTEST	0	0	0	0	1	1	no
XLOC_000790	RP1-27O5.3,ZBTB8A,ZBTB8B	chr1:32465056-32650903	OK	4.36122	5.21027	0.256627	0.849098	0.13445	0.371181	no	OK	3.00462	3.93791	0.390249	1.06991	0.06135	0.226212	no
XLOC_000791	Y_RNA	chr1:32465056-32650903	OK	0.661647	0.489009	-0.436199	-0.210193	0.5987	0.871342	no	NOTEST	0	0	0	0	1	1	no
XLOC_000792	RBBP4	chr1:32651141-32703596	OK	47.3573	42.1256	-0.168888	-0.685361	0.22905	0.520441	no	OK	55.6927	57.2074	0.0387128	0.171081	0.76485	0.946818	no
XLOC_000793	KIAA1522	chr1:32741884-32774970	OK	26.3168	25.7924	-0.0290397	-0.133285	0.80725	0.9588	no	OK	30.8131	27.8779	-0.144423	-0.709496	0.20915	0.492238	no
XLOC_000794	S100PBP	chr1:32775236-32858879	OK	13.3427	12.083	-0.143072	-0.21655	0.64345	0.896508	no	OK	12.5811	12.3589	-0.0257017	-0.0427445	0.9176	0.979079	no
XLOC_000795	HPCA	chr1:32885993-32901438	OK	0.478974	0.531579	0.150338	0.0561276	0.8861	0.974183	no	NOTEST	0.332913	0.315183	-0.0789543	0	1	1	no
XLOC_000796	FKSG48	chr1:32973666-32974041	NOTEST	0.161826	0.0798611	-1.01888	0	1	1	no	NOTEST	0	0	0	0	1	1	no
XLOC_000797	RP4-803A2.1	chr1:32979946-32980472	NOTEST	0.0410417	0.0317754	-0.36918	0	1	1	no	NOTEST	0.0858394	0.0283496	-1.59831	0	1	1	no
XLOC_000798	RP1-117O3.2,RP4-803A2.2	chr1:32986951-33080996	NOTEST	0.291989	0.283726	-0.0414155	0	1	1	no	NOTEST	0	0.0357137	inf	0	1	1	no
XLOC_000799	AZIN2	chr1:33081103-33120530	NOTEST	0.410735	0.268957	-0.610832	0	1	1	no	NOTEST	0.348312	0.163622	-1.09002	0	1	1	no
XLOC_000800	RP11-131M11.3	chr1:33124691-33182075	OK	0.945777	0.789414	-0.260717	-0.794969	0.1604	0.416198	no	OK	1.05479	0.811874	-0.377631	-0.886893	0.1251	0.354747	no
XLOC_000801	ZNF362	chr1:33254456-33300790	OK	12.4356	8.29542	-0.584088	-1.25136	0.0078	0.0502105	no	OK	14.0285	9.80658	-0.516543	-1.47183	0.0054	0.0376555	yes
XLOC_000802	RP11-415J8.7	chr1:33254456-33300790	OK	2.34533	1.41039	-0.73369	-0.445066	0.45565	0.768153	no	OK	2.26944	2.25543	-0.00893243	-0.00632805	0.98145	0.991808	no
XLOC_000803	RP11-415J8.3	chr1:33306765-33431052	OK	0.588384	0.636131	0.112566	0.0589128	0.89105	0.974794	no	NOTEST	0.0620947	0	#NAME?	0	1	1	no
XLOC_000804	RP11-415J8.5	chr1:33306765-33431052	NOTEST	0	0.161893	inf	0	1	1	no	NOTEST	0.102163	0.0776217	-0.396341	0	1	1	no
XLOC_000805	PHC2	chr1:33306765-33431052	OK	0.479354	0.411574	-0.219939	-0.132812	0.81495	0.960852	no	NOTEST	0.331197	0.3834	0.211163	0	1	1	no
XLOC_000806	PHC2	chr1:33306765-33431052	NOTEST	0.4233	0.428022	0.0160045	0	1	1	no	NOTEST	0.284261	0.333009	0.228341	0	1	1	no
XLOC_000807	PHC2	chr1:33306765-33431052	OK	0.464346	0.221145	-1.07021	-0.456182	0.5677	0.852626	no	NOTEST	0.235224	0.331551	0.495194	0	1	1	no
XLOC_000808	TLR12P	chr1:33466248-33468954	NOTEST	0	0	0	0	1	1	no	NOTEST	0	0	0	0	1	1	no
XLOC_000809	ZSCAN20	chr1:33472644-33501718	OK	1.53136	1.45607	-0.0727329	-0.157102	0.77485	0.949639	no	OK	1.71576	1.76372	0.0397731	0.115943	0.84285	0.96688	no
XLOC_000810	HSPD1P14	chr1:33513998-34165842	NOTEST	0	0	0	0	1	1	no	NOTEST	0	0	0	0	1	1	no
XLOC_000811	HMGB4	chr1:33513998-34165842	NOTEST	0	0	0	0	1	1	no	NOTEST	0	0	0	0	1	1	no
XLOC_000812	CSMD2-AS1	chr1:33513998-34165842	NOTEST	0	0	0	0	1	1	no	NOTEST	0	0	0	0	1	1	no
XLOC_000813	RNA5SP42	chr1:33513998-34165842	NOTEST	0	0	0	0	1	1	no	NOTEST	0	0	0	0	1	1	no
XLOC_000814	C1orf94	chr1:34166882-34219131	NOTEST	0	0	0	0	1	1	no	NOTEST	0	0	0	0	1	1	no
XLOC_000815	GJB5	chr1:34712736-34859816	NOTEST	0.27898	0.275014	-0.0206573	0	1	1	no	NOTEST	0.424865	0.372765	-0.188737	0	1	1	no
XLOC_000816	GJB4	chr1:34712736-34859816	NOTEST	0.079887	0.0580583	-0.460459	0	1	1	no	NOTEST	0.0467854	0.049437	0.0795321	0	1	1	no
XLOC_000817	GJB3	chr1:34712736-34859816	OK	3.25194	3.88603	0.256998	0.63282	0.2803	0.586776	no	OK	3.86027	4.54149	0.234462	0.594837	0.3015	0.612991	no
XLOC_000818	GJA4	chr1:34712736-34859816	NOTEST	0.17111	0.208128	0.282548	0	1	1	no	NOTEST	0.0926653	0.103748	0.162984	0	1	1	no
XLOC_000819	RP5-997D16.2	chr1:34712736-34859816	OK	0.554538	0.686669	0.30833	0.220485	0.68595	0.917439	no	OK	0.408848	0.571416	0.482977	0.213553	0.80065	0.957345	no
XLOC_000820	RP11-248I9.2	chr1:35053467-35059271	NOTEST	0	0	0	0	1	1	no	NOTEST	0	0.051676	inf	0	1	1	no
XLOC_000821	ZMYM1,ZMYM4	chr1:35059785-35422058	OK	15.3424	13.4889	-0.185748	-0.234289	0.5056	0.808539	no	OK	12.6568	14.5108	0.197215	0.269854	0.46215	0.773775	no
XLOC_000822	EFCAB14P1	chr1:35059785-35422058	NOTEST	0	0	0	0	1	1	no	NOTEST	0	0	0	0	1	1	no
XLOC_000823	Y_RNA	chr1:35059785-35422058	NOTEST	0	0	0	0	1	1	no	NOTEST	0	0	0	0	1	1	no
XLOC_000824	SNORA62	chr1:35059785-35422058	NOTEST	0	0	0	0	1	1	no	NOTEST	0	0	0	0	1	1	no
XLOC_000825	RPL5P4	chr1:35059785-35422058	OK	0.445388	0.64806	0.541066	0.108544	0.75085	0.942184	no	NOTEST	0.358122	0.364148	0.0240736	0	1	1	no
XLOC_000826	Metazoa_SRP	chr1:35059785-35422058	NOTEST	0	0	0	0	1	1	no	NOTEST	0	0	0	0	1	1	no
XLOC_000827	RP4-728D4.3	chr1:35433489-35567274	NOTEST	0.108195	0.115263	0.0912933	0	1	1	no	NOTEST	0.0606463	0.0781435	0.365705	0	1	1	no
XLOC_000828	NCDN	chr1:35433489-35567274	OK	11.7335	14.5344	0.308833	0.901647	0.115	0.338326	no	OK	13.0865	19.6336	0.585241	1.88135	0.00135	0.0123094	yes
XLOC_000829	TFAP2E	chr1:35569812-35595328	NOTEST	0.243141	0.191854	-0.341786	0	1	1	no	NOTEST	0.195424	0.228707	0.226897	0	1	1	no
XLOC_000830	RP11-435D7.3	chr1:35713874-35769982	NOTEST	0.141376	0.158159	0.161846	0	1	1	no	OK	0.196499	0.477266	1.28027	0.340887	0.6332	0.891113	no
XLOC_000831	AGO4	chr1:35807598-35858072	OK	4.15697	3.41191	-0.284952	-0.531323	0.2842	0.591825	no	OK	4.25501	4.24408	-0.00370877	-0.00791336	0.9868	0.993676	no
XLOC_000832	AGO1,RP4-789D17.3	chr1:35869807-35929610	OK	7.59476	6.94645	-0.128728	-0.523212	0.36375	0.681994	no	OK	8.87747	9.12964	0.0404086	0.191252	0.739	0.938295	no
XLOC_000833	AGO3	chr1:35930717-36072611	OK	7.3289	7.68702	0.0688268	0.198051	0.72485	0.933709	no	OK	7.74617	8.97367	0.212215	0.571252	0.31705	0.631284	no
XLOC_000834	TEKT2	chr1:36084074-36088275	NOTEST	0	0.0237807	inf	0	1	1	no	NOTEST	0.0233194	0.0331919	0.509304	0	1	1	no
XLOC_000835	ADPRHL2	chr1:36088874-36093932	OK	11.2895	15.2979	0.43835	2.28312	0.00015	0.00192961	yes	OK	12.0837	19.4826	0.689122	3.65055	5e-05	0.000727011	yes
XLOC_000836	MAP7D1	chr1:36136569-36180849	OK	6.56881	10.2369	0.640071	1.34548	0.0164	0.0887562	no	OK	7.30122	11.2557	0.624443	1.61685	0.0046	0.0331632	yes
XLOC_000837	RN7SL131P	chr1:36191914-36192170	NOTEST	0	0	0	0	1	1	no	NOTEST	0	0	0	0	1	1	no
XLOC_000838	THRAP3	chr1:36224373-36305357	OK	36.6669	34.7312	-0.0782467	-0.184396	0.7225	0.932818	no	OK	35.6051	33.4552	-0.08985	-0.22018	0.67505	0.911625	no
XLOC_000839	AL360074.1	chr1:36224373-36305357	NOTEST	0	0	0	0	1	1	no	NOTEST	0	0	0	0	1	1	no
XLOC_000840	RP11-268J15.5,SH3D21	chr1:36306254-36329339	OK	6.81073	8.49972	0.319605	1.00686	0.06335	0.231062	no	OK	6.58762	8.69202	0.399934	1.2182	0.0252	0.122166	no
XLOC_000841	FTLP18	chr1:36630334-36630857	NOTEST	0	0	0	0	1	1	no	NOTEST	0	0	0	0	1	1	no
XLOC_000842	RP4-614N24.1	chr1:36773139-36775768	NOTEST	0	0	0	0	1	1	no	NOTEST	0	0	0	0	1	1	no
XLOC_000843	MIR4255	chr1:37161562-37161634	NOTEST	0	0	0	0	1	1	no	NOTEST	0	0	0	0	1	1	no
XLOC_000844	RNU6-636P	chr1:37203609-37203716	NOTEST	0	0	0	0	1	1	no	NOTEST	0	0	0	0	1	1	no
XLOC_000845	RPS29P6	chr1:37330851-37330996	NOTEST	0	0	0	0	1	1	no	NOTEST	0	0	0	0	1	1	no
XLOC_000846	MIR6732,ZC3H12A	chr1:37474551-37487916	OK	6.98304	14.7838	1.08209	3.08429	5e-05	0.000727011	yes	OK	7.95192	11.8896	0.580322	1.67067	0.00055	0.0058342	yes
XLOC_000847	FTH1P1	chr1:37534448-37554302	NOTEST	0.164887	0.117611	-0.487454	0	1	1	no	NOTEST	0.214336	0.356591	0.734394	0	1	1	no
XLOC_000848	RP3-423B22.5	chr1:37556246-37556499	OK	0.160259	1.87574	3.54898	1.70418	0.16805	0.42902	no	OK	0.636051	0.744957	0.228014	0.14487	0.8591	0.96982	no
XLOC_000849	DNALI1	chr1:37556918-37595956	NOTEST	0.377728	0.369374	-0.0322632	0	1	1	no	NOTEST	0.338673	0.331413	-0.0312632	0	1	1	no
XLOC_000850	CDCA8	chr1:37692417-37709719	OK	13.7017	12.5279	-0.129216	-0.696137	0.22625	0.516558	no	OK	11.2937	13.7364	0.282491	1.52631	0.0089	0.0556428	no
XLOC_000851	ACTN4P2	chr1:37776669-37779418	NOTEST	0.0200001	0.0174355	-0.197985	0	1	1	no	NOTEST	0.00669667	0.00450422	-0.572166	0	1	1	no
XLOC_000852	MANEAL	chr1:37789662-37801137	OK	8.68082	10.5306	0.278688	1.27135	0.0278	0.131196	no	OK	7.84201	10.9573	0.482593	1.69647	0.00375	0.0281467	yes
XLOC_000853	C1orf122	chr1:37802943-37809454	OK	33.7939	37.8438	0.163294	0.526479	0.27875	0.584756	no	OK	43.4843	51.4253	0.241985	0.684403	0.21175	0.496121	no
XLOC_000854	RP11-109P14.8	chr1:37809536-37859620	NOTEST	0.0402996	0.26672	2.72649	0	1	1	no	NOTEST	0.0895186	0.131821	0.558325	0	1	1	no
XLOC_000855	RP11-109P14.10	chr1:37859749-37947057	OK	1.49215	1.7606	0.238672	0.185007	0.7493	0.941822	no	OK	1.6523	1.61385	-0.0339746	-0.0305735	0.96575	0.987774	no
XLOC_000856	SNORA63	chr1:37859749-37947057	NOTEST	0	0	0	0	1	1	no	NOTEST	0	0	0	0	1	1	no
XLOC_000857	RNU6-584P	chr1:37859749-37947057	NOTEST	0	0	0	0	1	1	no	NOTEST	0	0	0	0	1	1	no
XLOC_000858	Metazoa_SRP	chr1:37953507-37953780	NOTEST	0	0	0	0	1	1	no	NOTEST	0	0	0	0	1	1	no
XLOC_000859	RNU6-510P	chr1:37991461-37991569	NOTEST	0	0	0	0	1	1	no	NOTEST	0	0	0	0	1	1	no
XLOC_000860	UTP11L	chr1:38009257-38028386	OK	16.0614	23.0133	0.518874	1.94757	0.00085	0.00838227	yes	OK	18.6759	29.1677	0.643193	2.66951	5e-05	0.000727011	yes
XLOC_000861	RP5-884C9.2	chr1:38047313-38119025	NOTEST	0.0375766	0.180837	2.26679	0	1	1	no	NOTEST	0.222045	0.100979	-1.1368	0	1	1	no
XLOC_000862	MIR3659	chr1:38047313-38119025	NOTEST	0	0	0	0	1	1	no	NOTEST	0	0	0	0	1	1	no
XLOC_000863	RNU6-753P	chr1:38396658-38396765	NOTEST	0	0	0	0	1	1	no	NOTEST	0	0	0	0	1	1	no
XLOC_000864	RP11-329N22.1	chr1:38475195-38476484	NOTEST	0	0	0	0	1	1	no	NOTEST	0	0.0198036	inf	0	1	1	no
XLOC_000865	RP11-334L9.1	chr1:38708930-38710890	NOTEST	0	0	0	0	1	1	no	NOTEST	0	0	0	0	1	1	no
XLOC_000866	RP5-864K19.4	chr1:38838197-38941799	OK	0.377381	0.447136	0.244692	0.101218	0.82455	0.962897	no	NOTEST	0.324168	0.315938	-0.0370988	0	1	1	no
XLOC_000867	RNU6-605P	chr1:38838197-38941799	NOTEST	0	0	0	0	1	1	no	NOTEST	0	0	0	0	1	1	no
XLOC_000868	AKIRIN1	chr1:38991222-39006059	OK	8.7141	18.9648	1.1219	5.62894	5e-05	0.000727011	yes	OK	8.65736	18.8456	1.12223	5.67327	5e-05	0.000727011	yes
XLOC_000869	NDUFS5	chr1:39026317-39034636	OK	179.636	185.995	0.0501893	0.285017	0.61655	0.882126	no	OK	182.083	222.215	0.287364	1.63087	0.00515	0.0363093	yes
XLOC_000870	-	chr1:39042718-39048476	OK	0.688897	0.532832	-0.370608	-0.567943	0.2812	0.588117	no	OK	0.647271	0.509066	-0.346519	-0.489997	0.3271	0.642393	no
XLOC_000871	MACF1	chr1:39081315-39487177	OK	16.4302	17.2982	0.0742726	0.135978	0.65785	0.903495	no	OK	16.726	17.8662	0.0951374	0.177751	0.58235	0.862033	no
XLOC_000872	RP11-416A14.1	chr1:39081315-39487177	NOTEST	0.143593	0.139686	-0.0398015	0	1	1	no	NOTEST	0.0975556	0	#NAME?	0	1	1	no
XLOC_000873	BMP8A	chr1:39491477-39558707	OK	0.619202	0.572615	-0.112844	-0.357658	0.51855	0.818112	no	OK	0.525778	0.596342	0.181685	0.360546	0.5228	0.821375	no
XLOC_000874	OXCT2P1	chr1:39491477-39558707	NOTEST	0.0227378	0.119464	2.39341	0	1	1	no	NOTEST	0.0918861	0.0968496	0.0759	0	1	1	no
XLOC_000875	RP11-69E11.8	chr1:39560815-39576790	OK	0.935244	1.48603	0.66805	0.871252	0.0499	0.197019	no	OK	1.39459	2.11789	0.602781	0.95626	0.0314	0.143138	no
XLOC_000876	RP1-144F13.3	chr1:39624152-39639945	NOTEST	0	0	0	0	1	1	no	NOTEST	0.120753	0	#NAME?	0	1	1	no
XLOC_000877	PPIE	chr1:39692181-39788923	OK	20.4489	21.0495	0.0417656	0.185244	0.74605	0.940806	no	OK	19.0605	24.1497	0.34142	1.52775	0.00775	0.0499672	yes
XLOC_000878	RP1-144F13.4	chr1:39692181-39788923	NOTEST	0	0	0	0	1	1	no	NOTEST	0	0	0	0	1	1	no
XLOC_000879	RP1-118J21.25	chr1:39788975-39804946	OK	0.706332	0.443227	-0.672302	-0.876146	0.1246	0.353803	no	OK	0.544519	0.403	-0.434201	-0.415943	0.3808	0.699601	no
XLOC_000880	RP1-118J21.5	chr1:39895338-39902256	OK	0.668314	0.208485	-1.68059	-1.31769	0.04245	0.176815	no	OK	0.631446	0.312084	-1.01672	-0.7896	0.18185	0.450878	no
XLOC_000881	MFSD2A	chr1:39955111-39969968	OK	0.493086	2.02102	2.03517	2.65138	5e-05	0.000727011	yes	OK	0.542863	2.48917	2.197	3.03569	5e-05	0.000727011	yes
XLOC_000882	RP3-342P20.2	chr1:39955111-39969968	NOTEST	0.0397046	0.154687	1.96197	0	1	1	no	NOTEST	0.1343	0.242918	0.855004	0	1	1	no
XLOC_000883	CAP1	chr1:40040232-40097703	OK	64.63	93.1418	0.527226	2.12818	0.0001	0.00135365	yes	OK	68.2951	127.224	0.897516	3.64383	5e-05	0.000727011	yes
XLOC_000884	RP11-115D7.3	chr1:40132763-40133448	NOTEST	0	0	0	0	1	1	no	NOTEST	0.0306824	0.0293209	-0.0654794	0	1	1	no
XLOC_000885	RLF	chr1:40161372-40240955	OK	5.25322	7.3638	0.487249	2.66285	5e-05	0.000727011	yes	OK	5.25916	9.24423	0.81372	4.52164	5e-05	0.000727011	yes
XLOC_000886	RNU6-1237P	chr1:40161372-40240955	NOTEST	0	0	0	0	1	1	no	NOTEST	0	0	0	0	1	1	no
XLOC_000887	TMCO2	chr1:40245946-40251691	NOTEST	0.0672054	0.0261279	-1.36299	0	1	1	no	NOTEST	0.041769	0.0991025	1.24649	0	1	1	no
XLOC_000888	ZMPSTE24	chr1:40258094-40294184	OK	17.4579	24.1518	0.468256	1.96732	0.00065	0.00670276	yes	OK	17.6123	30.896	0.810839	3.95956	5e-05	0.000727011	yes
XLOC_000889	SMAP2	chr1:40344849-40423326	OK	6.28757	7.69009	0.290498	1.13589	0.01985	0.1026	no	OK	6.61615	12.5196	0.92012	3.90222	5e-05	0.000727011	yes
XLOC_000890	RP1-228H13.2	chr1:40344849-40423326	NOTEST	0	0	0	0	1	1	no	NOTEST	0	0	0	0	1	1	no
XLOC_000891	RP1-228H13.5,ZFP69B	chr1:40450074-40466985	OK	1.34396	1.29458	-0.0540104	-0.175952	0.7486	0.941589	no	OK	1.35307	1.60932	0.250211	0.803663	0.14295	0.386227	no
XLOC_000892	RP11-656D10.7	chr1:40473054-40474059	NOTEST	0.0877124	0.0286125	-1.61613	0	1	1	no	NOTEST	0	0.0489408	inf	0	1	1	no
XLOC_000893	ZFP69	chr1:40477055-40508661	OK	1.33974	1.599	0.255213	0.800398	0.12145	0.348651	no	OK	1.09959	1.39157	0.339739	0.886146	0.0868	0.285785	no
XLOC_000894	EXO5	chr1:40508740-40517174	OK	3.17845	3.62257	0.188691	0.605277	0.2569	0.556237	no	OK	2.28773	2.92175	0.352911	0.91594	0.0814	0.27392	no
XLOC_000895	ZNF684	chr1:40531560-40548169	OK	1.28975	1.67049	0.373175	0.717073	0.17015	0.432614	no	OK	1.09664	1.96408	0.840768	1.91905	0.0003	0.00349045	yes
XLOC_000896	RP1-63P18.2	chr1:40563533-40563659	NOTEST	0	0	0	0	1	1	no	NOTEST	0	0	0	0	1	1	no
XLOC_000897	NFYC	chr1:40669088-40771603	OK	15.0017	13.104	-0.195127	-0.595818	0.28775	0.596389	no	OK	17.3871	18.4369	0.0845865	0.279067	0.6079	0.876846	no
XLOC_000898	MIR30E	chr1:40669088-40771603	NOTEST	0	0	0	0	1	1	no	NOTEST	0	0	0	0	1	1	no
XLOC_000899	MIR30C1	chr1:40669088-40771603	NOTEST	0	0	0	0	1	1	no	NOTEST	0	0	0	0	1	1	no
XLOC_000900	KCNQ4	chr1:40784011-40840452	NOTEST	0.161398	0.335539	1.05585	0	1	1	no	OK	0.142296	0.438121	1.62243	2.45446	5e-05	0.000727011	yes
XLOC_000901	RN7SL326P	chr1:40784011-40840452	NOTEST	0.0877106	0	#NAME?	0	1	1	no	NOTEST	0	0	0	0	1	1	no
XLOC_000902	RP5-1066H13.4	chr1:40863913-40876670	NOTEST	0	0	0	0	1	1	no	NOTEST	0.0536787	0	#NAME?	0	1	1	no
XLOC_000903	AL391730.1	chr1:40938103-40939767	NOTEST	0	0	0	0	1	1	no	NOTEST	0	0	0	0	1	1	no
XLOC_000904	CTPS1	chr1:40979334-41012818	OK	6.30869	13.5838	1.10648	3.10642	5e-05	0.000727011	yes	OK	6.73267	17.224	1.35517	3.27851	5e-05	0.000727011	yes
XLOC_000905	RP4-635E8.1	chr1:41027181-41242154	NOTEST	0.117199	0.196078	0.742465	0	1	1	no	NOTEST	0.0783296	0.070843	-0.144933	0	1	1	no
XLOC_000906	RP11-399E6.1	chr1:41242372-41284861	NOTEST	0.320633	0.169287	-0.921451	0	1	1	no	NOTEST	0.193643	0.394276	1.02581	0	1	1	no
XLOC_000907	FOXO6	chr1:41361388-41414514	OK	5.63594	5.32278	-0.0824742	-0.218777	0.69825	0.922953	no	OK	6.74219	7.44438	0.142933	0.512064	0.37475	0.693365	no
XLOC_000908	RP11-486B10.3	chr1:41506364-42035925	NOTEST	0	0	0	0	1	1	no	NOTEST	0	0	0	0	1	1	no
XLOC_000909	RP11-486B10.4	chr1:41506364-42035925	NOTEST	0.268056	0.218231	-0.296682	0	1	1	no	NOTEST	0.109676	0.121949	0.153033	0	1	1	no
XLOC_000910	AL451006.1	chr1:41506364-42035925	NOTEST	0	0	0	0	1	1	no	NOTEST	0	0	0	0	1	1	no
XLOC_000911	HNRNPFP1	chr1:42040596-42041729	NOTEST	0	0	0	0	1	1	no	NOTEST	0	0	0	0	1	1	no
XLOC_000912	RP11-319C21.1	chr1:42140634-42141391	NOTEST	0	0	0	0	1	1	no	NOTEST	0	0	0	0	1	1	no
XLOC_000913	GUCA2B	chr1:42153420-42155824	NOTEST	0	0	0	0	1	1	no	NOTEST	0	0.0225538	inf	0	1	1	no
XLOC_000914	RIMKLA	chr1:42380794-42422825	OK	0.775553	1.55579	1.00435	2.15219	0.00035	0.0039931	yes	OK	1.34283	3.89069	1.53475	3.5544	5e-05	0.000727011	yes
XLOC_000915	CCDC30,PPCS	chr1:42430328-42654664	OK	41.26	41.2516	-0.000295186	-0.00146505	0.9976	0.998663	no	OK	41.2976	43.5162	0.0754928	0.371113	0.5144	0.815224	no
XLOC_000916	RP11-163G10.2	chr1:42430328-42654664	NOTEST	0	0	0	0	1	1	no	NOTEST	0.0237116	0.0170304	-0.477479	0	1	1	no
XLOC_000917	RNU6-536P	chr1:42430328-42654664	NOTEST	0	0	0	0	1	1	no	NOTEST	0	0	0	0	1	1	no
XLOC_000918	RP11-163G10.4	chr1:42430328-42654664	NOTEST	0.0593275	0	#NAME?	0	1	1	no	NOTEST	0	0	0	0	1	1	no
XLOC_000919	PPIH	chr1:42658424-42676758	OK	31.9721	35.7458	0.160959	0.780239	0.1698	0.432053	no	OK	31.4671	37.1446	0.239308	1.1668	0.04215	0.175924	no
XLOC_000920	RP5-994D16.3,YBX1	chr1:42678734-42702349	OK	174.946	174.588	-0.00296006	-0.0166027	0.97585	0.989928	no	OK	205.006	281.485	0.457397	2.54382	5e-05	0.000727011	yes
XLOC_000921	C1orf50,RP5-994D16.11	chr1:42767268-42798230	OK	6.49036	7.48984	0.206637	0.696271	0.205	0.486041	no	OK	7.44845	8.94867	0.264733	0.957994	0.0859	0.283971	no
XLOC_000922	RP5-994D16.9	chr1:42767268-42798230	OK	0.675981	0.717586	0.0861694	0.20169	0.72345	0.933131	no	OK	0.633074	0.771333	0.284979	0.661211	0.2562	0.555499	no
XLOC_000923	ERMAP	chr1:42807051-42846422	OK	4.26439	2.60254	-0.71242	-2.23604	5e-05	0.000727011	yes	OK	1.93141	1.01873	-0.922886	-1.68186	0.00155	0.0137592	yes
XLOC_000924	ZNF691	chr1:42846572-42852582	OK	2.76709	2.84662	0.0408774	0.163854	0.76955	0.947969	no	OK	3.61075	3.71162	0.0397514	0.168545	0.76835	0.947632	no
XLOC_000925	ATP6V1E1P1	chr1:42903231-42903912	NOTEST	0	0.0448464	inf	0	1	1	no	NOTEST	0	0	0	0	1	1	no
XLOC_000926	SLC2A1-AS1	chr1:42959048-42984641	OK	0.786879	0.440812	-0.835978	-1.20147	0.0138	0.0778877	no	OK	0.723313	0.510087	-0.503875	-0.853333	0.10415	0.32041	no
XLOC_000927	RNU6-880P	chr1:42991437-42991544	NOTEST	0	0	0	0	1	1	no	NOTEST	0	0	0	0	1	1	no
XLOC_000928	RP3-393B19.1	chr1:43104085-43104497	NOTEST	0	0	0	0	1	1	no	NOTEST	0	0	0	0	1	1	no
XLOC_000929	FAM183A	chr1:43118333-43156396	OK	1.96845	1.47064	-0.420611	-0.724495	0.13595	0.373947	no	OK	1.6659	1.2674	-0.394437	-0.660995	0.16495	0.423852	no
XLOC_000930	CFAP57	chr1:43164174-43274002	NOTEST	0.355754	0.426614	0.262051	0	1	1	no	OK	0.414496	0.54785	0.402423	0.204876	0.6488	0.898997	no
XLOC_000931	RNA5SP46	chr1:43164174-43274002	NOTEST	0	0	0	0	1	1	no	NOTEST	0	0	0	0	1	1	no
XLOC_000932	TMEM125	chr1:43164174-43274002	OK	14.7411	13.4263	-0.134784	-0.147195	0.65485	0.902139	no	OK	14.849	11.077	-0.422793	-0.657859	0.07625	0.262244	no
XLOC_000933	TIE1	chr1:43300992-43323108	NOTEST	0.0172954	0.0143107	-0.273299	0	1	1	no	NOTEST	0	0.00555959	inf	0	1	1	no
XLOC_000934	MPL	chr1:43337806-43352772	OK	0.580914	0.565377	-0.0391106	-0.0681934	0.90025	0.976348	no	OK	0.827724	0.680578	-0.28239	-0.540403	0.3172	0.631474	no
XLOC_000935	CDC20	chr1:43358954-43363203	OK	33.2251	34.5214	0.0552175	0.256822	0.6448	0.897306	no	OK	28.34	36.7063	0.373188	1.80041	0.0025	0.0203083	yes
XLOC_000936	RP1-92O14.6	chr1:43383916-43389808	OK	0.46308	0.695563	0.586919	0.289816	0.61905	0.883438	no	OK	0.243139	0.710109	1.54626	0.747945	0.28445	0.592122	no
XLOC_000937	MED8	chr1:43383916-43389808	NOTEST	0	0.0157696	inf	0	1	1	no	OK	2.40307	3.67878	0.614349	1.04371	0.0722	0.252504	no
XLOC_000938	SZT2	chr1:43389878-43456995	OK	4.53702	3.74964	-0.274994	-0.632306	0.2149	0.500635	no	OK	4.51724	4.57115	0.0171145	0.0405493	0.9349	0.98239	no
XLOC_000939	MIR6735	chr1:43389878-43456995	NOTEST	0	0	0	0	1	1	no	NOTEST	0	0	0	0	1	1	no
XLOC_000940	HYI-AS1	chr1:43389878-43456995	NOTEST	0.0705608	0.0531808	-0.407962	0	1	1	no	NOTEST	0	0.0277592	inf	0	1	1	no
XLOC_000941	PTPRF	chr1:43525186-43623670	OK	44.2015	36.9713	-0.257687	-1.00282	0.06125	0.225988	no	OK	48.9693	40.5104	-0.273584	-1.42979	0.0113	0.066809	no
XLOC_000942	KDM4A	chr1:43650091-43931165	OK	17.3095	13.2167	-0.389204	-1.46557	0.00335	0.0257118	yes	OK	17.414	13.1166	-0.408847	-1.49542	0.00625	0.0422859	yes
XLOC_000943	ST3GAL3	chr1:43650091-43931165	OK	2.22806	1.5777	-0.497969	-0.335835	0.21845	0.505757	no	OK	2.3462	2.44513	0.0595796	0.0489498	0.87585	0.972496	no
XLOC_000944	RNU6-1058P	chr1:43650091-43931165	NOTEST	0	0	0	0	1	1	no	NOTEST	0	0	0	0	1	1	no
XLOC_000945	RP11-184I16.3	chr1:43650091-43931165	NOTEST	0.175891	0.417646	1.2476	0	1	1	no	NOTEST	0.20334	0.125956	-0.690976	0	1	1	no
XLOC_000946	ARTN	chr1:43933319-43937241	OK	1.0731	2.04695	0.931688	1.30921	0.0023	0.0189666	yes	OK	1.36527	2.36588	0.793187	1.30643	0.00455	0.0328756	yes
XLOC_000947	IPO13	chr1:43946785-43968215	OK	5.24783	6.35331	0.275788	0.709491	0.1684	0.429567	no	OK	7.02302	9.1329	0.37898	1.26338	0.0142	0.079593	no
XLOC_000948	DPH2	chr1:43969999-43973369	OK	12.7368	17.8714	0.488644	2.03052	0.00025	0.00298987	yes	OK	13.0944	19.9404	0.60674	2.46608	5e-05	0.000727011	yes
XLOC_000949	ATP6V0B	chr1:43974486-43978295	OK	69.5552	94.6246	0.444058	2.41733	5e-05	0.000727011	yes	OK	76.8524	112.261	0.546699	3.02159	5e-05	0.000727011	yes
XLOC_000950	B4GALT2	chr1:43978942-43991170	OK	19.9318	25.3758	0.348379	1.60609	0.00455	0.0328756	yes	OK	24.1289	43.3149	0.844102	4.14969	5e-05	0.000727011	yes
XLOC_000951	CCDC24	chr1:43991358-44104975	OK	4.0214	5.74525	0.514673	1.24826	0.02255	0.112775	no	OK	1.66941	2.25584	0.434328	0.550887	0.2697	0.573029	no
XLOC_000952	RP5-1198O20.4	chr1:43991358-44104975	OK	0.649162	0.794109	0.290759	0.139951	0.62375	0.886168	no	OK	3.16912	1.21364	-1.38474	-1.32518	0.0215	0.108906	no
XLOC_000953	KLF17	chr1:44118849-44135140	NOTEST	0	0	0	0	1	1	no	NOTEST	0	0	0	0	1	1	no
XLOC_000954	DMAP1	chr1:44213090-44221017	OK	7.69423	6.20324	-0.310756	-1.15589	0.0316	0.143766	no	OK	7.7637	6.94364	-0.161054	-0.609371	0.254	0.552713	no
XLOC_000955	RNU6-369P	chr1:44390721-44390823	NOTEST	0	0	0	0	1	1	no	NOTEST	0	0	0	0	1	1	no
XLOC_000956	RNF220	chr1:44405193-44674555	OK	19.9806	20.9008	0.0649547	0.28411	0.60815	0.876898	no	OK	23.9758	25.1861	0.0710459	0.275973	0.62465	0.886563	no
XLOC_000957	MIR5584	chr1:44405193-44674555	NOTEST	0	0	0	0	1	1	no	NOTEST	0	0	0	0	1	1	no
XLOC_000958	C1orf228	chr1:44674625-44725591	OK	0.963874	1.03862	0.107749	0.0929542	0.7519	0.942702	no	OK	0.839731	0.784272	-0.0985726	-0.0733611	0.7782	0.950486	no
XLOC_000959	KIF2C	chr1:44739817-44778779	OK	13.3531	12.6814	-0.0744673	-0.0958987	0.83935	0.966281	no	OK	11.7801	13.6745	0.215138	0.218953	0.66735	0.9077	no
XLOC_000960	RPS8,SNORD38A,SNORD38B,SNORD55	chr1:44739817-44778779	OK	538.088	564.186	0.068328	0.340214	0.55305	0.842952	no	OK	601.116	688.027	0.194823	0.996075	0.0826	0.276542	no
XLOC_000961	SNORD46	chr1:44739817-44778779	NOTEST	0	0	0	0	1	1	no	NOTEST	0	0	0	0	1	1	no
XLOC_000962	PLK3	chr1:44800073-44806675	OK	1.37008	4.29139	1.64718	4.18548	5e-05	0.000727011	yes	OK	1.36242	4.40311	1.69235	3.22694	5e-05	0.000727011	yes
XLOC_000963	BTBD19	chr1:44808481-44815585	NOTEST	0.19264	0.354536	0.880025	0	1	1	no	NOTEST	0.126964	0.150514	0.245478	0	1	1	no
XLOC_000964	RNA5SP47	chr1:44850521-44986722	NOTEST	0	0	0	0	1	1	no	NOTEST	0	0	0	0	1	1	no
XLOC_000965	CCNB1IP1P1	chr1:44850521-44986722	NOTEST	0.0472773	0.0531005	0.167578	0	1	1	no	NOTEST	0.0692298	0.041814	-0.727408	0	1	1	no
XLOC_000966	UROD	chr1:45012146-45015581	OK	19.1047	17.4207	-0.133126	-0.620316	0.26725	0.569722	no	OK	17.9952	15.9643	-0.17276	-0.842507	0.13665	0.375173	no
XLOC_000967	HPDL	chr1:45326904-45328533	OK	2.55425	4.69931	0.879552	3.79551	5e-05	0.000727011	yes	OK	2.22306	5.0755	1.191	4.95794	5e-05	0.000727011	yes
XLOC_000968	TOE1	chr1:45329162-45491166	OK	3.40618	5.73955	0.752785	2.0219	0.0012	0.0111598	yes	OK	3.97323	4.82294	0.279599	0.654186	0.2406	0.536048	no
XLOC_000969	RP11-291L19.1	chr1:45329162-45491166	NOTEST	0.413591	0.0793645	-2.38164	0	1	1	no	OK	0.441176	0.364011	-0.277374	-0.076976	0.8402	0.966306	no
XLOC_000970	MMACHC	chr1:45500052-45523047	OK	4.81472	4.83736	0.00676657	0.0049641	0.9925	0.996151	no	OK	6.41884	8.53629	0.411296	0.323418	0.57845	0.859629	no
XLOC_000971	HMGB1P48	chr1:45530926-45532139	NOTEST	0	0	0	0	1	1	no	NOTEST	0	0	0	0	1	1	no
XLOC_000972	AKR1A1	chr1:45550542-45570049	OK	42.6774	47.0838	0.141756	0.640316	0.269	0.57203	no	OK	46.9697	51.4149	0.130455	0.599724	0.2847	0.592409	no
XLOC_000973	NASP	chr1:45581553-45618904	OK	22.0123	22.1436	0.00857881	0.0309169	0.95675	0.985801	no	OK	21.3804	25.4762	0.252861	0.961519	0.08545	0.282904	no
XLOC_000974	TMEM69	chr1:45627301-45750650	OK	7.89363	6.75416	-0.224912	-0.248116	0.6551	0.902238	no	OK	9.30286	7.10511	-0.388816	-0.49357	0.3885	0.707508	no
XLOC_000975	RP11-630I5.1	chr1:45781276-45781957	NOTEST	0	0	0	0	1	1	no	NOTEST	0	0	0	0	1	1	no
XLOC_000976	MAST2	chr1:45786986-46185986	OK	11.2337	11.3847	0.0192659	0.0220281	0.9536	0.985152	no	OK	10.7126	15.7583	0.556813	0.701124	0.0513	0.200537	no
XLOC_000977	RP4-533D7.4	chr1:45786986-46185986	OK	0.732501	0.866908	0.243048	0.0513289	0.887	0.97427	no	OK	0.852553	0.529848	-0.686212	-0.12791	0.701	0.923914	no
XLOC_000978	RP4-533D7.3	chr1:45786986-46185986	OK	2.25914	2.7655	0.291771	0.0625165	0.7617	0.945885	no	OK	3.53811	1.15001	-1.62133	-0.209869	0.3882	0.707338	no
XLOC_000979	RP4-533D7.5	chr1:45786986-46185986	OK	0.890814	1.0343	0.215454	0.0347267	0.9155	0.978884	no	OK	0.481835	0.41912	-0.201175	-0.0214357	0.9035	0.977083	no
XLOC_000980	RP4-533D7.6	chr1:45786986-46185986	OK	1.62412	2.55497	0.653649	0.118155	0.73185	0.936092	no	OK	1.72594	4.24476	1.2983	0.252743	0.48625	0.793457	no
XLOC_000981	TSPAN1	chr1:45786986-46185986	OK	21.0656	20.6192	-0.0309034	-0.0562639	0.92015	0.979562	no	OK	22.3774	20.3308	-0.138377	-0.240908	0.6621	0.905344	no
XLOC_000982	LURAP1	chr1:46186938-46221261	NOTEST	0.0779319	0.0429989	-0.857916	0	1	1	no	NOTEST	0.0412301	0.0354373	-0.218428	0	1	1	no
XLOC_000983	RAD54L	chr1:46247687-46303608	OK	3.03098	3.00551	-0.0121736	-0.0147453	0.9746	0.989634	no	OK	2.9885	3.91142	0.388274	0.501172	0.29765	0.607989	no
XLOC_000984	UQCRH	chr1:46303630-46316776	OK	129.781	151.533	0.223553	1.26024	0.0293	0.136368	no	OK	136.975	153.375	0.163155	0.924299	0.1087	0.328099	no
XLOC_000985	NSUN4	chr1:46339820-46365531	OK	9.82491	11.8892	0.27513	1.09723	0.0519	0.202018	no	OK	10.1309	12.8231	0.339985	1.23971	0.03185	0.144644	no
XLOC_000986	RP4-603I14.3	chr1:46370585-46370955	NOTEST	0.332454	0.113907	-1.5453	0	1	1	no	NOTEST	0.116967	0.270567	1.20988	0	1	1	no
XLOC_000987	FAAH	chr1:46394173-46416133	OK	14.5718	15.4206	0.0816785	0.330171	0.5677	0.852626	no	OK	15.9441	15.1614	-0.0726251	-0.314941	0.57555	0.857942	no
XLOC_000988	FAAHP1	chr1:46432128-46445521	NOTEST	0.0723286	0.0457085	-0.662105	0	1	1	no	NOTEST	0.0363069	0.0122158	-1.57149	0	1	1	no
XLOC_000989	LINC00505	chr1:46455822-46482475	NOTEST	0	0.0741162	inf	0	1	1	no	NOTEST	0	0.0501393	inf	0	1	1	no
XLOC_000990	DMBX1	chr1:46489845-46514226	NOTEST	0.172563	0.154328	-0.161125	0	1	1	no	NOTEST	0.123241	0.257659	1.06398	0	1	1	no
XLOC_000991	MKNK1-AS1	chr1:46538695-46616891	NOTEST	0.288836	0.236145	-0.290576	0	1	1	no	NOTEST	0	0	0	0	1	1	no
XLOC_000992	TEX38	chr1:46632736-46673867	NOTEST	0.157881	0.193997	0.297197	0	1	1	no	NOTEST	0.123699	0.164552	0.411709	0	1	1	no
XLOC_000993	EFCAB14-AS1	chr1:46674035-46719174	NOTEST	0.0999343	0.138347	0.469237	0	1	1	no	NOTEST	0	0.0342342	inf	0	1	1	no
XLOC_000994	RP11-8J9.5	chr1:46742328-46743133	NOTEST	0	0.0206559	inf	0	1	1	no	NOTEST	0	0	0	0	1	1	no
XLOC_000995	CYP4B1	chr1:46757394-46819543	OK	3.96772	2.33984	-0.761902	-1.51989	0.0057	0.0392939	yes	OK	2.71929	1.89139	-0.523782	-1.13104	0.0221	0.111116	no
XLOC_000996	RP11-346M5.1	chr1:46843094-46900437	NOTEST	0.0417211	0.0126135	-1.72581	0	1	1	no	NOTEST	0.0173629	0	#NAME?	0	1	1	no
XLOC_000997	CYP4X1	chr1:47023567-47050751	NOTEST	0.0338584	0	#NAME?	0	1	1	no	NOTEST	0.0614689	0.0106451	-2.52967	0	1	1	no
XLOC_000998	CYP4Z1	chr1:47067487-47180339	NOTEST	0.0690581	0.0730529	0.0811319	0	1	1	no	NOTEST	0	0.00921593	inf	0	1	1	no
XLOC_000999	CYP4A22	chr1:47067487-47180339	NOTEST	0.0703907	0.0464072	-0.601036	0	1	1	no	NOTEST	0.0607925	0.0440302	-0.465401	0	1	1	no
XLOC_001000	LINC00853	chr1:47067487-47180339	OK	0.77525	0.561561	-0.465219	-0.614801	0.2653	0.567357	no	OK	0.861207	0.547102	-0.654551	-0.819594	0.1752	0.44093	no
XLOC_001001	RP1-18D14.7	chr1:47216289-47232220	NOTEST	0	0	0	0	1	1	no	NOTEST	0	0.00305397	inf	0	1	1	no
XLOC_001002	CMPK1	chr1:47333796-47378839	OK	23.2371	25.7331	0.147199	0.755483	0.1862	0.457541	no	OK	24.2017	32.6341	0.43127	2.25516	0.00025	0.00298987	yes
XLOC_001003	FOXD2	chr1:47380736-47441096	OK	0.60654	0.417508	-0.538796	-1.22953	0.04185	0.175006	no	OK	0.719278	0.674645	-0.0924213	-0.248222	0.66525	0.906895	no
XLOC_001004	FOXE3	chr1:47380736-47441096	NOTEST	0.0653861	0.0838141	0.358208	0	1	1	no	NOTEST	0.0834708	0.0276095	-1.59611	0	1	1	no
XLOC_001005	AL356458.1	chr1:47502503-47502639	NOTEST	0	0	0	0	1	1	no	NOTEST	0	0	0	0	1	1	no
XLOC_001006	ATP6V0E1P4	chr1:47550195-47550753	NOTEST	0	0	0	0	1	1	no	NOTEST	0	0	0	0	1	1	no
XLOC_001007	RP11-543D5.1	chr1:47688462-47703383	NOTEST	0	0	0	0	1	1	no	NOTEST	0	0	0	0	1	1	no
XLOC_001008	RP11-330M19.1	chr1:47760527-47996895	NOTEST	0	0	0	0	1	1	no	NOTEST	0	0	0	0	1	1	no
XLOC_001009	RP4-683M8.2	chr1:48053544-48067201	NOTEST	0	0	0	0	1	1	no	NOTEST	0	0	0	0	1	1	no
XLOC_001010	CYP46A4P	chr1:48089367-48089634	NOTEST	0	0	0	0	1	1	no	NOTEST	0	0	0	0	1	1	no
XLOC_001011	AL356289.1	chr1:48096091-48182428	NOTEST	0	0	0	0	1	1	no	NOTEST	0	0	0	0	1	1	no
XLOC_001012	RP5-1024N4.2	chr1:48205964-48206843	NOTEST	0	0	0	0	1	1	no	NOTEST	0	0	0	0	1	1	no
XLOC_001013	SLC5A9	chr1:48222684-48248644	NOTEST	0	0	0	0	1	1	no	NOTEST	0.0177197	0	#NAME?	0	1	1	no
XLOC_001014	RNU6-723P	chr1:48295371-48472208	NOTEST	0	0	0	0	1	1	no	NOTEST	0	0	0	0	1	1	no
XLOC_001015	RP11-329A14.1	chr1:48295371-48472208	NOTEST	0.0404181	0.0161123	-1.32684	0	1	1	no	NOTEST	0.0631413	0.0497627	-0.343519	0	1	1	no
XLOC_001016	RNU4-61P	chr1:48295371-48472208	NOTEST	0	0	0	0	1	1	no	NOTEST	0	0	0	0	1	1	no
XLOC_001017	RP11-141A19.1	chr1:48532854-50023913	NOTEST	0	0	0	0	1	1	no	NOTEST	0	0	0	0	1	1	no
XLOC_001018	RP11-141A19.2	chr1:48532854-50023913	NOTEST	0	0	0	0	1	1	no	NOTEST	0	0	0	0	1	1	no
XLOC_001019	ZNF859P	chr1:48532854-50023913	NOTEST	0	0.0129002	inf	0	1	1	no	NOTEST	0	0	0	0	1	1	no
XLOC_001020	AL645730.1	chr1:48532854-50023913	NOTEST	0	0	0	0	1	1	no	NOTEST	0	0	0	0	1	1	no
XLOC_001021	RP11-93G23.2	chr1:48532854-50023913	NOTEST	0.0080031	0	#NAME?	0	1	1	no	NOTEST	0.00795465	0.00804164	0.0156906	0	1	1	no
XLOC_001022	MTND2P29	chr1:48532854-50023913	NOTEST	0	0.0628646	inf	0	1	1	no	NOTEST	0	0	0	0	1	1	no
XLOC_001023	ELAVL4	chr1:50048013-50203786	NOTEST	0	0	0	0	1	1	no	NOTEST	0	0.00585636	inf	0	1	1	no
XLOC_001024	RP11-492I2.1	chr1:50048013-50203786	NOTEST	0	0	0	0	1	1	no	NOTEST	0	0	0	0	1	1	no
XLOC_001025	RP11-183G22.1	chr1:50326130-50327007	NOTEST	0	0.0159571	inf	0	1	1	no	NOTEST	0	0	0	0	1	1	no
XLOC_001026	RP5-850O15.3	chr1:50439477-50960535	NOTEST	0	0	0	0	1	1	no	NOTEST	0	0.0546857	inf	0	1	1	no
XLOC_001027	RNU6-1026P	chr1:50439477-50960535	NOTEST	0	0	0	0	1	1	no	NOTEST	0	0	0	0	1	1	no
XLOC_001028	PHBP12	chr1:50439477-50960535	OK	1.05628	1.11092	0.0727621	0.0649433	0.9196	0.979516	no	OK	0.522798	0.987402	0.917385	0.479836	0.49255	0.798438	no
XLOC_001029	MRPS6P2	chr1:50439477-50960535	OK	0.446828	0.573782	0.360783	0.227275	0.57135	0.854775	no	OK	0.434497	0.34282	-0.341896	-0.070757	0.87015	0.971762	no
XLOC_001030	CDKN2C	chr1:50960744-50974633	OK	12.6052	9.03092	-0.481076	-2.47392	5e-05	0.000727011	yes	OK	11.2512	9.74746	-0.206983	-1.06821	0.0619	0.227506	no
XLOC_001031	MIR4421	chr1:51059836-51059905	NOTEST	0	0	0	0	1	1	no	NOTEST	0	0	0	0	1	1	no
XLOC_001032	MIR6500	chr1:51060017-51060103	NOTEST	0	0	0	0	1	1	no	NOTEST	0	0	0	0	1	1	no
XLOC_001033	C1orf185	chr1:51102233-51148086	NOTEST	0.088665	0	#NAME?	0	1	1	no	NOTEST	0	0	0	0	1	1	no
XLOC_001034	Y_RNA	chr1:51102233-51148086	NOTEST	0	0	0	0	1	1	no	NOTEST	0	0	0	0	1	1	no
XLOC_001035	AL162430.1	chr1:51188462-51188551	NOTEST	0	0	0	0	1	1	no	NOTEST	0	0	0	0	1	1	no
XLOC_001036	RNF11	chr1:51236270-51273455	OK	39.268	43.6368	0.15219	0.592646	0.2972	0.60753	no	OK	46.4202	55.2575	0.251417	1.03707	0.07075	0.248929	no
XLOC_001037	TTC39A-AS1	chr1:51287257-51345116	OK	7.38568	4.56728	-0.693395	-0.584857	0.3172	0.631474	no	OK	8.90524	5.6234	-0.663212	-0.637422	0.2509	0.548942	no
XLOC_001038	RP11-275F13.3	chr1:51354262-51561629	NOTEST	0.338744	0.206716	-0.71254	0	1	1	no	NOTEST	0.236568	0.252418	0.0935625	0	1	1	no
XLOC_001039	RNU6-877P	chr1:51354262-51561629	NOTEST	0	0	0	0	1	1	no	NOTEST	0	0	0	0	1	1	no
XLOC_001040	RP11-253A20.1	chr1:51354262-51561629	NOTEST	0.155935	0.254834	0.708612	0	1	1	no	NOTEST	0.222796	0.25458	0.192397	0	1	1	no
XLOC_001041	RP11-191G24.1	chr1:51354262-51561629	OK	5.62591	4.31787	-0.381765	-0.179107	0.83835	0.966194	no	OK	5.41191	3.35244	-0.690924	-0.307735	0.74165	0.939103	no
XLOC_001042	RNU6-1281P	chr1:51354262-51561629	OK	0.623282	0.470442	-0.405869	-0.484348	0.40635	0.724541	no	OK	0.814022	0.596989	-0.447364	-0.631947	0.2727	0.576939	no
XLOC_001043	OSBPL9,RP4-657D16.3	chr1:51561865-51878937	OK	26.1061	26.6952	0.0321889	0.0962524	0.845	0.967198	no	OK	25.5205	26.7811	0.0695564	0.228257	0.6454	0.897609	no
XLOC_001044	CALR4P	chr1:51561865-51878937	OK	0.843181	0.562373	-0.584315	-0.211875	0.7898	0.954006	no	OK	0.637492	0.371156	-0.780381	-0.229862	0.77855	0.950657	no
XLOC_001045	CALR4P	chr1:51561865-51878937	OK	0.727711	0.507511	-0.519925	-0.248998	0.73285	0.936406	no	OK	0.689676	0.290545	-1.24716	-0.502516	0.4774	0.786644	no
XLOC_001046	CALR4P	chr1:51561865-51878937	OK	0.757138	0.533642	-0.504684	-0.205712	0.8256	0.963176	no	OK	0.687196	0.351392	-0.96764	-0.349049	0.69555	0.921805	no
XLOC_001047	CALR4P	chr1:51561865-51878937	OK	0.574969	0.330074	-0.800693	-0.25432	0.74765	0.941231	no	NOTEST	0.379189	0.303153	-0.322867	0	1	1	no
XLOC_001048	SLC25A6P3	chr1:51561865-51878937	NOTEST	0.114783	0.150178	0.387768	0	1	1	no	NOTEST	0.10665	0.0593167	-0.846373	0	1	1	no
XLOC_001049	RP4-657D16.6	chr1:51561865-51878937	OK	1.00092	0.842198	-0.249092	-0.0389586	0.88615	0.974183	no	NOTEST	0.318117	0.379431	0.254279	0	1	1	no
XLOC_001050	TSEN15P2	chr1:51561865-51878937	OK	0.516582	0.728681	0.49629	0.162862	0.65155	0.900545	no	NOTEST	0.385741	0.202204	-0.931824	0	1	1	no
XLOC_001051	RNA5SP48	chr1:51907955-51990764	NOTEST	0	0	0	0	1	1	no	NOTEST	0	0	0	0	1	1	no
XLOC_001052	RP11-91A18.1	chr1:51907955-51990764	NOTEST	0	0	0	0	1	1	no	NOTEST	0	0	0	0	1	1	no
XLOC_001053	RN7SL290P	chr1:51995739-51996039	NOTEST	0	0	0	0	1	1	no	NOTEST	0	0	0	0	1	1	no
XLOC_001054	RP11-91A18.4	chr1:52020130-52090716	OK	2.70324	3.9314	0.540352	0.391787	0.5041	0.807433	no	OK	3.03574	4.29506	0.500632	0.396939	0.4885	0.795256	no
XLOC_001055	TXNDC12-AS1	chr1:52020130-52090716	NOTEST	0.277538	0.0660226	-2.07165	0	1	1	no	NOTEST	0.0786987	0.193149	1.2953	0	1	1	no
XLOC_001056	BTF3L4	chr1:52020130-52090716	OK	38.6387	46.2383	0.259042	0.911094	0.11045	0.330776	no	OK	33.4116	45.7726	0.454137	1.52939	0.00835	0.0529424	no
XLOC_001057	ZFYVE9	chr1:52142093-52366193	OK	3.2448	3.59725	0.148765	0.412625	0.4645	0.775816	no	OK	3.61597	3.73318	0.0460231	0.117694	0.83385	0.965189	no
XLOC_001058	RN7SL788P	chr1:52142093-52366193	OK	0.443353	0.271401	-0.708029	-0.125969	0.7376	0.937897	no	NOTEST	0.215924	0.150785	-0.518031	0	1	1	no
XLOC_001059	PDCL3P6	chr1:52142093-52366193	NOTEST	0.0201346	0	#NAME?	0	1	1	no	NOTEST	0.0276589	0.0675835	1.28893	0	1	1	no
XLOC_001060	ANAPC10P1	chr1:52142093-52366193	NOTEST	0	0.124867	inf	0	1	1	no	NOTEST	0.115843	0.0627332	-0.884867	0	1	1	no
XLOC_001061	RP11-155O18.6	chr1:52142093-52366193	OK	0.845143	0.981979	0.216497	0.0844565	0.84775	0.967644	no	OK	0.974714	1.09468	0.16746	0.0673987	0.69545	0.92176	no
XLOC_001062	PLA2G12AP1	chr1:52368676-52369244	NOTEST	0.137792	0.205563	0.577093	0	1	1	no	NOTEST	0.370063	0.308975	-0.260282	0	1	1	no
XLOC_001063	PRPF38A	chr1:52404544-52553487	OK	14.1162	16.0393	0.184264	0.656972	0.25145	0.549577	no	OK	10.8775	13.8834	0.35201	1.24302	0.03225	0.145933	no
XLOC_001064	RP11-25O10.2	chr1:52554817-52555273	NOTEST	0.0400974	0.0442285	0.141469	0	1	1	no	NOTEST	0	0	0	0	1	1	no
XLOC_001065	EEF1GP7	chr1:52573113-52573816	NOTEST	0	0	0	0	1	1	no	NOTEST	0	0	0	0	1	1	no
XLOC_001066	GPX7	chr1:52602371-52609051	NOTEST	0	0	0	0	1	1	no	NOTEST	0	0	0	0	1	1	no
XLOC_001067	FAM159A	chr1:52633343-52669683	NOTEST	0	0.0176767	inf	0	1	1	no	NOTEST	0	0	0	0	1	1	no
XLOC_001068	NDUFS5P3	chr1:52709121-52709442	NOTEST	0	0	0	0	1	1	no	NOTEST	0	0	0	0	1	1	no
XLOC_001069	RN7SL62P	chr1:52714398-52714695	NOTEST	0	0	0	0	1	1	no	NOTEST	0	0	0	0	1	1	no
XLOC_001070	ZYG11B	chr1:52726466-52827342	OK	5.94635	5.38502	-0.143052	-0.657233	0.25335	0.551838	no	OK	6.73031	6.68723	-0.00926547	-0.0448206	0.94	0.983307	no
XLOC_001071	RNU2-30P	chr1:52726466-52827342	NOTEST	0	0	0	0	1	1	no	NOTEST	0	0	0	0	1	1	no
XLOC_001072	ZYG11A	chr1:52842510-52927212	OK	2.97759	3.80255	0.35282	1.0086	0.08045	0.271833	no	OK	2.84437	3.17925	0.160578	0.433063	0.4468	0.760458	no
XLOC_001073	RP4-631H13.6	chr1:52842510-52927212	OK	1.43448	0.725897	-0.982686	-0.44711	0.71595	0.930013	no	OK	2.57712	1.71721	-0.585691	-0.131109	0.7556	0.944011	no
XLOC_001074	SCP2,TUBBP10	chr1:52927228-53051703	OK	48.3071	53.8161	0.1558	0.740269	0.1957	0.472	no	OK	47.6275	52.3171	0.135487	0.661884	0.2404	0.535809	no
XLOC_001075	MIR1273F	chr1:52927228-53051703	NOTEST	0	0	0	0	1	1	no	NOTEST	0	0	0	0	1	1	no
XLOC_001076	MIR5095	chr1:52927228-53051703	NOTEST	0	0	0	0	1	1	no	NOTEST	0	0	0	0	1	1	no
XLOC_001077	MIR1273G	chr1:52927228-53051703	NOTEST	0	0	0	0	1	1	no	NOTEST	0	0	0	0	1	1	no
XLOC_001078	PODN	chr1:53062051-53085502	NOTEST	0	0	0	0	1	1	no	NOTEST	0	0	0	0	1	1	no
XLOC_001079	RP11-334A14.8	chr1:53087178-53142632	NOTEST	0	0	0	0	1	1	no	NOTEST	0	0.00767473	inf	0	1	1	no
XLOC_001080	RP5-1024G6.9	chr1:53180920-53186900	NOTEST	0	0	0	0	1	1	no	NOTEST	0	0	0	0	1	1	no
XLOC_001081	CPT2	chr1:53196428-53220626	OK	5.77769	5.56294	-0.0546452	-0.174805	0.75635	0.94425	no	OK	5.69843	5.7005	0.000525519	0.00143121	0.9985	0.999059	no
XLOC_001082	RP5-1024G6.7	chr1:53220662-53224253	NOTEST	0.113785	0.101867	-0.159615	0	1	1	no	NOTEST	0.13069	0.161612	0.306383	0	1	1	no
XLOC_001083	RP5-1024G6.5	chr1:53226891-53328070	OK	1.3612	0.916329	-0.570937	-0.345175	0.55685	0.845312	no	OK	2.11265	0.904013	-1.22464	-0.867935	0.1335	0.369523	no
XLOC_001084	RP4-784A16.1	chr1:53226891-53328070	OK	0.865599	2.90497	1.74675	3.3456	5e-05	0.000727011	yes	OK	0.410274	0.511769	0.318905	0.07986	0.88055	0.973429	no
XLOC_001085	RP4-784A16.2	chr1:53226891-53328070	OK	0.616798	1.63069	1.40261	0.672482	0.3938	0.712629	no	OK	0.515554	1.01588	0.978535	0.433928	0.68775	0.918366	no
XLOC_001086	RP4-784A16.4	chr1:53226891-53328070	OK	0.777056	2.79287	1.84566	2.27742	0.0001	0.00135365	yes	OK	0.393819	1.14917	1.54498	1.51093	0.0038	0.028448	yes
XLOC_001087	RP4-784A16.5	chr1:53328232-53336509	NOTEST	0.274789	0.336191	0.290957	0	1	1	no	NOTEST	0.32935	0.421086	0.354495	0	1	1	no
XLOC_001088	DMRTB1	chr1:53459398-53467488	NOTEST	0	0	0	0	1	1	no	NOTEST	0	0	0	0	1	1	no
XLOC_001089	RP4-654H19.2	chr1:53841546-53841832	NOTEST	0	0	0	0	1	1	no	NOTEST	0	0	0	0	1	1	no
XLOC_001090	DIO1	chr1:53891238-53911086	OK	1.1941	1.05322	-0.181114	-0.219727	0.52585	0.823333	no	OK	1.67954	0.787226	-1.09322	-1.26862	0.0003	0.00349045	yes
XLOC_001091	LRRC42	chr1:53916573-53968168	OK	5.89681	9.02494	0.613982	2.36454	0.00015	0.00192961	yes	OK	7.8661	11.0209	0.486516	1.84544	0.0016	0.0141211	yes
XLOC_001092	MIR4781,TCEANC2	chr1:54053586-54112519	OK	1.95661	1.37957	-0.504136	-0.644228	0.0888	0.290343	no	OK	2.01271	1.96929	-0.0314623	-0.0476035	0.8979	0.976127	no
XLOC_001093	RP4-758J24.4	chr1:54053586-54112519	NOTEST	0	0	0	0	1	1	no	NOTEST	0.214069	0	#NAME?	0	1	1	no
XLOC_001094	RP11-56P23.1	chr1:54053586-54112519	OK	0.456407	0.327743	-0.477758	-0.614223	0.2962	0.606472	no	OK	0.62317	0.461523	-0.433224	-0.5386	0.3563	0.674142	no
XLOC_001095	RP11-446E24.3	chr1:54133073-54413479	NOTEST	0	0	0	0	1	1	no	NOTEST	0.00711475	0	#NAME?	0	1	1	no
XLOC_001096	MRPL37	chr1:54133073-54413479	OK	34.6405	33.9603	-0.0286089	-0.137103	0.8092	0.959198	no	OK	42.3758	55.0905	0.378565	1.94604	0.0006	0.00627177	yes
XLOC_001097	SSBP3-AS1	chr1:54133073-54413479	NOTEST	0.19144	0.232382	0.279607	0	1	1	no	NOTEST	0.185829	0.190293	0.0342416	0	1	1	no
XLOC_001098	RP5-997D24.3	chr1:54133073-54413479	NOTEST	0.124412	0.0555909	-1.16221	0	1	1	no	NOTEST	0.0627246	0.0854756	0.44648	0	1	1	no
XLOC_001099	RP4-705F19.1	chr1:54416255-54420860	NOTEST	0	0	0	0	1	1	no	NOTEST	0	0	0	0	1	1	no
XLOC_001100	AC099796.1	chr1:54504667-54504770	NOTEST	0	0	0	0	1	1	no	NOTEST	0	0	0	0	1	1	no
XLOC_001101	RP5-866L20.2	chr1:54524823-54524931	NOTEST	0	0	0	0	1	1	no	NOTEST	0	0	0	0	1	1	no
XLOC_001102	HNRNPA1P63	chr1:54536795-54537758	NOTEST	0	0	0	0	1	1	no	NOTEST	0	0	0	0	1	1	no
XLOC_001103	ACOT11	chr1:54542253-54639192	OK	0.741235	0.685874	-0.111987	-0.214605	0.6709	0.909544	no	OK	0.647975	0.858736	0.406275	0.839796	0.08885	0.290447	no
XLOC_001104	MROH7,MROH7-TTC4,TTC4	chr1:54641753-54742657	OK	7.45555	8.80992	0.240813	0.783234	0.15915	0.414242	no	OK	6.95844	10.2532	0.55924	2.07788	0.00025	0.00298987	yes
XLOC_001105	RP11-67L3.2	chr1:54779711-54801267	NOTEST	0	0	0	0	1	1	no	NOTEST	0	0	0	0	1	1	no
XLOC_001106	C1orf177	chr1:54806062-54842252	NOTEST	0.0487748	0.0296281	-0.71917	0	1	1	no	NOTEST	0.0177321	0.044737	1.33511	0	1	1	no
XLOC_001107	RP11-67L3.4,RP11-67L3.5	chr1:54849632-54888850	OK	11.9023	16.9087	0.506528	0.371064	0.50465	0.807814	no	OK	15.6127	21.7605	0.478985	0.37357	0.4819	0.790078	no
XLOC_001108	TMEM61	chr1:54980791-54992293	NOTEST	0.106014	0.107935	0.0259091	0	1	1	no	NOTEST	0.0174485	0	#NAME?	0	1	1	no
XLOC_001109	BSND	chr1:54998932-55010883	NOTEST	0.0117544	0.00461942	-1.34742	0	1	1	no	NOTEST	0.00487629	0.00464284	-0.0707769	0	1	1	no
XLOC_001110	PCSK9	chr1:55039547-55064852	NOTEST	0.0139352	0.00359921	-1.95298	0	1	1	no	NOTEST	0.00845702	0.0213634	1.33692	0	1	1	no
XLOC_001111	RP11-101C11.1	chr1:55217860-55234177	NOTEST	0	0	0	0	1	1	no	NOTEST	0	0	0	0	1	1	no
XLOC_001112	GYG1P3	chr1:55217860-55234177	NOTEST	0	0	0	0	1	1	no	NOTEST	0	0	0	0	1	1	no
XLOC_001113	MIR4422	chr1:55217860-55234177	NOTEST	0	0	0	0	1	1	no	NOTEST	0	0	0	0	1	1	no
XLOC_001114	GOT2P1	chr1:55367465-55368774	NOTEST	0	0	0	0	1	1	no	NOTEST	0	0	0	0	1	1	no
XLOC_001115	RNU6-830P	chr1:55398513-55398620	NOTEST	0	0	0	0	1	1	no	NOTEST	0	0	0	0	1	1	no
XLOC_001116	RP11-466L17.1	chr1:55581036-55735002	NOTEST	0.00405249	0.00367151	-0.142434	0	1	1	no	NOTEST	0	0	0	0	1	1	no
XLOC_001117	RP11-90C4.1	chr1:55823806-55868248	NOTEST	0	0	0	0	1	1	no	NOTEST	0	0	0	0	1	1	no
XLOC_001118	RP11-90C4.3	chr1:55945086-55950119	NOTEST	0	0	0	0	1	1	no	NOTEST	0	0	0	0	1	1	no
XLOC_001119	RP1-158P9.1	chr1:56145720-56155224	NOTEST	0	0	0	0	1	1	no	NOTEST	0	0	0	0	1	1	no
XLOC_001120	RP4-710M16.2	chr1:56414962-56415966	NOTEST	0.108945	0.132983	0.287649	0	1	1	no	NOTEST	0.11444	0	#NAME?	0	1	1	no
XLOC_001121	RPL21P23	chr1:56482957-56645301	NOTEST	0.266795	0.296815	0.153837	0	1	1	no	NOTEST	0.178409	0.0400037	-2.15698	0	1	1	no
XLOC_001122	PRKAA2	chr1:56645321-56715335	NOTEST	0.0238003	0.0353686	0.571489	0	1	1	no	NOTEST	0.0296341	0.0730374	1.30137	0	1	1	no
XLOC_001123	C8A	chr1:56854805-56918221	NOTEST	0	0	0	0	1	1	no	NOTEST	0	0	0	0	1	1	no
XLOC_001124	RP5-1103B4.3	chr1:56929209-58546802	NOTEST	0	0	0	0	1	1	no	NOTEST	0	0	0	0	1	1	no
XLOC_001125	AL161740.1	chr1:56929209-58546802	NOTEST	0	0	0	0	1	1	no	NOTEST	0	0	0	0	1	1	no
XLOC_001126	RP6-102O10.1	chr1:56929209-58546802	NOTEST	0	0	0	0	1	1	no	NOTEST	0	0	0	0	1	1	no
XLOC_001127	AL137855.1	chr1:56929209-58546802	NOTEST	0	0	0	0	1	1	no	NOTEST	0	0	0	0	1	1	no
XLOC_001128	DAB1-AS1	chr1:56929209-58546802	NOTEST	0	0	0	0	1	1	no	NOTEST	0	0	0	0	1	1	no
XLOC_001129	RP11-393I23.4	chr1:56929209-58546802	NOTEST	0	0	0	0	1	1	no	NOTEST	0	0	0	0	1	1	no
XLOC_001130	RP11-393I23.3	chr1:56929209-58546802	NOTEST	0	0	0	0	1	1	no	NOTEST	0	0	0	0	1	1	no
XLOC_001131	LINC01135	chr1:58779865-58904151	OK	0.464577	0.137094	-1.76075	-0.525508	0.29365	0.603276	no	OK	0.433382	0.134936	-1.68337	-0.503013	0.42535	0.741761	no
XLOC_001132	PHBP3	chr1:58999675-59000494	NOTEST	0.0195172	0	#NAME?	0	1	1	no	NOTEST	0	0	0	0	1	1	no
XLOC_001133	LINC01358	chr1:59020386-59044614	NOTEST	0	0	0	0	1	1	no	NOTEST	0	0	0	0	1	1	no
XLOC_001134	RP11-145M4.3	chr1:59054396-59088195	NOTEST	0	0.0394055	inf	0	1	1	no	NOTEST	0	0	0	0	1	1	no
XLOC_001135	FGGY	chr1:59296637-59789182	OK	6.42065	5.65928	-0.182101	-0.417489	0.4225	0.739158	no	OK	7.34352	6.36549	-0.206201	-0.557738	0.29025	0.599143	no
XLOC_001136	RP4-782L23.1	chr1:59296637-59789182	NOTEST	0.035697	0	#NAME?	0	1	1	no	NOTEST	0.0476526	0.0472943	-0.0108891	0	1	1	no
XLOC_001137	HOOK1	chr1:59814785-59876960	OK	4.37537	5.37551	0.296994	0.633195	0.15025	0.3989	no	OK	4.81014	4.88293	0.0216677	0.0572856	0.90675	0.97744	no
XLOC_001138	PGBD4P8	chr1:60097414-60097976	NOTEST	0	0	0	0	1	1	no	NOTEST	0	0	0	0	1	1	no
XLOC_001139	RP11-575B7.3	chr1:60114874-60149679	NOTEST	0	0	0	0	1	1	no	NOTEST	0	0	0	0	1	1	no
XLOC_001140	NFIA	chr1:60865258-61462793	NOTEST	0.239459	0.130797	-0.872447	0	1	1	no	NOTEST	0.248639	0.174933	-0.50725	0	1	1	no
XLOC_001141	RP4-802A10.1	chr1:60865258-61462793	NOTEST	0	0.0523988	inf	0	1	1	no	NOTEST	0.0560853	0	#NAME?	0	1	1	no
XLOC_001142	AC099791.1	chr1:61629030-61629121	NOTEST	0	0	0	0	1	1	no	NOTEST	0	0	0	0	1	1	no
XLOC_001143	MGC34796	chr1:61654193-61654908	NOTEST	0	0	0	0	1	1	no	NOTEST	0	0	0	0	1	1	no
XLOC_001144	INADL	chr1:61741997-62178478	OK	19.4338	17.9075	-0.117998	-0.369644	0.4614	0.773152	no	OK	19.5181	16.3931	-0.251718	-0.922357	0.05355	0.206107	no
XLOC_001145	RNU6-414P	chr1:61741997-62178478	NOTEST	0	0	0	0	1	1	no	NOTEST	0	0	0	0	1	1	no
XLOC_001146	RNU6-1177P	chr1:61741997-62178478	NOTEST	0	0	0	0	1	1	no	NOTEST	0	0	0	0	1	1	no
XLOC_001147	LAMTOR5P1	chr1:61741997-62178478	NOTEST	0.30436	0.264357	-0.203294	0	1	1	no	NOTEST	0	0.378997	inf	0	1	1	no
XLOC_001148	RN7SL180P	chr1:61741997-62178478	OK	0.49807	0	#NAME?	#NAME?	0.1601	0.415708	no	OK	0.510719	0.560483	0.13414	0.0197838	0.9011	0.97648	no
XLOC_001149	MIR3116-2	chr1:61741997-62178478	NOTEST	0	0	0	0	1	1	no	NOTEST	0	0	0	0	1	1	no
XLOC_001150	PIGPP2	chr1:62189130-62189953	NOTEST	0	0	0	0	1	1	no	NOTEST	0	0	0	0	1	1	no
XLOC_001151	RPS15AP7	chr1:62190521-62190926	NOTEST	0	0	0	0	1	1	no	NOTEST	0	0	0	0	1	1	no
XLOC_001152	L1TD1,Y_RNA	chr1:62194830-62212328	NOTEST	0.0338879	0.0288215	-0.233626	0	1	1	no	NOTEST	0.00424384	0	#NAME?	0	1	1	no
XLOC_001153	USP1	chr1:62436296-62451804	OK	15.6953	17.2899	0.139598	0.676037	0.23485	0.528237	no	OK	15.1093	19.8103	0.390813	1.9031	0.00185	0.0159146	yes
XLOC_001154	RP11-293K19.1	chr1:62451922-62710694	OK	0.423884	0.675406	0.672085	0.252769	0.6786	0.913619	no	NOTEST	0.196047	0.320151	0.70755	0	1	1	no
XLOC_001155	ANGPTL3	chr1:62451922-62710694	NOTEST	0.375296	0.384981	0.0367596	0	1	1	no	NOTEST	0.234056	0.3414	0.544611	0	1	1	no
XLOC_001156	RP5-849H19.3	chr1:62451922-62710694	NOTEST	0.356492	0.403447	0.178511	0	1	1	no	NOTEST	0.19678	0.223426	0.183216	0	1	1	no
XLOC_001157	RP11-230B22.1	chr1:62451922-62710694	NOTEST	0	0.0451947	inf	0	1	1	no	NOTEST	0.0357631	0.0331844	-0.107965	0	1	1	no
XLOC_001158	ATG4C	chr1:62784120-62865513	OK	2.57333	3.18273	0.306628	0.729483	0.159	0.413962	no	OK	4.34206	3.4814	-0.318712	-0.830647	0.11865	0.34418	no
XLOC_001159	RP4-771M4.3	chr1:62896008-62901639	NOTEST	0.0405462	0.057781	0.511031	0	1	1	no	NOTEST	0	0	0	0	1	1	no
XLOC_001160	RP4-771M4.2	chr1:62905179-62905482	NOTEST	0	0	0	0	1	1	no	NOTEST	0	0	0	0	1	1	no
XLOC_001161	RP11-5P4.2	chr1:63024206-63025658	NOTEST	0	0	0	0	1	1	no	NOTEST	0	0	0	0	1	1	no
XLOC_001162	RP11-335E6.2	chr1:63139249-63163153	NOTEST	0.0375912	0	#NAME?	0	1	1	no	NOTEST	0	0	0	0	1	1	no
XLOC_001163	RP11-335E6.3	chr1:63189988-63317231	NOTEST	0	0	0	0	1	1	no	NOTEST	0.0289461	0	#NAME?	0	1	1	no
XLOC_001164	AL138935.1	chr1:63189988-63317231	NOTEST	0	0	0	0	1	1	no	NOTEST	0	0	0	0	1	1	no
XLOC_001165	FOXD3	chr1:63320883-63325126	OK	0.455949	0.260116	-0.809716	-1.19727	0.06105	0.225545	no	OK	0.689136	0.485416	-0.505567	-0.962299	0.0965	0.306147	no
XLOC_001166	Y_RNA	chr1:63338262-63338372	NOTEST	0	0	0	0	1	1	no	NOTEST	0	0	0	0	1	1	no
XLOC_001167	ALG6	chr1:63367589-63439170	OK	6.79311	7.9688	0.23029	0.910259	0.10075	0.314425	no	OK	6.99706	8.94055	0.353616	1.40771	0.01145	0.0674726	no
XLOC_001168	DLEU2L,EFCAB7	chr1:63440769-63660245	OK	1.55205	0.94521	-0.71547	-0.876255	0.04755	0.190533	no	OK	1.63836	1.20503	-0.443181	-0.44442	0.28085	0.587549	no
XLOC_001169	PGM1	chr1:63440769-63660245	OK	2.60342	3.28218	0.334242	0.856533	0.1147	0.33778	no	OK	3.49693	11.4605	1.7125	6.03836	5e-05	0.000727011	yes
XLOC_001170	RN7SL130P	chr1:63440769-63660245	NOTEST	0.0789692	0.187143	1.24478	0	1	1	no	NOTEST	0	0	0	0	1	1	no
XLOC_001171	ROR1	chr1:63774021-64181498	NOTEST	0.0605514	0.0687429	0.18305	0	1	1	no	NOTEST	0.00335011	0.0526687	3.97466	0	1	1	no
XLOC_001172	UBE2U	chr1:64203626-64267368	NOTEST	0	0	0	0	1	1	no	NOTEST	0	0	0	0	1	1	no
XLOC_001173	CACHD1	chr1:64470126-64693126	OK	0.637481	0.653792	0.0364506	0.0820554	0.8592	0.96982	no	OK	0.738304	0.930883	0.334386	0.744522	0.11435	0.337336	no
XLOC_001174	MIR4794	chr1:64470126-64693126	NOTEST	0	0	0	0	1	1	no	NOTEST	0	0	0	0	1	1	no
XLOC_001175	RAVER2	chr1:64745094-64966504	OK	2.99792	3.00575	0.00376537	0.00518972	0.99235	0.996063	no	OK	3.05431	3.68016	0.268925	0.381818	0.50885	0.811109	no
XLOC_001176	RP11-182I10.1	chr1:64745094-64966504	NOTEST	0.309188	0.32373	0.0663093	0	1	1	no	NOTEST	0.200573	0	#NAME?	0	1	1	no
XLOC_001177	RP11-182I10.2	chr1:64745094-64966504	OK	0.427605	0.469841	0.135893	0.0332892	0.9289	0.981156	no	OK	0.166836	0.489812	1.55379	0.176053	0.39765	0.716174	no
XLOC_001178	AK4	chr1:65147548-65232145	OK	8.5034	14.0706	0.726567	2.47609	5e-05	0.000727011	yes	OK	8.96263	34.5323	1.94595	6.77657	5e-05	0.000727011	yes
XLOC_001179	RP4-700A9.1	chr1:65147548-65232145	NOTEST	0.540442	0	#NAME?	0	1	1	no	NOTEST	0	0.902032	inf	0	1	1	no
XLOC_001180	DNAJC6,RNU2-15P	chr1:65248218-65416006	OK	3.95629	4.19011	0.0828395	0.185835	0.7304	0.935652	no	OK	4.15996	3.91113	-0.0889841	-0.178774	0.735	0.937068	no
XLOC_001181	LEPR,LEPROT	chr1:65420542-65641559	OK	30.6777	34.4811	0.168619	0.469978	0.39775	0.716222	no	OK	29.5333	30.9253	0.0664469	0.17792	0.7536	0.943361	no
XLOC_001182	RP4-630A11.3	chr1:65420542-65641559	NOTEST	0.0685486	0.167039	1.28499	0	1	1	no	NOTEST	0.269856	0.231355	-0.222077	0	1	1	no
XLOC_001183	PDE4B	chr1:65792513-66374579	NOTEST	0	0.0326151	inf	0	1	1	no	NOTEST	0	0.0411082	inf	0	1	1	no
XLOC_001184	SGIP1	chr1:66533382-66748299	NOTEST	0	0	0	0	1	1	no	NOTEST	0	0	0	0	1	1	no
XLOC_001185	MIR3117	chr1:66533382-66748299	NOTEST	0	0	0	0	1	1	no	NOTEST	0	0	0	0	1	1	no
XLOC_001186	TCTEX1D1	chr1:66752458-66778787	NOTEST	0	0	0	0	1	1	no	NOTEST	0	0	0	0	1	1	no
XLOC_001187	RP11-342H21.2	chr1:66812884-66924887	NOTEST	0	0.0244781	inf	0	1	1	no	NOTEST	0.0337033	0.026088	-0.369501	0	1	1	no
XLOC_001188	MIER1	chr1:66924894-66988619	OK	7.79286	8.83862	0.181668	0.642748	0.21515	0.500978	no	OK	8.14728	9.57961	0.233649	0.881503	0.06395	0.232515	no
XLOC_001189	IL23R	chr1:67092164-67259979	NOTEST	0	0	0	0	1	1	no	NOTEST	0	0	0	0	1	1	no
XLOC_001190	RNU6-586P	chr1:67092164-67259979	NOTEST	0	0	0	0	1	1	no	NOTEST	0	0	0	0	1	1	no
XLOC_001191	RP4-763G1.1	chr1:67278051-67278779	NOTEST	0	0	0	0	1	1	no	NOTEST	0	0	0	0	1	1	no
XLOC_001192	IL12RB2	chr1:67307363-67396900	NOTEST	0.0576016	0.0351647	-0.711983	0	1	1	no	NOTEST	0.0517428	0.0503552	-0.0392167	0	1	1	no
XLOC_001193	RNU6-387P	chr1:67407809-67430415	NOTEST	0	0	0	0	1	1	no	NOTEST	0	0	0	0	1	1	no
XLOC_001194	-	chr1:67430618-67431104	OK	0.767204	0.778771	0.0215896	0.0225492	0.9361	0.982663	no	OK	0.531583	0.853969	0.683889	0.665848	0.2902	0.599089	no
XLOC_001195	RP4-763G1.2	chr1:67529629-67532329	NOTEST	0	0	0	0	1	1	no	NOTEST	0	0	0	0	1	1	no
XLOC_001196	RNU6-1031P	chr1:67541126-67541233	NOTEST	0	0	0	0	1	1	no	NOTEST	0	0	0	0	1	1	no
XLOC_001197	RP11-393N21.1	chr1:67561072-67561446	NOTEST	0	0	0	0	1	1	no	NOTEST	0	0	0	0	1	1	no
XLOC_001198	GADD45A	chr1:67685060-67688539	OK	4.18375	6.82482	0.705995	2.81192	5e-05	0.000727011	yes	OK	3.73117	5.59329	0.584067	2.47823	5e-05	0.000727011	yes
XLOC_001199	GNG12-AS1	chr1:67701465-68233120	NOTEST	0.366345	0.380533	0.054819	0	1	1	no	NOTEST	0.0462687	0	#NAME?	0	1	1	no
XLOC_001200	RP4-609E1.2	chr1:67701465-68233120	NOTEST	0.0374368	0	#NAME?	0	1	1	no	NOTEST	0.0233995	0.0219325	-0.0934072	0	1	1	no
XLOC_001201	AL157407.1	chr1:67701465-68233120	NOTEST	0	0	0	0	1	1	no	NOTEST	0	0	0	0	1	1	no
XLOC_001202	COX6B1P7	chr1:68282387-68282622	NOTEST	0	0	0	0	1	1	no	NOTEST	0	0	0	0	1	1	no
XLOC_001203	RP4-694A7.2	chr1:68474151-68538627	OK	0.944285	1.14307	0.275623	0.21413	0.72115	0.932227	no	OK	1.06249	1.36455	0.360971	0.367511	0.5247	0.822537	no
XLOC_001204	DEPDC1-AS1	chr1:68474151-68538627	OK	0.805421	0.523631	-0.621193	-0.396985	0.5103	0.812278	no	OK	0.651837	0.990254	0.603288	0.501256	0.39345	0.712331	no
XLOC_001205	RP11-424D14.1	chr1:69055897-69185003	NOTEST	0	0	0	0	1	1	no	NOTEST	0	0	0	0	1	1	no
XLOC_001206	RP3-380B4.1	chr1:69433254-69435409	NOTEST	0	0	0	0	1	1	no	NOTEST	0	0	0	0	1	1	no
XLOC_001207	LRRC7	chr1:69568397-70205664	NOTEST	0.280883	0.222353	-0.337115	0	1	1	no	NOTEST	0.098766	0.0377377	-1.38801	0	1	1	no
XLOC_001208	RN7SL538P	chr1:69568397-70205664	NOTEST	0	0	0	0	1	1	no	NOTEST	0	0	0	0	1	1	no
XLOC_001209	PIN1P1	chr1:69568397-70205664	NOTEST	0	0.0171524	inf	0	1	1	no	NOTEST	0	0	0	0	1	1	no
XLOC_001210	SRSF11	chr1:70205681-70253052	OK	22.2913	23.8114	0.0951694	0.303127	0.59485	0.869379	no	OK	22.8526	24.8536	0.121095	0.401389	0.4844	0.792058	no
XLOC_001211	HHLA3	chr1:70354804-70385339	OK	1.98176	1.59709	-0.311338	-0.647317	0.17755	0.444657	no	OK	2.03047	2.19291	0.111031	0.257775	0.60955	0.877739	no
XLOC_001212	CTH	chr1:70411217-70440047	OK	1.45804	1.78395	0.291046	0.681545	0.16255	0.419853	no	OK	1.86616	1.70663	-0.128921	-0.354657	0.48805	0.794922	no
XLOC_001213	Metazoa_SRP	chr1:70411217-70440047	NOTEST	0	0	0	0	1	1	no	NOTEST	0.13047	0	#NAME?	0	1	1	no
XLOC_001214	RP11-42O15.3	chr1:70445070-70445536	NOTEST	0.234588	0	#NAME?	0	1	1	no	NOTEST	0.0685467	0.277336	2.01648	0	1	1	no
XLOC_001215	RP11-42O15.2	chr1:70530525-70531492	NOTEST	0	0	0	0	1	1	no	NOTEST	0	0	0	0	1	1	no
XLOC_001216	RP5-952N6.1	chr1:70706452-70786468	NOTEST	0	0	0	0	1	1	no	NOTEST	0	0	0	0	1	1	no
XLOC_001217	RP3-333A15.1	chr1:70852352-71047808	NOTEST	0	0	0	0	1	1	no	NOTEST	0.0374638	0	#NAME?	0	1	1	no
XLOC_001218	ZRANB2-AS1	chr1:71048854-71081297	NOTEST	0.296615	0.263612	-0.170174	0	1	1	no	NOTEST	0.263707	0.259932	-0.0208025	0	1	1	no
XLOC_001219	ZRANB2-AS2	chr1:71081323-72282734	NOTEST	0.125858	0.133469	0.0847052	0	1	1	no	NOTEST	0.142517	0	#NAME?	0	1	1	no
XLOC_001220	RP11-386O9.2	chr1:71081323-72282734	NOTEST	0	0	0	0	1	1	no	NOTEST	0	0	0	0	1	1	no
XLOC_001221	RP11-82L20.1	chr1:71081323-72282734	NOTEST	0	0	0	0	1	1	no	NOTEST	0	0	0	0	1	1	no
XLOC_001222	RP11-175G14.2	chr1:71081323-72282734	NOTEST	0	0	0	0	1	1	no	NOTEST	0	0	0	0	1	1	no
XLOC_001223	GDI2P2	chr1:71081323-72282734	NOTEST	0	0	0	0	1	1	no	NOTEST	0.0350213	0.0928706	1.40699	0	1	1	no
XLOC_001224	RPL31P12	chr1:72301471-72301829	NOTEST	0	0	0	0	1	1	no	NOTEST	0	0	0	0	1	1	no
XLOC_001225	RP11-262K1.1	chr1:72748920-72899140	NOTEST	0	0	0	0	1	1	no	NOTEST	0	0	0	0	1	1	no
XLOC_001226	KRT8P21	chr1:73104791-73106282	NOTEST	0	0	0	0	1	1	no	NOTEST	0	0	0	0	1	1	no
XLOC_001227	LINC01360	chr1:73306169-73355251	NOTEST	0.00494589	0.00418344	-0.241543	0	1	1	no	NOTEST	0	0.00445207	inf	0	1	1	no
XLOC_001228	RP4-788P17.1	chr1:73635215-73715214	NOTEST	0	0	0	0	1	1	no	NOTEST	0	0	0	0	1	1	no
XLOC_001229	RNU4ATAC8P	chr1:73883713-73883822	NOTEST	0	0	0	0	1	1	no	NOTEST	0	0	0	0	1	1	no
XLOC_001230	FPGT,FPGT-TNNI3K,TNNI3K	chr1:74198211-74544428	OK	5.61484	4.66746	-0.266605	-0.676215	0.17785	0.44503	no	OK	5.31266	5.10921	-0.056334	-0.175795	0.72885	0.934979	no
XLOC_001231	RP4-650F12.2	chr1:74198211-74544428	NOTEST	0	0	0	0	1	1	no	NOTEST	0	0	0	0	1	1	no
XLOC_001232	ERICH3-AS1	chr1:74568110-74673738	NOTEST	0	0	0	0	1	1	no	NOTEST	0	0.00355073	inf	0	1	1	no
XLOC_001233	TYW3	chr1:74705481-74766678	OK	6.04656	6.16182	0.0272422	0.0729404	0.89795	0.976139	no	OK	5.81938	6.86557	0.238514	0.645152	0.24185	0.537662	no
XLOC_001234	RP11-93N20.1	chr1:74963313-74965118	NOTEST	0	0	0	0	1	1	no	NOTEST	0	0	0	0	1	1	no
XLOC_001235	LHX8	chr1:75127829-75161533	NOTEST	0	0	0	0	1	1	no	NOTEST	0	0	0	0	1	1	no
XLOC_001236	AC118550.1	chr1:75182615-75182709	NOTEST	0	0	0	0	1	1	no	NOTEST	0	0	0	0	1	1	no
XLOC_001237	RNU6-622P	chr1:75183044-75183147	NOTEST	0	0	0	0	1	1	no	NOTEST	0	0	0	0	1	1	no
XLOC_001238	RP11-87O11.1	chr1:75202130-75611116	NOTEST	0	0	0	0	1	1	no	NOTEST	0.0323199	0	#NAME?	0	1	1	no
XLOC_001239	RP4-595K12.1	chr1:75202130-75611116	NOTEST	0	0	0	0	1	1	no	NOTEST	0	0	0	0	1	1	no
XLOC_001240	ACADM,RABGGTB,SNORD45A,SNORD45B,SNORD45C	chr1:75724346-75795079	OK	30.1995	37.4891	0.311949	1.27057	0.02225	0.111693	no	OK	28.3092	41.5191	0.552503	1.97869	0.0002	0.00247301	yes
XLOC_001241	MSH4	chr1:75796881-75913238	NOTEST	0.080146	0.0806187	0.00848368	0	1	1	no	NOTEST	0.0527518	0.0881625	0.740945	0	1	1	no
XLOC_001242	AL445464.1	chr1:75796881-75913238	NOTEST	0	0	0	0	1	1	no	NOTEST	0	0	0	0	1	1	no
XLOC_001243	RP11-550H2.1	chr1:76011323-76019356	NOTEST	0	0	0	0	1	1	no	NOTEST	0	0	0	0	1	1	no
XLOC_001244	RP11-550H2.2	chr1:76041690-76066228	NOTEST	0	0	0	0	1	1	no	NOTEST	0	0	0	0	1	1	no
XLOC_001245	ST6GALNAC3	chr1:76074718-76634601	NOTEST	0	0	0	0	1	1	no	NOTEST	0.00283024	0	#NAME?	0	1	1	no
XLOC_001246	RP5-1102E8.3	chr1:76636876-76637339	NOTEST	0	0	0	0	1	1	no	NOTEST	0	0	0	0	1	1	no
XLOC_001247	TPI1P1	chr1:76699788-76700538	NOTEST	0.0206294	0.171789	3.05786	0	1	1	no	NOTEST	0.112119	0.157359	0.48903	0	1	1	no
XLOC_001248	AC104458.1	chr1:76718139-76718241	NOTEST	0	0	0	0	1	1	no	NOTEST	0	0	0	0	1	1	no
XLOC_001249	RNU6-161P	chr1:76753134-76753240	NOTEST	0	0	0	0	1	1	no	NOTEST	0	0	0	0	1	1	no
XLOC_001250	ST6GALNAC5	chr1:76867440-77065711	NOTEST	0.112049	0.04216	-1.41018	0	1	1	no	NOTEST	0.0663347	0.0649643	-0.0301184	0	1	1	no
XLOC_001251	AC096951.1	chr1:76867440-77065711	NOTEST	0	0	0	0	1	1	no	NOTEST	0	0	0	0	1	1	no
XLOC_001252	MIR7156	chr1:76867440-77065711	NOTEST	0	0	0	0	1	1	no	NOTEST	0	0	0	0	1	1	no
XLOC_001253	RP4-564M11.2	chr1:77067919-77078482	NOTEST	0	0	0	0	1	1	no	NOTEST	0	0	0	0	1	1	no
XLOC_001254	RP4-706A16.3	chr1:77088989-77219430	NOTEST	0.034044	0.284271	3.0618	0	1	1	no	NOTEST	0.0410161	0.178072	2.1182	0	1	1	no
XLOC_001255	RP11-363H12.1	chr1:77088989-77219430	NOTEST	0.142575	0.0328714	-2.11681	0	1	1	no	NOTEST	0.0652396	0.073703	0.175976	0	1	1	no
XLOC_001256	AK5	chr1:77282050-77560281	NOTEST	0.360062	0.141886	-1.34351	0	1	1	no	NOTEST	0.240714	0.33975	0.497153	0	1	1	no
XLOC_001257	RNU7-8P	chr1:77282050-77560281	NOTEST	0	0	0	0	1	1	no	NOTEST	0	0	0	0	1	1	no
XLOC_001258	RNA5SP20	chr1:77560387-77683702	OK	0.751458	0.648613	-0.212334	-0.123894	0.7467	0.941055	no	NOTEST	0	0	0	0	1	1	no
XLOC_001259	RN7SL370P	chr1:77560387-77683702	NOTEST	0	0.315748	inf	0	1	1	no	OK	0.806115	0	#NAME?	#NAME?	0.1813	0.449918	no
XLOC_001260	FAM73A,RNA5SP21	chr1:77779623-77879679	OK	2.2229	2.29917	0.0486702	0.100781	0.8233	0.962634	no	OK	2.16998	1.82533	-0.249521	-0.444077	0.32845	0.643769	no
XLOC_001261	NSRP1P1	chr1:77779623-77879679	NOTEST	0.070454	0.0772235	0.13236	0	1	1	no	NOTEST	0.122313	0.0597564	-1.03341	0	1	1	no
XLOC_001262	HSPE1P25	chr1:77779623-77879679	NOTEST	0.192799	0	#NAME?	0	1	1	no	NOTEST	0	0	0	0	1	1	no
XLOC_001263	NEXN	chr1:77881347-78138449	OK	0.534573	0.633333	0.244576	0.123856	0.79195	0.954538	no	OK	0.483343	0.427615	-0.176734	-0.0804811	0.84715	0.967529	no
XLOC_001264	DNAJB4,GIPC2	chr1:77881347-78138449	OK	1.78481	1.61278	-0.146221	-0.093901	0.8466	0.967406	no	OK	2.06627	2.13706	0.0485965	0.0346094	0.94525	0.984234	no
XLOC_001265	RP11-386I14.3	chr1:77881347-78138449	NOTEST	0	0	0	0	1	1	no	NOTEST	0	0	0	0	1	1	no
XLOC_001266	MGC27382	chr1:78229598-78539749	NOTEST	0	0	0	0	1	1	no	NOTEST	0	0	0	0	1	1	no
XLOC_001267	PTGFR	chr1:78229598-78539749	NOTEST	0	0	0	0	1	1	no	NOTEST	0	0	0	0	1	1	no
XLOC_001268	IFI44L	chr1:78619921-78646145	NOTEST	0.029887	0.0414654	0.472391	0	1	1	no	NOTEST	0.00845862	0.00779566	-0.117752	0	1	1	no
XLOC_001269	IFI44	chr1:78649795-78664078	NOTEST	0.0931864	0.0964387	0.0494928	0	1	1	no	NOTEST	0.160648	0.137018	-0.22954	0	1	1	no
XLOC_001270	RP4-641G12.3	chr1:78666271-78666695	NOTEST	0	0	0	0	1	1	no	NOTEST	0	0	0	0	1	1	no
XLOC_001271	AC104837.1	chr1:78687059-78687160	NOTEST	0	0	0	0	1	1	no	NOTEST	0	0	0	0	1	1	no
XLOC_001272	RP4-641G12.4	chr1:78749072-78750659	NOTEST	0	0	0	0	1	1	no	NOTEST	0	0	0	0	1	1	no
XLOC_001273	RP4-726F1.1	chr1:79323768-79324863	NOTEST	0	0	0	0	1	1	no	NOTEST	0	0	0	0	1	1	no
XLOC_001274	ADH5P2	chr1:79521079-79522203	NOTEST	0.0131571	0	#NAME?	0	1	1	no	NOTEST	0.0182763	0	#NAME?	0	1	1	no
XLOC_001275	RP11-339A11.2	chr1:80114942-80116918	NOTEST	0	0.0110037	inf	0	1	1	no	NOTEST	0	0	0	0	1	1	no
XLOC_001276	RP11-339A11.3	chr1:80124003-80124361	NOTEST	0	0	0	0	1	1	no	NOTEST	0	0	0	0	1	1	no
XLOC_001277	HMGB1P18	chr1:80283351-80283970	NOTEST	0	0	0	0	1	1	no	NOTEST	0	0	0	0	1	1	no
XLOC_001278	RP11-115A15.2	chr1:80495902-80496233	OK	0.500844	0	#NAME?	#NAME?	0.0004	0.00447541	yes	NOTEST	0.181929	0.156923	-0.213323	0	1	1	no
XLOC_001279	RP5-887A10.1	chr1:80534977-80646788	NOTEST	0.106958	0.0612021	-0.805397	0	1	1	no	NOTEST	0	0	0	0	1	1	no
XLOC_001280	RP5-933B4.1	chr1:80534977-80646788	OK	0.704806	0.290283	-1.27976	-1.27814	0.0465	0.187648	no	OK	0.560483	0.689125	0.298094	0.295608	0.6253	0.88694	no
XLOC_001281	RP5-933B4.1	chr1:80534977-80646788	NOTEST	0.168981	0.260476	0.624288	0	1	1	no	OK	0.389295	0.441879	0.182785	0.111343	0.8405	0.96645	no
XLOC_001282	RP5-933B4.1	chr1:80534977-80646788	OK	0.456137	0.318458	-0.518365	-0.815714	0.1616	0.418225	no	OK	0.561325	0.719438	0.358034	0.731754	0.2088	0.491724	no
XLOC_001283	RP5-933B4.1	chr1:80534977-80646788	OK	0.578753	0.436355	-0.407445	-0.75531	0.1919	0.466167	no	OK	0.635384	0.760381	0.259095	0.536881	0.3376	0.653875	no
XLOC_001284	RP5-933B4.1	chr1:80534977-80646788	OK	0.443709	0.340157	-0.383412	-0.66978	0.24485	0.541721	no	OK	0.703825	0.752173	0.0958476	0.20371	0.72845	0.93484	no
XLOC_001285	MTND2P30	chr1:81080789-81081171	NOTEST	0	0	0	0	1	1	no	NOTEST	0	0	0	0	1	1	no
XLOC_001286	RP3-445O10.1	chr1:81208567-81209210	NOTEST	0	0	0	0	1	1	no	NOTEST	0	0	0	0	1	1	no
XLOC_001287	RN7SKP247	chr1:81251788-81252096	NOTEST	0	0	0	0	1	1	no	NOTEST	0	0	0	0	1	1	no
XLOC_001288	AC113949.1,LPHN2	chr1:81306159-81992436	OK	1.99261	2.13761	0.101339	0.109865	0.74585	0.94072	no	OK	2.24365	2.7276	0.281786	0.359342	0.313	0.627018	no
XLOC_001289	HNRNPA3P14	chr1:81306159-81992436	NOTEST	0	0	0	0	1	1	no	NOTEST	0	0	0	0	1	1	no
XLOC_001290	RP5-837I24.1	chr1:81306159-81992436	NOTEST	0.00580141	0.00654685	0.174396	0	1	1	no	NOTEST	0.0167426	0.0141141	-0.246382	0	1	1	no
XLOC_001291	RP5-837I24.6	chr1:81306159-81992436	NOTEST	0	0	0	0	1	1	no	NOTEST	0	0	0	0	1	1	no
XLOC_001292	ST13P20	chr1:81306159-81992436	NOTEST	0	0	0	0	1	1	no	NOTEST	0	0	0	0	1	1	no
XLOC_001293	AL357973.1	chr1:82660029-82660119	NOTEST	0	0	0	0	1	1	no	NOTEST	0	0	0	0	1	1	no
XLOC_001294	LINC01362	chr1:82903182-83166815	NOTEST	0.0353637	0	#NAME?	0	1	1	no	NOTEST	0	0.0069795	inf	0	1	1	no
XLOC_001295	RP11-413G15.1	chr1:83446052-83454771	NOTEST	0.0811052	0.0256543	-1.66059	0	1	1	no	NOTEST	0	0.0538704	inf	0	1	1	no
XLOC_001296	RP5-836J3.1	chr1:83575775-83861158	NOTEST	0.150449	0.0840412	-0.840104	0	1	1	no	NOTEST	0.0405365	0.113297	1.48282	0	1	1	no
XLOC_001297	PRKACB	chr1:84077999-84238498	OK	3.70915	3.27599	-0.179158	-0.443051	0.3539	0.671554	no	OK	4.94099	5.22203	0.0798113	0.200349	0.70395	0.925173	no
XLOC_001298	RP11-486G15.1	chr1:84077999-84238498	NOTEST	0.384505	0.409292	0.0901269	0	1	1	no	NOTEST	0.320485	0.313715	-0.0308003	0	1	1	no
XLOC_001299	RP11-82H13.2	chr1:84244333-84244577	NOTEST	0.135144	0	#NAME?	0	1	1	no	NOTEST	0.352063	0.182315	-0.949399	0	1	1	no
XLOC_001300	SNORA2	chr1:84277320-84277457	NOTEST	0	0	0	0	1	1	no	NOTEST	0	0	0	0	1	1	no
XLOC_001301	RP11-376N17.4,SAMD13	chr1:84298365-84397831	NOTEST	0.282634	0.232268	-0.283143	0	1	1	no	NOTEST	0.27594	0.123491	-1.15995	0	1	1	no
XLOC_001302	DNASE2B	chr1:84398531-84415018	NOTEST	0.0502574	0	#NAME?	0	1	1	no	NOTEST	0.117726	0.0137311	-3.09991	0	1	1	no
XLOC_001303	RPF1	chr1:84479258-84497790	OK	12.0024	14.899	0.311895	1.52676	0.0074	0.0481758	yes	OK	11.3448	18.2969	0.689568	3.48486	5e-05	0.000727011	yes
XLOC_001304	SPATA1	chr1:84498324-84574480	OK	0.375101	0.455721	0.280869	0.127096	0.74995	0.942045	no	NOTEST	0.342603	0.405787	0.244186	0	1	1	no
XLOC_001305	WDR63	chr1:84999146-85133138	NOTEST	0.085262	0.105859	0.31217	0	1	1	no	NOTEST	0.142344	0.0670546	-1.08597	0	1	1	no
XLOC_001306	MIR4423	chr1:85133793-85133873	NOTEST	0	0	0	0	1	1	no	NOTEST	0	0	0	0	1	1	no
XLOC_001307	Y_RNA	chr1:85263850-85265029	NOTEST	0.231463	0.365704	0.659894	0	1	1	no	NOTEST	0.194577	0.200421	0.0426916	0	1	1	no
XLOC_001308	RP11-131L23.1	chr1:85266247-85578363	OK	0.788191	0.781308	-0.0126548	-0.00515758	0.99115	0.99556	no	NOTEST	0	0	0	0	1	1	no
XLOC_001309	AL590113.1	chr1:85266247-85578363	NOTEST	0	0	0	0	1	1	no	NOTEST	0	0	0	0	1	1	no
XLOC_001310	RP11-131L23.2	chr1:85266247-85578363	OK	2.24256	0.96886	-1.21079	-0.337719	0.6311	0.889885	no	OK	2.06937	2.33977	0.177171	0.0557775	0.912	0.97834	no
XLOC_001311	CYR61	chr1:85580760-85583962	OK	0.92635	2.63625	1.50886	4.66312	5e-05	0.000727011	yes	OK	0.971053	2.38949	1.29908	3.92224	5e-05	0.000727011	yes
XLOC_001312	SNORD81	chr1:85592279-85592356	NOTEST	0	0	0	0	1	1	no	NOTEST	0	0	0	0	1	1	no
XLOC_001313	RP11-290M5.2	chr1:85599130-85600734	NOTEST	0	0	0	0	1	1	no	NOTEST	0	0	0	0	1	1	no
XLOC_001314	RP4-682E18.1	chr1:85729232-86156943	NOTEST	0	0	0	0	1	1	no	NOTEST	0	0	0	0	1	1	no
XLOC_001315	CLCA2	chr1:86424085-86456558	OK	0.336428	0.495874	0.559677	0.514538	0.266	0.568098	no	NOTEST	0.250417	0.392192	0.647227	0	1	1	no
XLOC_001316	CLCA1	chr1:86468367-86500289	NOTEST	0	0	0	0	1	1	no	NOTEST	0	0	0	0	1	1	no
XLOC_001317	CLCA4	chr1:86547077-86693203	NOTEST	0	0	0	0	1	1	no	NOTEST	0	0	0	0	1	1	no
XLOC_001318	CLCA3P	chr1:86547077-86693203	NOTEST	0.0174095	0	#NAME?	0	1	1	no	NOTEST	0.00689684	0	#NAME?	0	1	1	no
XLOC_001319	SH3GLB1	chr1:86703501-86748184	OK	9.36011	9.32352	-0.00564984	-0.0207196	0.97055	0.988707	no	OK	9.86283	12.5887	0.352059	1.42747	0.01345	0.0763505	no
XLOC_001320	RP4-612B15.2	chr1:86784912-86785467	NOTEST	0	0	0	0	1	1	no	NOTEST	0	0	0	0	1	1	no
XLOC_001321	HS2ST1,LINC01140,RP5-1052I5.2	chr1:86914647-87169204	OK	6.42742	6.06248	-0.0843318	-0.270755	0.61055	0.878342	no	OK	6.82796	7.44722	0.125248	0.411784	0.44875	0.762284	no
XLOC_001322	RP11-384B12.3	chr1:86914647-87169204	NOTEST	0.170879	0.215848	0.337041	0	1	1	no	NOTEST	0.214239	0.147001	-0.543395	0	1	1	no
XLOC_001323	AL139139.1	chr1:86914647-87169204	NOTEST	0	0	0	0	1	1	no	NOTEST	0	0	0	0	1	1	no
XLOC_001324	LMO4	chr1:87328467-87348923	OK	4.59169	6.46064	0.492651	1.60442	0.0053	0.0371316	yes	OK	5.46335	8.2017	0.586137	2.12713	0.00025	0.00298987	yes
XLOC_001325	CTA-21C21.1	chr1:88313152-88313302	NOTEST	0	0	0	0	1	1	no	NOTEST	0	0	0	0	1	1	no
XLOC_001326	uc_338	chr1:88519999-88520170	NOTEST	0	0	0	0	1	1	no	NOTEST	0	0	0	0	1	1	no
XLOC_001327	RPL36AP10	chr1:88537512-88838139	NOTEST	0	0	0	0	1	1	no	NOTEST	0	0	0	0	1	1	no
XLOC_001328	PKN2,TCEB1P19	chr1:88537512-88838139	OK	7.80506	7.88075	0.0139233	0.0305331	0.94875	0.984698	no	OK	8.18977	8.48827	0.0516485	0.142525	0.7503	0.942111	no
XLOC_001329	RNU6-125P	chr1:88537512-88838139	NOTEST	0	0	0	0	1	1	no	NOTEST	0	0	0	0	1	1	no
XLOC_001330	RP11-82K18.2	chr1:88923369-88923844	NOTEST	0.223438	0.214355	-0.0598754	0	1	1	no	NOTEST	0.0969849	0.114449	0.238867	0	1	1	no
XLOC_001331	RP4-620F22.2	chr1:89258949-89272804	NOTEST	0	0	0	0	1	1	no	NOTEST	0	0	0	0	1	1	no
XLOC_001332	RP5-908D6.1	chr1:89324521-89334880	NOTEST	0	0	0	0	1	1	no	NOTEST	0	0	0	0	1	1	no
XLOC_001333	GBP6	chr1:89364057-89386461	NOTEST	0.00534821	0	#NAME?	0	1	1	no	NOTEST	0	0	0	0	1	1	no
XLOC_001334	CAPNS1P1	chr1:89394032-89394665	NOTEST	0.0267215	0	#NAME?	0	1	1	no	NOTEST	0	0	0	0	1	1	no
XLOC_001335	GBP1P1	chr1:89407678-89426243	NOTEST	0	0	0	0	1	1	no	NOTEST	0	0	0	0	1	1	no
XLOC_001336	LRRC8B	chr1:89524835-89936611	OK	3.70834	5.92482	0.675997	1.87743	0.00125	0.0115478	yes	OK	3.20295	5.0606	0.659909	1.13857	0.0491	0.194837	no
XLOC_001337	RP11-413E1.4	chr1:89524835-89936611	NOTEST	0	0	0	0	1	1	no	NOTEST	0	0	0	0	1	1	no
XLOC_001338	LRRC8C,LRRC8D,RP11-302M6.4	chr1:89524835-89936611	OK	7.04328	9.70911	0.463091	0.953357	0.09305	0.299022	no	OK	8.28292	11.4146	0.462667	1.43952	0.01245	0.0719814	no
XLOC_001339	RP5-943J3.1	chr1:89524835-89936611	NOTEST	0	0	0	0	1	1	no	NOTEST	0	0	0	0	1	1	no
XLOC_001340	RP11-302M6.5	chr1:89939600-89940147	NOTEST	0.0508351	0.231196	2.18522	0	1	1	no	NOTEST	0.180165	0.142006	-0.343369	0	1	1	no
XLOC_001341	ZNF326	chr1:89995111-90035646	OK	2.92381	2.66161	-0.135547	-0.403542	0.48205	0.79015	no	OK	2.45699	2.91743	0.247802	0.74883	0.18885	0.461657	no
XLOC_001342	U3	chr1:90657749-90657964	NOTEST	0	0	0	0	1	1	no	NOTEST	0	0	0	0	1	1	no
XLOC_001343	RP4-665J23.2	chr1:90851758-90854286	NOTEST	0	0	0	0	1	1	no	NOTEST	0.0415815	0	#NAME?	0	1	1	no
XLOC_001344	RPL5P6	chr1:91023918-91024804	NOTEST	0	0	0	0	1	1	no	NOTEST	0	0.0174923	inf	0	1	1	no
XLOC_001345	Y_RNA	chr1:91260765-91404869	NOTEST	0	0	0	0	1	1	no	NOTEST	0	0	0	0	1	1	no
XLOC_001346	FEN1P1	chr1:91260765-91404869	NOTEST	0	0	0	0	1	1	no	NOTEST	0	0	0	0	1	1	no
XLOC_001347	CDC7	chr1:91500889-91525764	OK	3.19747	3.46383	0.115437	0.442514	0.40045	0.719104	no	OK	3.90278	5.01449	0.361602	1.39692	0.0134	0.0761211	no
XLOC_001348	RP11-91I11.1	chr1:91600170-91600321	NOTEST	0	0	0	0	1	1	no	NOTEST	0	0	0	0	1	1	no
XLOC_001349	HSP90B3P	chr1:91642515-91644082	NOTEST	0	0	0	0	1	1	no	NOTEST	0	0	0	0	1	1	no
XLOC_001350	BRDT	chr1:91949370-92014426	NOTEST	0.00394208	0	#NAME?	0	1	1	no	NOTEST	0	0.0427416	inf	0	1	1	no
XLOC_001351	EPHX4	chr1:92029981-92063536	NOTEST	0.228703	0.311026	0.443561	0	1	1	no	NOTEST	0.180705	0.211496	0.226998	0	1	1	no
XLOC_001352	LPCAT2BP	chr1:92066305-92067839	NOTEST	0	0	0	0	1	1	no	NOTEST	0	0.0205135	inf	0	1	1	no
XLOC_001353	BTBD8,KIAA1107	chr1:92080304-92184723	OK	1.20195	1.22198	0.0238481	0.0632314	0.9074	0.977518	no	OK	1.49075	1.25316	-0.250475	-0.552626	0.32665	0.641907	no
XLOC_001354	PRKAR1AP	chr1:92080304-92184723	NOTEST	0.0614611	0.0732293	0.252747	0	1	1	no	NOTEST	0.107699	0.045759	-1.23488	0	1	1	no
XLOC_001355	RP4-621B10.8	chr1:92189236-92190707	NOTEST	0	0	0	0	1	1	no	NOTEST	0.0362778	0.014248	-1.34833	0	1	1	no
XLOC_001356	RP4-775D17.1	chr1:92203147-92203991	NOTEST	0	0	0	0	1	1	no	NOTEST	0	0	0	0	1	1	no
XLOC_001357	C1orf146	chr1:92217939-92245813	NOTEST	0	0.0202546	inf	0	1	1	no	NOTEST	0	0	0	0	1	1	no
XLOC_001358	RPAP2	chr1:92246401-92402056	OK	4.03908	4.99799	0.30732	0.739696	0.19105	0.464903	no	OK	4.15827	5.06155	0.283594	0.560405	0.3317	0.647249	no
XLOC_001359	RP11-330C7.3	chr1:92508695-92792404	NOTEST	0.232957	0.194988	-0.256679	0	1	1	no	NOTEST	0	0.0523495	inf	0	1	1	no
XLOC_001360	CCNJP2	chr1:92508695-92792404	NOTEST	0.129845	0.135366	0.0600845	0	1	1	no	NOTEST	0.178436	0.100049	-0.834693	0	1	1	no
XLOC_001361	RPL5,SNORD21	chr1:92832024-92961522	OK	294.77	315.839	0.0995974	0.549897	0.33155	0.647096	no	OK	161.635	191.57	0.245133	1.22974	0.0314	0.143138	no
XLOC_001362	SNORA66	chr1:92832024-92961522	NOTEST	0	0	0	0	1	1	no	NOTEST	0	0	0	0	1	1	no
XLOC_001363	SNORA51	chr1:92832024-92961522	NOTEST	0	0	0	0	1	1	no	NOTEST	0	0	0	0	1	1	no
XLOC_001364	RP11-386I23.1	chr1:92832024-92961522	NOTEST	0.0202458	0.0233539	0.206041	0	1	1	no	NOTEST	0.0213732	0.0481454	1.17159	0	1	1	no
XLOC_001365	RNU6-210P	chr1:93010256-93010351	NOTEST	0	0	0	0	1	1	no	NOTEST	0	0	0	0	1	1	no
XLOC_001366	RN7SKP123	chr1:93026251-93026542	NOTEST	0	0	0	0	1	1	no	NOTEST	0	0	0	0	1	1	no
XLOC_001367	MTF2	chr1:93079196-93139651	OK	10.0251	10.2724	0.0351577	0.125444	0.8264	0.963394	no	OK	8.12598	9.74828	0.262606	0.78984	0.1535	0.404322	no
XLOC_001368	CCDC18	chr1:93149741-93369498	OK	3.3466	3.91887	0.227739	0.23075	0.66405	0.906301	no	OK	3.71794	4.33208	0.220556	0.207916	0.70085	0.92386	no
XLOC_001369	DR1	chr1:93149741-93369498	OK	15.1441	19.0656	0.332217	1.07294	0.0606	0.22434	no	OK	15.6231	22.9999	0.557946	1.90087	0.001	0.00959961	yes
XLOC_001370	Y_RNA	chr1:93385710-93385817	NOTEST	0	0	0	0	1	1	no	NOTEST	0	0	0	0	1	1	no
XLOC_001371	FNBP1L	chr1:93447964-93555678	OK	5.90339	6.5425	0.1483	0.740772	0.17805	0.445355	no	OK	6.26022	7.4324	0.247616	1.162	0.0362	0.158373	no
XLOC_001372	RP5-1033H22.2	chr1:93561785-93847150	OK	1.5467	1.23678	-0.322604	-0.26585	0.70875	0.927012	no	OK	1.37989	0.504665	-1.45116	-0.865816	0.14975	0.398022	no
XLOC_001373	MIR760	chr1:93561785-93847150	NOTEST	0	0	0	0	1	1	no	NOTEST	0	0	0	0	1	1	no
XLOC_001374	RP4-561L24.3	chr1:93847173-93848939	OK	0.450715	0.294212	-0.615361	-0.973428	0.08425	0.280122	no	OK	0.430079	0.480576	0.160161	0.289003	0.6181	0.882867	no
XLOC_001375	RP11-78O9.1	chr1:94145110-94145619	NOTEST	0	0	0	0	1	1	no	NOTEST	0	0	0	0	1	1	no
XLOC_001376	RN7SL440P	chr1:94148987-94275068	OK	0.547562	0.414388	-0.40204	-0.155216	0.81875	0.961656	no	NOTEST	0	0	0	0	1	1	no
XLOC_001377	RP11-148B18.1	chr1:94148987-94275068	NOTEST	0	0	0	0	1	1	no	NOTEST	0	0	0	0	1	1	no
XLOC_001378	GAPDHP29	chr1:94302037-94303022	NOTEST	0	0.0177715	inf	0	1	1	no	NOTEST	0	0	0	0	1	1	no
XLOC_001379	RP11-148B18.3	chr1:94333266-94334848	NOTEST	0.0423956	0.110034	1.37597	0	1	1	no	NOTEST	0.0965507	0.0368085	-1.39125	0	1	1	no
XLOC_001380	ABCD3	chr1:94418346-94518666	OK	10.3937	11.2181	0.110117	0.471891	0.4036	0.7219	no	OK	9.39941	11.5941	0.302754	1.42679	0.01025	0.0619876	no
XLOC_001381	AC093117.1	chr1:94638460-94820281	NOTEST	0	0	0	0	1	1	no	NOTEST	0	0	0	0	1	1	no
XLOC_001382	SLC44A3	chr1:94820341-94895445	NOTEST	0.398729	0.413804	0.0535413	0	1	1	no	NOTEST	0.407569	0.387623	-0.0723895	0	1	1	no
XLOC_001383	RP4-639F20.1	chr1:94927565-94963270	NOTEST	0	0	0	0	1	1	no	NOTEST	0	0	0	0	1	1	no
XLOC_001384	RP11-313A24.1	chr1:94974406-95072945	NOTEST	0.0135869	0.0436246	1.68293	0	1	1	no	NOTEST	0	0.0326875	inf	0	1	1	no
XLOC_001385	RWDD3,TMEM56,TMEM56-RWDD3	chr1:95117337-95264054	OK	5.22673	6.28304	0.265552	0.665709	0.216	0.502202	no	OK	2.212	3.9447	0.834567	1.36502	0.0085	0.0536602	no
XLOC_001386	RP11-57H12.2	chr1:95117337-95264054	NOTEST	0.0599938	0	#NAME?	0	1	1	no	NOTEST	0.0687303	0.0437817	-0.650617	0	1	1	no
XLOC_001387	FLJ31662	chr1:95474736-95479356	NOTEST	0	0	0	0	1	1	no	NOTEST	0.00623805	0	#NAME?	0	1	1	no
XLOC_001388	RP11-286B14.1	chr1:95510115-95782342	NOTEST	0	0	0	0	1	1	no	NOTEST	0	0	0	0	1	1	no
XLOC_001389	RP11-286B14.2	chr1:95510115-95782342	NOTEST	0	0	0	0	1	1	no	NOTEST	0	0	0	0	1	1	no
XLOC_001390	AC092812.1	chr1:95886539-95886626	NOTEST	0	0	0	0	1	1	no	NOTEST	0	0	0	0	1	1	no
XLOC_001391	RP11-147C23.1	chr1:95937900-96038784	NOTEST	0.296645	0.212363	-0.482202	0	1	1	no	NOTEST	0.347948	0.0645825	-2.42966	0	1	1	no
XLOC_001392	-	chr1:96047053-96083831	OK	2.93673	2.16639	-0.438917	-1.51421	0.0056	0.0387435	yes	OK	2.71226	2.94718	0.119837	0.434912	0.43925	0.753715	no
XLOC_001393	RNU1-130P	chr1:96225900-96226060	NOTEST	0	0	0	0	1	1	no	NOTEST	0	0	0	0	1	1	no
XLOC_001394	RP4-736I12.1	chr1:96390651-96391393	NOTEST	0	0	0	0	1	1	no	NOTEST	0	0	0	0	1	1	no
XLOC_001395	UBE2WP1	chr1:96418593-96418933	NOTEST	0	0	0	0	1	1	no	NOTEST	0	0	0	0	1	1	no
XLOC_001396	EEF1A1P11	chr1:96446929-96448318	NOTEST	0.210584	0.417834	0.988536	0	1	1	no	NOTEST	0.166444	0.327641	0.97708	0	1	1	no
XLOC_001397	RN7SL831P	chr1:96583208-96583527	NOTEST	0	0	0	0	1	1	no	NOTEST	0	0	0	0	1	1	no
XLOC_001398	PTBP2	chr1:96721618-96824182	OK	7.31213	8.02315	0.133877	0.434907	0.42375	0.740253	no	OK	6.81901	7.95971	0.223153	0.625362	0.26255	0.563738	no
XLOC_001399	AL592205.1	chr1:96902698-96902792	NOTEST	0	0	0	0	1	1	no	NOTEST	0	0	0	0	1	1	no
XLOC_001400	AL592205.2	chr1:96935544-96935663	NOTEST	0	0	0	0	1	1	no	NOTEST	0	0	0	0	1	1	no
XLOC_001401	DPYD-AS1	chr1:97077742-97921049	NOTEST	0.190162	0.0339219	-2.48694	0	1	1	no	NOTEST	0.231683	0.167532	-0.467711	0	1	1	no
XLOC_001402	SEC63P1	chr1:97077742-97921049	NOTEST	0.0540277	0.0480025	-0.170588	0	1	1	no	NOTEST	0.079408	0.13089	0.720995	0	1	1	no
XLOC_001403	RPL26P9	chr1:97077742-97921049	NOTEST	0.117249	0.244438	1.05989	0	1	1	no	NOTEST	0.0631654	0.0982135	0.636787	0	1	1	no
XLOC_001404	RP11-272L13.2	chr1:97077742-97921049	NOTEST	0.322665	0.0811584	-1.99122	0	1	1	no	NOTEST	0.103531	0.0802711	-0.367109	0	1	1	no
XLOC_001405	DPYD-AS2	chr1:97077742-97921049	OK	0.485164	0.406377	-0.255653	-0.149158	0.7762	0.949927	no	NOTEST	0.218049	0.0941254	-1.21199	0	1	1	no
XLOC_001406	RP11-272L13.4	chr1:97077742-97921049	NOTEST	0.236529	0.204576	-0.20938	0	1	1	no	NOTEST	0.159582	0.22094	0.469362	0	1	1	no
XLOC_001407	NFU1P2	chr1:98076999-98077468	NOTEST	0	0	0	0	1	1	no	NOTEST	0	0	0	0	1	1	no
XLOC_001408	RP5-1070A16.1	chr1:98210746-98272658	NOTEST	0	0	0	0	1	1	no	NOTEST	0	0	0	0	1	1	no
XLOC_001409	AL160056.1	chr1:98373384-98373499	NOTEST	0	0	0	0	1	1	no	NOTEST	0	0	0	0	1	1	no
XLOC_001410	SNX7	chr1:98661408-98760563	OK	5.90148	6.19266	0.0694821	0.2511	0.6106	0.878354	no	OK	6.3948	6.07034	-0.0751204	-0.322138	0.55995	0.847645	no
XLOC_001411	RP5-896L10.1	chr1:98890244-99148852	NOTEST	0.207894	0.207743	-0.00105079	0	1	1	no	NOTEST	0.236898	0.156179	-0.601069	0	1	1	no
XLOC_001412	RP11-234N17.1	chr1:98890244-99148852	NOTEST	0	0	0	0	1	1	no	NOTEST	0.175099	0	#NAME?	0	1	1	no
XLOC_001413	LPPR4	chr1:99263952-99309590	NOTEST	0	0	0	0	1	1	no	NOTEST	0	0	0	0	1	1	no
XLOC_001414	RP4-735N21.1	chr1:99464377-99464776	NOTEST	0	0	0	0	1	1	no	NOTEST	0	0	0	0	1	1	no
XLOC_001415	PALMD	chr1:99645942-99694541	NOTEST	0.0939965	0.0786046	-0.257992	0	1	1	no	NOTEST	0.169448	0.0898914	-0.91459	0	1	1	no
XLOC_001416	HMGB3P10	chr1:99698241-99699178	NOTEST	0	0	0	0	1	1	no	NOTEST	0	0.026291	inf	0	1	1	no
XLOC_001417	Y_RNA	chr1:99791661-99791753	NOTEST	0	0	0	0	1	1	no	NOTEST	0	0	0	0	1	1	no
XLOC_001418	AL451051.1	chr1:99829464-99829537	NOTEST	0	0	0	0	1	1	no	NOTEST	0	0	0	0	1	1	no
XLOC_001419	RP4-581O6.1	chr1:99842609-99842761	NOTEST	0	0	0	0	1	1	no	NOTEST	0	0	0	0	1	1	no
XLOC_001420	AGL	chr1:99850083-99924023	OK	2.59139	2.45154	-0.0800353	-0.284782	0.58075	0.86103	no	OK	2.27237	2.68537	0.240925	0.970998	0.0711	0.249779	no
XLOC_001421	HIAT1,SLC35A3	chr1:99968382-100132955	OK	27.2454	30.6783	0.171208	0.732091	0.19555	0.471755	no	OK	18.897	23.8386	0.335146	1.24763	0.02805	0.132013	no
XLOC_001422	RNU6-750P	chr1:99968382-100132955	NOTEST	0	0	0	0	1	1	no	NOTEST	0	0	0	0	1	1	no
XLOC_001423	RP4-714D9.5	chr1:99968382-100132955	OK	0.709779	0.592312	-0.261012	-0.229237	0.6852	0.916967	no	OK	0.51864	0.567946	0.13102	0.106595	0.85485	0.969053	no
XLOC_001424	RP4-714D9.4	chr1:99968382-100132955	NOTEST	0.366617	0.244292	-0.585668	0	1	1	no	NOTEST	0.195564	0.529603	1.43727	0	1	1	no
XLOC_001425	TRMT13	chr1:100133149-100178273	OK	2.38877	2.91224	0.285865	0.835008	0.1176	0.342386	no	OK	1.86715	3.54767	0.926036	2.31542	5e-05	0.000727011	yes
XLOC_001426	RP11-305E17.7	chr1:100186918-100249834	NOTEST	0	0	0	0	1	1	no	NOTEST	0.192338	0.297643	0.62994	0	1	1	no
XLOC_001427	BRI3P1	chr1:100186918-100249834	OK	0.45471	0.201241	-1.17602	-0.437032	0.5124	0.813773	no	NOTEST	0.213804	0.280215	0.390244	0	1	1	no
XLOC_001428	RP11-305E17.4	chr1:100186918-100249834	NOTEST	0.47132	0.547627	0.216487	0	1	1	no	NOTEST	0.245741	0.468773	0.93175	0	1	1	no
XLOC_001429	RTCA	chr1:100266206-100292769	OK	6.99888	8.38484	0.260659	1.08801	0.05495	0.209866	no	OK	7.22555	10.1526	0.490667	2.12565	0.0005	0.00539218	yes
XLOC_001430	MIR553	chr1:100266206-100292769	NOTEST	0	0	0	0	1	1	no	NOTEST	0	0	0	0	1	1	no
XLOC_001431	RP5-837M10.2	chr1:100344476-100345242	NOTEST	0	0	0	0	1	1	no	NOTEST	0	0	0	0	1	1	no
XLOC_001432	CDC14A	chr1:100351733-100520277	OK	8.03655	5.99824	-0.422037	-1.5517	0.0064	0.0430437	yes	OK	7.5695	7.14233	-0.0838039	-0.399303	0.46765	0.778494	no
XLOC_001433	GPR88	chr1:100538136-100542018	NOTEST	0.00598692	0	#NAME?	0	1	1	no	NOTEST	0	0.00489068	inf	0	1	1	no
XLOC_001434	RP11-84O12.3	chr1:100651946-100652267	NOTEST	0	0	0	0	1	1	no	NOTEST	0	0	0	0	1	1	no
XLOC_001435	VCAM1	chr1:100719741-100739045	NOTEST	0.00826786	0	#NAME?	0	1	1	no	NOTEST	0	0.00546442	inf	0	1	1	no
XLOC_001436	RP4-549L20.3,SLC30A7	chr1:100872371-100981922	OK	7.4814	9.97596	0.415147	0.996849	0.0803	0.271485	no	OK	10.4461	11.4216	0.128799	0.334537	0.55045	0.841243	no
XLOC_001437	RP11-421L21.2	chr1:100989622-101087268	NOTEST	0.279342	0.276314	-0.0157222	0	1	1	no	NOTEST	0.388641	0.345481	-0.169832	0	1	1	no
XLOC_001438	RP11-421L21.3	chr1:100989622-101087268	OK	1.03165	1.69743	0.718405	1.14622	0.02915	0.135854	no	OK	1.30746	1.75767	0.426896	0.678943	0.18655	0.4581	no
XLOC_001439	SCARNA16	chr1:101133152-101133339	NOTEST	0	0	0	0	1	1	no	NOTEST	0	0	0	0	1	1	no
XLOC_001440	RP5-1033H2.1	chr1:101190519-101190994	NOTEST	0	0	0	0	1	1	no	NOTEST	0	0	0	0	1	1	no
XLOC_001441	S1PR1	chr1:101236887-101241518	NOTEST	0	0	0	0	1	1	no	NOTEST	0.00665695	0	#NAME?	0	1	1	no
XLOC_001442	RP4-575N6.5	chr1:101243157-101243749	NOTEST	0	0	0	0	1	1	no	NOTEST	0	0	0	0	1	1	no
XLOC_001443	RP4-575N6.2	chr1:101256273-101256616	NOTEST	0	0	0	0	1	1	no	NOTEST	0	0	0	0	1	1	no
XLOC_001444	LINC01307	chr1:101323336-101390303	NOTEST	0	0	0	0	1	1	no	NOTEST	0	0	0	0	1	1	no
XLOC_001445	RP11-411H5.1	chr1:101723741-101729614	NOTEST	0	0	0	0	1	1	no	NOTEST	0	0	0	0	1	1	no
XLOC_001446	RNU6-352P	chr1:101802573-101997030	NOTEST	0	0	0	0	1	1	no	NOTEST	0	0	0	0	1	1	no
XLOC_001447	RP11-82O2.2	chr1:101802573-101997030	NOTEST	0	0	0	0	1	1	no	NOTEST	0	0	0	0	1	1	no
XLOC_001448	DNAJA1P5	chr1:101802573-101997030	NOTEST	0	0	0	0	1	1	no	NOTEST	0	0	0	0	1	1	no
XLOC_001449	RP11-153F1.2	chr1:103414878-103525483	NOTEST	0	0	0	0	1	1	no	NOTEST	0	0	0	0	1	1	no
XLOC_001450	RN7SKP285	chr1:103414878-103525483	NOTEST	0	0	0	0	1	1	no	NOTEST	0	0	0	0	1	1	no
XLOC_001451	ACTG1P4,AMY2B,RNPC3	chr1:103525690-103579534	OK	3.58462	2.75078	-0.381979	-0.900717	0.06325	0.230797	no	OK	3.36658	3.2734	-0.0404902	-0.10274	0.83165	0.964719	no
XLOC_001452	AMY2A	chr1:103616810-103625780	NOTEST	0	0	0	0	1	1	no	NOTEST	0	0.0314957	inf	0	1	1	no
XLOC_001453	AMY1A,AMYP1	chr1:103655289-103758690	NOTEST	0	0	0	0	1	1	no	NOTEST	0	0	0	0	1	1	no
XLOC_001454	AMY1C	chr1:103655289-103758690	NOTEST	0	0	0	0	1	1	no	NOTEST	0	0	0	0	1	1	no
XLOC_001455	RP11-97C18.1	chr1:103926566-103927806	NOTEST	0	0	0	0	1	1	no	NOTEST	0	0	0	0	1	1	no
XLOC_001456	RP11-364B6.1,RP11-364B6.2	chr1:104073009-104077087	NOTEST	0.0676385	0.0429348	-0.655698	0	1	1	no	NOTEST	0.0889471	0.0286379	-1.63502	0	1	1	no
XLOC_001457	RP11-414B7.1	chr1:105433993-105434821	NOTEST	0	0	0	0	1	1	no	NOTEST	0	0	0	0	1	1	no
XLOC_001458	SEPT2P1	chr1:105698038-105698218	NOTEST	0	0	0	0	1	1	no	NOTEST	0	0	0	0	1	1	no
XLOC_001459	RP11-90H3.1	chr1:105891738-105893517	NOTEST	0	0	0	0	1	1	no	NOTEST	0	0	0	0	1	1	no
XLOC_001460	RP5-947P14.1	chr1:106073246-106084499	NOTEST	0	0	0	0	1	1	no	NOTEST	0	0	0	0	1	1	no
XLOC_001461	-	chr1:106192952-106350738	OK	17.8223	17.7352	-0.00707445	-0.0360636	0.95025	0.98479	no	OK	14.3708	17.4913	0.283499	1.43934	0.014	0.0787643	no
XLOC_001462	RP11-110F24.1	chr1:106665462-106813420	OK	1.48453	1.12639	-0.398306	-0.141404	0.25015	0.548133	no	OK	0.944684	0.864421	-0.128097	-0.189091	0.65025	0.899778	no
XLOC_001463	RP11-233E12.1	chr1:106815669-106878947	OK	1.69717	0.903568	-0.909431	-1.93538	0.0011	0.0103929	yes	OK	1.16001	0.936	-0.309553	-0.605542	0.24635	0.543438	no
XLOC_001464	PRMT6	chr1:107056678-107059294	OK	88.7831	132.306	0.575523	3.27704	5e-05	0.000727011	yes	OK	93.1741	134.536	0.529996	3.01514	5e-05	0.000727011	yes
XLOC_001465	NTNG1	chr1:107140006-107483458	NOTEST	0.399153	0.291827	-0.451826	0	1	1	no	NOTEST	0.398858	0.351219	-0.183507	0	1	1	no
XLOC_001466	RP11-270C12.3	chr1:107505202-107505448	NOTEST	0	0	0	0	1	1	no	NOTEST	0	0	0	0	1	1	no
XLOC_001467	VAV3	chr1:107571159-107994607	OK	2.41819	1.75613	-0.461528	-1.93257	0.0009	0.00879807	yes	NOTEST	0.000528856	0.000411322	-0.362607	0	1	1	no
XLOC_001468	MIR7852	chr1:107571159-107994607	NOTEST	0	0	0	0	1	1	no	NOTEST	0	0	0	0	1	1	no
XLOC_001469	VAV3-AS1	chr1:107571159-107994607	NOTEST	0.0614971	0	#NAME?	0	1	1	no	NOTEST	0.153806	0.0928542	-0.728076	0	1	1	no
XLOC_001470	RP11-356N1.2	chr1:108071481-108074519	NOTEST	0	0	0	0	1	1	no	NOTEST	0	0	0	0	1	1	no
XLOC_001471	RP11-483I13.5,RP11-483I13.6	chr1:108134035-108471910	OK	26.8603	27.3881	0.0280755	0.0505235	0.93025	0.98131	no	OK	25.7416	27.6888	0.105203	0.194697	0.73025	0.935621	no
XLOC_001472	SLC25A24P1	chr1:108134035-108471910	OK	1.94507	2.74702	0.498047	0.279088	0.7143	0.929423	no	OK	1.79994	2.74885	0.610881	0.344116	0.6497	0.899507	no
XLOC_001473	NBPF6	chr1:108134035-108471910	OK	0.43689	0.665048	0.606189	0.103109	0.61995	0.883947	no	OK	1.34238	1.74485	0.378308	0.090339	0.8265	0.96344	no
XLOC_001474	NBPF5P,NBPF6,RP11-131J3.1	chr1:108134035-108471910	OK	4.8034	6.25073	0.379969	0.519258	0.34405	0.660819	no	OK	4.8935	6.41282	0.390091	0.604491	0.2778	0.583555	no
XLOC_001475	ST13P21	chr1:108502357-108503455	NOTEST	0.0101859	0	#NAME?	0	1	1	no	NOTEST	0	0	0	0	1	1	no
XLOC_001476	RP5-964H19.2	chr1:108508573-108509243	NOTEST	0	0	0	0	1	1	no	NOTEST	0.0283488	0.0312597	0.141017	0	1	1	no
XLOC_001477	FAM102B	chr1:108560088-108644900	OK	32.7084	33.4553	0.0325755	0.181495	0.7467	0.941055	no	OK	32.3087	35.452	0.133945	0.746473	0.1908	0.464571	no
XLOC_001478	PRPF38B	chr1:108690182-108702999	OK	13.8024	16.3925	0.248118	1.05483	0.0642	0.233157	no	OK	10.9406	16.4269	0.58636	2.49671	5e-05	0.000727011	yes
XLOC_001479	FNDC7	chr1:108712607-108742740	NOTEST	0.0913108	0.158712	0.797559	0	1	1	no	NOTEST	0.149755	0.119827	-0.32165	0	1	1	no
XLOC_001480	STXBP3	chr1:108746573-108809526	OK	26.5783	30.2686	0.187577	0.505555	0.36365	0.681937	no	OK	22.2796	24.1595	0.116869	0.403096	0.45975	0.771865	no
XLOC_001481	SPATA42	chr1:108815897-108963484	NOTEST	0	0	0	0	1	1	no	NOTEST	0	0	0	0	1	1	no
XLOC_001482	GPSM2	chr1:108815897-108963484	OK	22.2601	22.1711	-0.00577558	-0.0162305	0.9783	0.990635	no	OK	19.1461	23.0065	0.264992	0.737148	0.201	0.480119	no
XLOC_001483	RP11-20O24.4	chr1:108970157-109042177	OK	0.807611	0.72027	-0.165122	-0.0782912	0.8992	0.976248	no	NOTEST	0.119456	0.0882131	-0.437411	0	1	1	no
XLOC_001484	RP11-20O24.1	chr1:108970157-109042177	OK	0.29346	0.62131	1.08215	0.384627	0.5332	0.828492	no	NOTEST	0	0.104776	inf	0	1	1	no
XLOC_001485	RANP5	chr1:109046827-109047482	NOTEST	0.0609166	0.0507036	-0.264747	0	1	1	no	NOTEST	0	0	0	0	1	1	no
XLOC_001486	TAF13	chr1:109062462-109078642	OK	3.26863	6.41572	0.972927	1.39514	0.0213	0.108178	no	NOTEST	0	0	0	0	1	1	no
XLOC_001487	-	chr1:109062462-109078642	OK	0.561321	0.364177	-0.624187	-0.301522	0.6503	0.899798	no	OK	0.336229	0.55218	0.715697	0.328643	0.65445	0.901891	no
XLOC_001488	TMEM167B	chr1:109087970-109096934	OK	15.861	16.9759	0.0980114	0.389089	0.49495	0.800365	no	OK	16.4133	17.7219	0.110663	0.464515	0.41595	0.733362	no
XLOC_001489	SCARNA2	chr1:109099992-109105806	OK	2.4829	3.87619	0.642617	1.96679	0.0006	0.00627177	yes	OK	2.62657	2.58641	-0.0222292	-0.0650296	0.89705	0.975964	no
XLOC_001490	KIAA1324	chr1:109105950-109206781	OK	86.8084	69.7977	-0.314656	-1.28275	0.0189	0.0988701	no	OK	102.694	82.8331	-0.31007	-1.33632	0.014	0.0787643	no
XLOC_001491	SARS	chr1:109213917-109238169	OK	116.825	161.167	0.464213	2.44188	5e-05	0.000727011	yes	OK	124.7	179.349	0.524308	2.68244	5e-05	0.000727011	yes
XLOC_001492	CELSR2	chr1:109249658-109279322	OK	157.078	151.697	-0.0502874	-0.235772	0.67905	0.913807	no	OK	167.121	149.146	-0.164165	-0.769644	0.17865	0.446363	no
XLOC_001493	SYPL2	chr1:109466627-109482137	NOTEST	0.045305	0.075999	0.74631	0	1	1	no	NOTEST	0.0380031	0.0852128	1.16495	0	1	1	no
XLOC_001494	ATXN7L2	chr1:109483474-109493056	OK	3.26318	2.32608	-0.488379	-1.93266	0.00045	0.00493262	yes	OK	3.36823	3.27473	-0.0406131	-0.156325	0.78355	0.951998	no
XLOC_001495	CYB561D1	chr1:109494051-109502932	OK	8.89197	8.36455	-0.0882149	-0.397948	0.4861	0.793416	no	OK	10.2981	9.86039	-0.0626679	-0.261402	0.6399	0.894726	no
XLOC_001496	AMPD2,GNAI3,GPR61,MIR197,RP5-1160K1.3	chr1:109539645-109632331	OK	64.4149	81.7817	0.344384	1.0886	0.05315	0.205084	no	OK	68.7325	93.2739	0.440481	1.43214	0.0106	0.0636281	no
XLOC_001497	RPL7P8	chr1:109651369-109652099	NOTEST	0	0	0	0	1	1	no	NOTEST	0.0260457	0.0183772	-0.503128	0	1	1	no
XLOC_001498	GSTM1,GSTM2,GSTM4	chr1:109656080-109709551	OK	4.52812	3.5472	-0.352233	-1.15721	0.0121	0.0704425	no	OK	5.495	4.55295	-0.271319	-0.976181	0.0426	0.177213	no
XLOC_001499	GSTM5,RP4-735C1.4	chr1:109712254-109775428	NOTEST	0.147357	0.149613	0.0219206	0	1	1	no	NOTEST	0.209953	0.0373001	-2.49281	0	1	1	no
XLOC_001500	RP4-735C1.6	chr1:109828354-109871436	NOTEST	0.0383109	0	#NAME?	0	1	1	no	NOTEST	0.103469	0	#NAME?	0	1	1	no
XLOC_001501	RP11-195M16.3	chr1:109895972-109897861	NOTEST	0	0	0	0	1	1	no	NOTEST	0	0	0	0	1	1	no
XLOC_001502	CSF1	chr1:109910241-109930992	NOTEST	0.169429	0.187723	0.147921	0	1	1	no	NOTEST	0.0677677	0.172476	1.34773	0	1	1	no
XLOC_001503	AHCYL1	chr1:109984685-110023768	OK	16.5641	16.2436	-0.0281912	-0.126264	0.8218	0.962334	no	OK	17.5276	17.4687	-0.00486161	-0.0203521	0.97075	0.988783	no
XLOC_001504	RP4-773N10.4,STRIP1	chr1:110031576-110074641	OK	18.0721	17.2039	-0.0710277	-0.227097	0.6848	0.916723	no	OK	16.6908	16.9404	0.0214152	0.0673895	0.9011	0.97648	no
XLOC_001505	LINC01397	chr1:110082687-110109719	NOTEST	0.0272404	0	#NAME?	0	1	1	no	NOTEST	0.0823702	0.0266249	-1.62934	0	1	1	no
XLOC_001506	UBL4B	chr1:110112467-110113945	NOTEST	0.0339033	0.0194089	-0.804707	0	1	1	no	NOTEST	0.0434942	0.0192928	-1.17276	0	1	1	no
XLOC_001507	SLC6A17	chr1:110150485-110202202	NOTEST	0.252638	0.213602	-0.242147	0	1	1	no	NOTEST	0.349138	0.33566	-0.0567987	0	1	1	no
XLOC_001508	KCNC4	chr1:110210161-110283100	OK	0.689028	0.743857	0.110463	0.187223	0.66875	0.908396	no	OK	1.02912	1.00247	-0.0378402	-0.0766172	0.8752	0.972442	no
XLOC_001509	SNORA25	chr1:110210161-110283100	NOTEST	0	0	0	0	1	1	no	NOTEST	0	0	0	0	1	1	no
XLOC_001510	RBM15	chr1:110286374-110432360	OK	22.4274	24.8297	0.146803	0.598104	0.2883	0.596895	no	OK	25.003	27.1486	0.118776	0.492609	0.39195	0.710914	no
XLOC_001511	RP5-1074L1.4	chr1:110286374-110432360	OK	3.26301	3.52062	0.109629	0.116375	0.84275	0.96688	no	OK	2.89181	3.11207	0.105901	0.100818	0.8619	0.97042	no
XLOC_001512	LAMTOR5-AS1	chr1:110286374-110432360	OK	3.56929	2.77049	-0.365496	-0.180286	0.45075	0.764055	no	OK	3.28059	2.98551	-0.13598	-0.0637404	0.78435	0.952295	no
XLOC_001513	SLC16A4	chr1:110286374-110432360	OK	0.666147	0.625264	-0.0913753	-0.057633	0.9178	0.979119	no	OK	0.52009	0.56511	0.11977	0.0614699	0.91695	0.97897	no
XLOC_001514	PROK1	chr1:110451199-110457354	NOTEST	0.033851	0	#NAME?	0	1	1	no	NOTEST	0	0	0	0	1	1	no
XLOC_001515	CYMP	chr1:110480751-110491277	NOTEST	0	0	0	0	1	1	no	NOTEST	0	0	0	0	1	1	no
XLOC_001516	OR11I1P	chr1:110853937-110854891	NOTEST	0	0	0	0	1	1	no	NOTEST	0	0	0	0	1	1	no
XLOC_001517	CD53	chr1:110873153-110899928	NOTEST	0.0728335	0.0680886	-0.0971894	0	1	1	no	NOTEST	0.0213814	0.0145869	-0.551679	0	1	1	no
XLOC_001518	RP11-96K19.2,RP11-96K19.5	chr1:110942441-110964649	OK	2.62607	3.45091	0.394073	0.75373	0.19025	0.463721	no	OK	3.65778	3.89343	0.0900729	0.174098	0.76305	0.946241	no
XLOC_001519	RNA5SP54	chr1:111041833-111041925	NOTEST	0	0	0	0	1	1	no	NOTEST	0	0	0	0	1	1	no
XLOC_001520	CEPT1	chr1:111117332-111243440	OK	15.2353	17.8746	0.230495	0.432167	0.4394	0.75388	no	OK	17.0806	18.2222	0.0933385	0.171543	0.7594	0.945098	no
XLOC_001521	CHI3L2	chr1:111117332-111243440	OK	0.457485	0.485433	0.0855501	0.0329077	0.88665	0.974227	no	OK	0.518386	0.38563	-0.426812	-0.173366	0.41335	0.730748	no
XLOC_001522	CHIAP1	chr1:111250253-111256715	NOTEST	0	0	0	0	1	1	no	NOTEST	0	0	0	0	1	1	no
XLOC_001523	CHIAP2	chr1:111280058-111286116	NOTEST	0	0.0287162	inf	0	1	1	no	NOTEST	0	0	0	0	1	1	no
XLOC_001524	CHIA	chr1:111290861-111324075	NOTEST	0.0303933	0	#NAME?	0	1	1	no	NOTEST	0	0.0119198	inf	0	1	1	no
XLOC_001525	RP5-1125M8.3	chr1:111290861-111324075	NOTEST	0	0	0	0	1	1	no	NOTEST	0	0	0	0	1	1	no
XLOC_001526	PIFO	chr1:111346287-111353013	OK	0.456196	0.65147	0.514046	0.648411	0.1747	0.440178	no	OK	0.484189	0.415899	-0.219336	-0.236704	0.5961	0.870103	no
XLOC_001527	HIGD1AP12	chr1:111380290-111380571	NOTEST	0.140044	0	#NAME?	0	1	1	no	NOTEST	0	0	0	0	1	1	no
XLOC_001528	UBE2FP3	chr1:111437513-111438037	OK	0.353919	0.485117	0.454916	0.301596	0.59645	0.870264	no	NOTEST	0.16596	0.347456	1.06599	0	1	1	no
XLOC_001529	Y_RNA	chr1:111438637-111462773	NOTEST	0	0	0	0	1	1	no	NOTEST	0	0	0	0	1	1	no
XLOC_001530	ATP5F1	chr1:111438637-111462773	OK	130.984	153.405	0.227956	1.03549	0.07075	0.248929	no	OK	136.991	172.052	0.328758	1.45032	0.01085	0.0647428	no
XLOC_001531	C1orf162	chr1:111473791-111478512	NOTEST	0.0554633	0.0163697	-1.76051	0	1	1	no	NOTEST	0.0359566	0.0849758	1.2408	0	1	1	no
XLOC_001532	RAP1A	chr1:111483347-111768607	OK	16.3442	17.533	0.101294	0.300243	0.60345	0.874294	no	OK	8.23061	10.2889	0.322015	0.56126	0.3229	0.637638	no
XLOC_001533	FAM212B-AS1	chr1:111483347-111768607	NOTEST	0.420965	0.255108	-0.722591	0	1	1	no	OK	0.45436	0.262597	-0.790984	-0.390404	0.4678	0.778591	no
XLOC_001534	DDX20	chr1:111483347-111768607	OK	7.51769	10.6108	0.497175	1.43884	0.0061	0.0415168	yes	OK	6.77247	10.0085	0.56348	1.66151	0.00255	0.0206312	yes
XLOC_001535	KCND3-AS1	chr1:111770661-112031778	OK	0.37548	0.528794	0.493968	0.324925	0.32725	0.642548	no	NOTEST	0.0249741	0.169968	2.76676	0	1	1	no
XLOC_001536	RP11-88H9.2	chr1:111770661-112031778	OK	1.65728	1.31127	-0.337853	-0.424509	0.36685	0.685436	no	OK	1.9172	1.61475	-0.247695	-0.31806	0.54435	0.836657	no
XLOC_001537	TXNP3	chr1:112363280-112363581	NOTEST	0	0	0	0	1	1	no	NOTEST	0	0	0	0	1	1	no
XLOC_001538	snoU13	chr1:112371003-112371107	NOTEST	0	0	0	0	1	1	no	NOTEST	0	0	0	0	1	1	no
XLOC_001539	CTTNBP2NL	chr1:112396170-112465128	OK	3.45568	3.10034	-0.156542	-0.697278	0.2009	0.479979	no	OK	4.18114	4.2831	0.0347574	0.129278	0.7999	0.957035	no
XLOC_001540	WNT2B	chr1:112466540-112671619	OK	0.571841	0.531739	-0.104896	-0.0444215	0.9012	0.97648	no	OK	1.12858	0.555792	-1.0219	-0.459707	0.26635	0.56851	no
XLOC_001541	CAPZA1	chr1:112466540-112671619	OK	72.7456	84.6665	0.218932	0.773289	0.1658	0.425235	no	OK	74.3581	109.385	0.556852	2.15108	5e-05	0.000727011	yes
XLOC_001542	MOV10	chr1:112673140-112700746	OK	9.23614	9.22048	-0.00244879	-0.00786028	0.987	0.993759	no	OK	8.99801	11.08	0.300277	1.16406	0.0256	0.123501	no
XLOC_001543	RP11-426L16.9	chr1:112715671-112717796	NOTEST	0.0244522	0.00599424	-2.02832	0	1	1	no	NOTEST	0.0233726	0.0123638	-0.918701	0	1	1	no
XLOC_001544	FAM19A3	chr1:112720418-112727235	NOTEST	0	0.0123275	inf	0	1	1	no	NOTEST	0	0.0109613	inf	0	1	1	no
XLOC_001545	NUTF2P4	chr1:112748094-112748475	NOTEST	0	0	0	0	1	1	no	NOTEST	0	0	0	0	1	1	no
XLOC_001546	RP3-522D1.1	chr1:112820169-112877871	NOTEST	0	0	0	0	1	1	no	NOTEST	0	0	0	0	1	1	no
XLOC_001547	AKR7A2P1	chr1:112911846-112999496	NOTEST	0.10586	0.224438	1.08415	0	1	1	no	NOTEST	0.110238	0.392785	1.83311	0	1	1	no
XLOC_001548	SLC16A1-AS1	chr1:112911846-112999496	NOTEST	0.12949	0.334216	1.36794	0	1	1	no	NOTEST	0.228709	0.346012	0.597309	0	1	1	no
XLOC_001549	RP11-389O22.1	chr1:113008253-113073105	NOTEST	0	0	0	0	1	1	no	NOTEST	0	0	0	0	1	1	no
XLOC_001550	LRIG2	chr1:113073195-113132471	OK	6.08976	7.37874	0.276989	0.975898	0.07115	0.249872	no	OK	5.94232	7.02852	0.242194	0.748142	0.1644	0.422987	no
XLOC_001551	RP11-389O22.4	chr1:113168993-113169403	NOTEST	0	0.0424433	inf	0	1	1	no	NOTEST	0	0	0	0	1	1	no
XLOC_001552	RP11-389O22.5	chr1:113198824-113199258	NOTEST	0	0	0	0	1	1	no	NOTEST	0	0	0	0	1	1	no
XLOC_001553	MAGI3	chr1:113390430-113696592	OK	9.01261	9.09973	0.0138791	0.050874	0.9296	0.981263	no	OK	9.11095	10.0634	0.143444	0.534533	0.34815	0.66536	no
XLOC_001554	RP11-512F24.1	chr1:113390430-113696592	NOTEST	0.160509	0.0880135	-0.86686	0	1	1	no	NOTEST	0.0997533	0.0604866	-0.721749	0	1	1	no
XLOC_001555	RP5-1073O3.2	chr1:113761831-113914086	OK	1.58593	0.747948	-1.08432	-0.227777	0.3818	0.700738	no	OK	0.648376	1.21751	0.90903	0.165923	0.48365	0.791535	no
XLOC_001556	AP4B1-AS1	chr1:113761831-113914086	OK	3.81643	2.72149	-0.487825	-0.453376	0.39735	0.71601	no	NOTEST	0.238659	0.101241	-1.23716	0	1	1	no
XLOC_001557	PTPN22	chr1:113761831-113914086	OK	1.4819	1.08285	-0.452622	-0.364305	0.52295	0.821435	no	OK	1.26776	1.0343	-0.293626	-0.197893	0.7139	0.929207	no
XLOC_001558	PTPN22	chr1:113761831-113914086	OK	1.39978	1.01684	-0.461099	-0.43124	0.45055	0.76391	no	OK	1.05413	0.778077	-0.438063	-0.356553	0.5349	0.829579	no
XLOC_001559	BCL2L15	chr1:113761831-113914086	OK	1.20162	0.836195	-0.523071	-0.435667	0.4502	0.763633	no	OK	1.02255	0.777358	-0.395526	-0.257026	0.656	0.902596	no
XLOC_001560	BCL2L15	chr1:113761831-113914086	OK	1.21926	0.935147	-0.382739	-0.346679	0.551	0.841486	no	OK	0.96223	0.893809	-0.106416	-0.0807824	0.89065	0.974743	no
XLOC_001561	DCLRE1B	chr1:113761831-113914086	OK	17.4011	16.0913	-0.112889	-0.321249	0.57965	0.860395	no	OK	21.5166	32.4105	0.591012	2.10108	0.0007	0.00712569	yes
XLOC_001562	HIPK1	chr1:113923999-113977804	OK	67.3381	70.1036	0.0580643	0.278839	0.5997	0.871867	no	OK	76.8299	92.4547	0.267079	1.30313	0.0153	0.0841636	no
XLOC_001563	OLFML3	chr1:113978135-113982254	OK	0.964107	0.865908	-0.154979	-0.434059	0.4206	0.737278	no	OK	1.09822	1.03248	-0.089058	-0.254681	0.63765	0.89359	no
XLOC_001564	RP4-591B8.3	chr1:114353985-114355178	NOTEST	0	0.017448	inf	0	1	1	no	NOTEST	0	0	0	0	1	1	no
XLOC_001565	-	chr1:114383906-114392773	OK	1.77823	1.66073	-0.0986287	-0.46051	0.4235	0.740081	no	OK	1.45562	1.60481	0.14076	0.648896	0.2554	0.554589	no
XLOC_001566	RP4-591B8.2	chr1:114392776-114511160	OK	2.81118	3.06371	0.124105	0.0324997	0.9482	0.984603	no	OK	2.12144	2.77989	0.389981	0.0929563	0.83165	0.964719	no
XLOC_001567	EIF2S2P5	chr1:114392776-114511160	OK	0.998689	0.937318	-0.0914971	-0.0270482	0.9605	0.986684	no	OK	0.695396	0.936818	0.429934	0.117998	0.82435	0.962845	no
XLOC_001568	Y_RNA	chr1:114392776-114511160	NOTEST	88.0841	84.0562	-0.0675272	0	1	1	no	OK	0	147.082	inf	#NAME?	0.1922	0.466565	no
XLOC_001569	PKMP1	chr1:114535994-114537840	NOTEST	0.0354275	0.0256222	-0.467472	0	1	1	no	NOTEST	0	0.0224787	inf	0	1	1	no
XLOC_001570	RNY1P13	chr1:114704468-114758676	NOTEST	0	0	0	0	1	1	no	NOTEST	0	0	0	0	1	1	no
XLOC_001571	NR1H5P	chr1:114837226-114851453	NOTEST	0	0	0	0	1	1	no	NOTEST	0	0	0	0	1	1	no
XLOC_001572	SYCP1	chr1:114854802-114995370	NOTEST	0	0	0	0	1	1	no	NOTEST	0	0	0	0	1	1	no
XLOC_001573	TSHB	chr1:115029823-115034309	NOTEST	0	0	0	0	1	1	no	NOTEST	0	0	0	0	1	1	no
XLOC_001574	RP4-666F24.3	chr1:115099671-115102658	NOTEST	0	0	0	0	1	1	no	NOTEST	0	0	0	0	1	1	no
XLOC_001575	RP4-663N10.1	chr1:115283033-115368072	NOTEST	0	0	0	0	1	1	no	NOTEST	0	0	0	0	1	1	no
XLOC_001576	RP4-663N10.2	chr1:115471940-115476027	NOTEST	0	0	0	0	1	1	no	NOTEST	0	0	0	0	1	1	no
XLOC_001577	RP4-663N10.3	chr1:115479427-115481572	NOTEST	0	0	0	0	1	1	no	NOTEST	0	0	0	0	1	1	no
XLOC_001578	TCEB1P20	chr1:115556825-115557475	NOTEST	0	0	0	0	1	1	no	NOTEST	0	0	0	0	1	1	no
XLOC_001579	CNOT7P2	chr1:115564600-115565432	NOTEST	0	0	0	0	1	1	no	NOTEST	0	0	0	0	1	1	no
XLOC_001580	RN7SL420P	chr1:115606470-115606768	NOTEST	0	0	0	0	1	1	no	NOTEST	0	0	0	0	1	1	no
XLOC_001581	VANGL1	chr1:115641915-115698224	OK	22.8233	22.884	0.00383493	0.0160816	0.9754	0.989825	no	OK	25.239	31.1811	0.305019	1.304	0.0159	0.086716	no
XLOC_001582	RP11-12L8.2	chr1:115916496-115916699	NOTEST	0	0.232298	inf	0	1	1	no	NOTEST	0	0	0	0	1	1	no
XLOC_001583	RP11-12L8.1	chr1:115919375-115925908	NOTEST	0.104989	0.0771696	-0.444139	0	1	1	no	NOTEST	0.120495	0.0125704	-3.26087	0	1	1	no
XLOC_001584	SLC22A15	chr1:115959542-116075429	OK	3.29931	3.83069	0.215442	0.541465	0.3084	0.621305	no	OK	3.77476	3.18221	-0.246358	-0.588899	0.2892	0.59791	no
XLOC_001585	MAB21L3	chr1:116111754-116135240	OK	1.94512	2.01977	0.0543312	0.227884	0.67305	0.910513	no	NOTEST	0.0953367	0.0698837	-0.448076	0	1	1	no
XLOC_001586	RP5-1185H19.2	chr1:116164283-116166241	NOTEST	0	0	0	0	1	1	no	NOTEST	0	0	0	0	1	1	no
XLOC_001587	U3	chr1:116278605-116278821	NOTEST	0	0	0	0	1	1	no	NOTEST	0	0	0	0	1	1	no
XLOC_001588	ATP1A1	chr1:116372501-116418622	OK	161.796	192.213	0.248529	1.17895	0.02115	0.107575	no	OK	132.086	205.789	0.639688	3.02826	5e-05	0.000727011	yes
XLOC_001589	Y_RNA	chr1:116423723-116478842	NOTEST	0	0	0	0	1	1	no	NOTEST	0	0	0	0	1	1	no
XLOC_001590	MIR320B1	chr1:116671748-116671827	NOTEST	0	0	0	0	1	1	no	NOTEST	0	0	0	0	1	1	no
XLOC_001591	C1orf137	chr1:116694111-116706603	NOTEST	0	0	0	0	1	1	no	NOTEST	0	0	0	0	1	1	no
XLOC_001592	CD2	chr1:116754384-116769228	NOTEST	0	0	0	0	1	1	no	NOTEST	0	0.00776717	inf	0	1	1	no
XLOC_001593	AL157904.1	chr1:116905149-116905294	NOTEST	0	0	0	0	1	1	no	NOTEST	0	0	0	0	1	1	no
XLOC_001594	PTGFRN	chr1:116909904-116990358	OK	17.0901	17.567	0.0396992	0.200725	0.7153	0.929771	no	OK	19.6729	23.2109	0.23859	1.19965	0.0209	0.106582	no
XLOC_001595	CD101	chr1:117001749-117060040	NOTEST	0.380003	0.280134	-0.439896	0	1	1	no	NOTEST	0.175836	0.18975	0.109872	0	1	1	no
XLOC_001596	TTF2	chr1:117060302-117107453	OK	22.768	28.9532	0.346713	1.10268	0.05655	0.213903	no	OK	21.0639	30.5501	0.536403	1.71125	0.00325	0.0250808	yes
XLOC_001597	MIR942	chr1:117060302-117107453	NOTEST	0	0	0	0	1	1	no	NOTEST	0	0	0	0	1	1	no
XLOC_001598	RPS15AP9	chr1:117138228-117138609	NOTEST	0	0	0	0	1	1	no	NOTEST	0	0.0690334	inf	0	1	1	no
XLOC_001599	LINC01525	chr1:117295519-117321336	NOTEST	0	0	0	0	1	1	no	NOTEST	0	0.0281705	inf	0	1	1	no
XLOC_001600	MAN1A2	chr1:117364898-117536797	OK	33.2403	35.5432	0.0966394	0.335738	0.5117	0.81317	no	OK	32.9978	35.8724	0.120506	0.466522	0.35535	0.673098	no
XLOC_001601	RP4-675C20.4	chr1:117364898-117536797	OK	0.892014	0.571591	-0.642083	-0.220708	0.7897	0.954006	no	OK	0.656019	0.70041	0.0944624	0.0313434	0.9527	0.985097	no
XLOC_001602	VPS25P1	chr1:117549414-117549922	NOTEST	0	0.0314832	inf	0	1	1	no	NOTEST	0	0.0335565	inf	0	1	1	no
XLOC_001603	FAM46C	chr1:117605933-117628372	OK	8.17664	6.48754	-0.333835	-1.81616	0.00205	0.0172985	yes	OK	8.9916	9.85253	0.131916	0.733402	0.20285	0.482911	no
XLOC_001604	WDR3	chr1:117856819-118185223	OK	10.2132	23.8437	1.22318	2.75927	5e-05	0.000727011	yes	OK	10.4903	20.6418	0.97651	2.19688	0.0002	0.00247301	yes
XLOC_001605	RP4-630J13.1	chr1:118712998-118713678	NOTEST	0	0	0	0	1	1	no	NOTEST	0	0	0	0	1	1	no
XLOC_001606	WARS2-IT1	chr1:119031215-119327303	NOTEST	0.104051	0.10367	-0.00528873	0	1	1	no	NOTEST	0.0688836	0.128533	0.899908	0	1	1	no
XLOC_001607	RP11-418J17.1	chr1:119031215-119327303	OK	5.55998	3.78021	-0.556611	-1.0303	0.08055	0.272055	no	OK	5.88443	4.07416	-0.530401	-0.882212	0.12415	0.353039	no
XLOC_001608	RP5-834N19.1	chr1:119328175-119356182	NOTEST	0.0514652	0	#NAME?	0	1	1	no	NOTEST	0	0	0	0	1	1	no
XLOC_001609	HAO2	chr1:119368778-119394130	NOTEST	0	0	0	0	1	1	no	NOTEST	0.046858	0	#NAME?	0	1	1	no
XLOC_001610	HAO2-IT1	chr1:119368778-119394130	NOTEST	0	0	0	0	1	1	no	NOTEST	0	0	0	0	1	1	no
XLOC_001611	HSD3B2	chr1:119414930-119423035	NOTEST	0	0	0	0	1	1	no	NOTEST	0	0	0	0	1	1	no
XLOC_001612	HSD3BP2	chr1:119439000-119446086	NOTEST	0	0	0	0	1	1	no	NOTEST	0	0	0	0	1	1	no
XLOC_001613	HSD3BP1	chr1:119467220-119473803	NOTEST	0	0	0	0	1	1	no	NOTEST	0	0	0	0	1	1	no
XLOC_001614	HSD3B1	chr1:119507197-119515054	NOTEST	0	0	0	0	1	1	no	NOTEST	0	0.061511	inf	0	1	1	no
XLOC_001615	HSD3BP3	chr1:119538508-119545913	NOTEST	0	0	0	0	1	1	no	NOTEST	0	0	0	0	1	1	no
XLOC_001616	HSD3BP4	chr1:119564065-119572067	NOTEST	0	0	0	0	1	1	no	NOTEST	0.0161449	0	#NAME?	0	1	1	no
XLOC_001617	HSD3BP5	chr1:119601339-119609250	NOTEST	0.0498108	0	#NAME?	0	1	1	no	NOTEST	0.0149186	0	#NAME?	0	1	1	no
XLOC_001618	PHGDH	chr1:119659797-119744215	OK	8.28321	9.29039	0.165549	0.798338	0.1555	0.407896	no	OK	10.4254	14.0108	0.426444	2.20373	5e-05	0.000727011	yes
XLOC_001619	PFN1P9	chr1:119853315-119853748	NOTEST	0	0	0	0	1	1	no	NOTEST	0	0	0	0	1	1	no
XLOC_001620	NOTCH2P1	chr1:119886303-119886927	NOTEST	0	0	0	0	1	1	no	NOTEST	0	0	0	0	1	1	no
XLOC_001621	RP11-114O18.1	chr1:120076615-120077091	NOTEST	0	0	0	0	1	1	no	NOTEST	0	0.0762399	inf	0	1	1	no
XLOC_001622	RNU6-465P	chr1:120126973-120127074	NOTEST	0	0	0	0	1	1	no	NOTEST	0	0	0	0	1	1	no
XLOC_001623	CH17-472G23.1	chr1:120197084-120341871	NOTEST	0	0	0	0	1	1	no	NOTEST	0	0.0180012	inf	0	1	1	no
XLOC_001624	U1	chr1:120354986-120355148	NOTEST	0	0	0	0	1	1	no	NOTEST	0	0	0	0	1	1	no
XLOC_001625	NBPF8P	chr1:120436352-120467739	OK	0.632865	0.798526	0.335442	1.4248	0.01325	0.0754955	no	OK	0.508311	1.00168	0.978645	3.95856	5e-05	0.000727011	yes
XLOC_001626	AC241952.1	chr1:120489575-120579190	NOTEST	0	0	0	0	1	1	no	NOTEST	0	0	0	0	1	1	no
XLOC_001627	U2	chr1:120489575-120579190	NOTEST	0	0	0	0	1	1	no	NOTEST	0	0	0	0	1	1	no
XLOC_001628	7SK	chr1:120670126-120670376	NOTEST	0	0	0	0	1	1	no	NOTEST	0	0	0	0	1	1	no
XLOC_001629	AC253572.1	chr1:120723922-120793877	OK	3.45545	4.40541	0.350404	1.43071	0.01245	0.0719814	no	OK	3.11206	3.40514	0.129842	0.4963	0.38395	0.702874	no
XLOC_001630	CH17-3B23.1	chr1:120805417-120841481	OK	0.909791	1.04103	0.19441	0.681941	0.19525	0.471345	no	OK	0.760519	1.42249	0.903363	3.23541	5e-05	0.000727011	yes
XLOC_001631	PPIAL4B	chr1:120889745-120890405	NOTEST	0	0	0	0	1	1	no	NOTEST	0	0	0	0	1	1	no
XLOC_001632	LINC00869	chr1:120913274-121052167	OK	0.705153	0.534507	-0.399728	-0.448422	0.35085	0.668145	no	NOTEST	0.239633	0.0607415	-1.98007	0	1	1	no
XLOC_001633	RNVU1-4	chr1:120913274-121052167	NOTEST	0	0	0	0	1	1	no	NOTEST	0	0	0	0	1	1	no
XLOC_001634	FCGR1B	chr1:121087344-121117257	OK	1.24206	0.686131	-0.856173	-1.23748	0.0043	0.0314253	yes	NOTEST	0	0	0	0	1	1	no
XLOC_001635	RP11-439A17.4	chr1:121118125-121146826	NOTEST	0	0	0	0	1	1	no	NOTEST	0	0	0	0	1	1	no
XLOC_001636	SRGAP2C	chr1:121167645-121463129	OK	1.27523	1.28933	0.0158671	0.0429931	0.92855	0.981085	no	OK	0.479396	0.417201	-0.200476	-0.262392	0.50075	0.804943	no
XLOC_001637	CH17-437K3.1	chr1:121167645-121463129	NOTEST	0.0594822	0.0196856	-1.59532	0	1	1	no	NOTEST	0.032626	0.0336922	0.0463916	0	1	1	no
XLOC_001638	AC244021.1	chr1:121167645-121463129	NOTEST	0	0	0	0	1	1	no	NOTEST	0	0	0	0	1	1	no
XLOC_001639	RP11-343N15.2	chr1:121167645-121463129	NOTEST	0	0	0	0	1	1	no	NOTEST	0.049823	0	#NAME?	0	1	1	no
XLOC_001640	RP11-344P13.3	chr1:121494378-121510383	NOTEST	0	0.0111034	inf	0	1	1	no	NOTEST	0	0	0	0	1	1	no
XLOC_001641	EMBP1	chr1:121519111-121571892	NOTEST	0	0.0262693	inf	0	1	1	no	NOTEST	0.00505952	0.04744	3.22903	0	1	1	no
XLOC_001642	CH17-333M13.2	chr1:143343179-143343275	NOTEST	0	0	0	0	1	1	no	NOTEST	0	0	0	0	1	1	no
XLOC_001643	CH17-333M13.1	chr1:143354190-143386122	NOTEST	0	0	0	0	1	1	no	NOTEST	0	0	0	0	1	1	no
XLOC_001644	5S_rRNA	chr1:143439604-143439714	NOTEST	0	0	0	0	1	1	no	NOTEST	0	0	0	0	1	1	no
XLOC_001645	NKAIN1P1	chr1:143461220-143498767	NOTEST	0	0	0	0	1	1	no	NOTEST	0	0	0	0	1	1	no
XLOC_001646	RP11-763B22.7	chr1:143498784-143499102	NOTEST	0.061277	0.0716401	0.225423	0	1	1	no	NOTEST	0	0	0	0	1	1	no
XLOC_001647	RP11-744H18.1	chr1:143541767-143572834	NOTEST	0	0	0	0	1	1	no	NOTEST	0	0	0	0	1	1	no
XLOC_001648	PFN1P12	chr1:143595215-143635641	NOTEST	0	0	0	0	1	1	no	NOTEST	0	0	0	0	1	1	no
XLOC_001649	AC239800.1	chr1:143729191-143729268	NOTEST	0	0	0	0	1	1	no	NOTEST	0	0	0	0	1	1	no
XLOC_001650	RP11-403I13.5	chr1:143736065-143739506	NOTEST	0.0834337	0.054276	-0.620316	0	1	1	no	NOTEST	0	0	0	0	1	1	no
XLOC_001651	RP11-403I13.4	chr1:143745248-143757452	NOTEST	0	0	0	0	1	1	no	NOTEST	0	0	0	0	1	1	no
XLOC_001652	FAM91A3P	chr1:143766539-143769083	NOTEST	0.0337879	0.0448247	0.407787	0	1	1	no	NOTEST	0	0	0	0	1	1	no
XLOC_001653	RP11-403I13.10	chr1:143784375-143784671	NOTEST	0	0	0	0	1	1	no	NOTEST	0	0	0	0	1	1	no
XLOC_001654	RP11-403I13.7	chr1:143790009-143797108	NOTEST	0.002783	0	#NAME?	0	1	1	no	NOTEST	0	0	0	0	1	1	no
XLOC_001655	FCGR1C	chr1:143874792-143934776	NOTEST	0	0.0563115	inf	0	1	1	no	NOTEST	0	0	0	0	1	1	no
XLOC_001656	RP5-998N21.7	chr1:143874792-143934776	NOTEST	0	0	0	0	1	1	no	NOTEST	0	0	0	0	1	1	no
XLOC_001657	SRGAP2D	chr1:143975086-144068350	NOTEST	0	0	0	0	1	1	no	NOTEST	0	0	0	0	1	1	no
XLOC_001658	IGKV1OR1-1	chr1:144085627-144086098	NOTEST	0	0	0	0	1	1	no	NOTEST	0	0	0	0	1	1	no
XLOC_001659	CH17-248H7.2	chr1:144168751-144168850	NOTEST	0	0	0	0	1	1	no	NOTEST	0	0	0	0	1	1	no
XLOC_001660	CH17-248H7.3	chr1:144179776-144211729	NOTEST	0	0	0	0	1	1	no	NOTEST	0	0	0	0	1	1	no
XLOC_001661	5S_rRNA	chr1:144265216-144265326	NOTEST	0	0	0	0	1	1	no	NOTEST	0	0	0	0	1	1	no
XLOC_001662	RNVU1-15,RP11-763B22.3	chr1:144410695-144420033	OK	5.23359	13.2373	1.33873	4.29343	5e-05	0.000727011	yes	OK	5.31927	15.309	1.52508	5.23563	5e-05	0.000727011	yes
XLOC_001663	PFN1P7	chr1:144421385-144461970	OK	9.06417	10.7678	0.248483	0.260478	0.64865	0.898976	no	OK	7.00643	5.87661	-0.253697	-0.210634	0.72345	0.933131	no
XLOC_001664	NBPF15	chr1:144421385-144461970	OK	1.1329	1.15394	0.02654	0.060392	0.9182	0.979209	no	NOTEST	0	0	0	0	1	1	no
XLOC_001665	AC253578.1	chr1:144560450-144560527	NOTEST	0	0	0	0	1	1	no	NOTEST	0	0	0	0	1	1	no
XLOC_001666	PPIAL4F	chr1:144592867-144593527	NOTEST	0	0	0	0	1	1	no	NOTEST	0	0	0	0	1	1	no
XLOC_001667	RP11-289H16.1	chr1:144627191-145095528	NOTEST	0.0259576	0.0193748	-0.421981	0	1	1	no	NOTEST	0	0	0	0	1	1	no
XLOC_001668	RP11-763B22.11	chr1:144627191-145095528	NOTEST	0	0	0	0	1	1	no	NOTEST	0.0164827	0	#NAME?	0	1	1	no
XLOC_001669	RP3-365I19.2	chr1:144627191-145095528	NOTEST	0	0	0	0	1	1	no	NOTEST	0	0	0	0	1	1	no
XLOC_001670	FAM72D	chr1:145095999-145112696	OK	1.26373	1.14776	-0.138871	-0.445659	0.43715	0.751809	no	OK	0.923235	1.20635	0.385879	1.15558	0.04325	0.179072	no
XLOC_001671	AC241585.1	chr1:145132156-145132253	NOTEST	0	0	0	0	1	1	no	NOTEST	0	0	0	0	1	1	no
XLOC_001672	U1	chr1:145164098-145216188	NOTEST	0	0	0	0	1	1	no	NOTEST	0	0	0	0	1	1	no
XLOC_001673	RP11-289I10.2	chr1:145233000-145233519	OK	0.506776	0.162502	-1.64089	-0.966042	0.0793	0.269202	no	OK	0.494714	0.776293	0.650006	0.653392	0.3039	0.616015	no
XLOC_001674	RNVU1-14	chr1:145281115-145281462	OK	45.8152	43.6409	-0.0701461	-0.317269	0.5773	0.858977	no	OK	51.8449	51.8601	0.00042225	0.00192215	0.9913	0.995608	no
XLOC_001675	-	chr1:145283792-145284606	OK	1.14714	0.48791	-1.23336	-1.63806	0.0158	0.0862967	no	OK	1.19449	0.747089	-0.677039	-1.14264	0.0595	0.221483	no
XLOC_001676	RP11-89F3.2	chr1:145286609-145288650	OK	7.78169	24.2138	1.63767	7.72279	5e-05	0.000727011	yes	OK	10.2279	30.6728	1.58445	7.62039	5e-05	0.000727011	yes
XLOC_001677	PFN1P3	chr1:145407771-145408173	OK	1.58571	1.19683	-0.405906	-0.528005	0.35245	0.669965	no	OK	0.262514	0.565579	1.10734	0.630251	0.30185	0.613418	no
XLOC_001678	CH17-262O2.2	chr1:145507443-145508607	NOTEST	0	0	0	0	1	1	no	NOTEST	0	0	0	0	1	1	no
XLOC_001679	CH17-262O2.1	chr1:145509046-145520594	NOTEST	0	0	0	0	1	1	no	NOTEST	0	0	0	0	1	1	no
XLOC_001680	GPR89A	chr1:145607989-145670648	OK	10.545	13.4442	0.350426	0.980761	0.0814	0.27392	no	OK	9.3188	11.4273	0.29427	0.888386	0.1113	0.332255	no
XLOC_001681	CD160	chr1:145719470-145842505	OK	1.05561	0.883345	-0.25703	-0.148768	0.6724	0.910343	no	OK	0.859002	0.833997	-0.0426187	-0.0218627	0.9529	0.985097	no
XLOC_001682	POLR3C	chr1:145719470-145842505	OK	23.8717	24.5227	0.038817	0.104108	0.84165	0.966813	no	OK	25.3992	29.2299	0.202665	0.649755	0.2426	0.538687	no
XLOC_001683	NUDT17	chr1:145845628-145859848	OK	6.62187	7.83826	0.243295	0.378257	0.4907	0.796946	no	OK	8.32456	8.72948	0.0685223	0.10174	0.8569	0.969276	no
XLOC_001684	RP11-315I20.3	chr1:145891012-145910189	NOTEST	0.0982216	0.0512049	-0.939758	0	1	1	no	NOTEST	0.303941	0.41497	0.449218	0	1	1	no
XLOC_001685	GNRHR2	chr1:145919012-145959106	OK	2.61249	2.77008	0.0845012	0.0505082	0.95065	0.984902	no	OK	2.5051	2.35944	-0.0864275	-0.0494762	0.94175	0.983617	no
XLOC_001686	RP11-315I20.1	chr1:145919012-145959106	OK	6.76597	6.68963	-0.0163723	-0.00626209	0.98255	0.992255	no	OK	3.42386	3.22868	-0.0846821	-0.0274782	0.91395	0.9786	no
XLOC_001687	CH17-270A2.1	chr1:145959441-145978848	OK	0.856512	0.637155	-0.426828	-0.126625	0.7684	0.947639	no	OK	1.68359	2.12161	0.333618	0.145372	0.81505	0.960899	no
XLOC_001688	POLR3GL	chr1:145959441-145978848	OK	14.6059	15.2086	0.0583398	0.245366	0.67075	0.909458	no	OK	15.2783	14.1756	-0.108079	-0.469604	0.41515	0.732633	no
XLOC_001689	RP11-458D21.1	chr1:146052515-146063278	OK	1.84354	1.36411	-0.434517	-0.970839	0.03835	0.164846	no	OK	2.27821	2.15182	-0.0823399	-0.2513	0.60655	0.876274	no
XLOC_001690	CH17-353B19.1	chr1:146229336-146237807	NOTEST	0.259551	0.22638	-0.197271	0	1	1	no	NOTEST	0.293137	0.203932	-0.52349	0	1	1	no
XLOC_001691	RNU6-1071P	chr1:146288595-146288696	NOTEST	0	0	0	0	1	1	no	NOTEST	0	0	0	0	1	1	no
XLOC_001692	NUDT4P2	chr1:146298169-146298715	NOTEST	0	0	0	0	1	1	no	NOTEST	0	0	0	0	1	1	no
XLOC_001693	U1	chr1:146321841-146388770	OK	15.7324	16.5063	0.0692746	0.287554	0.6103	0.878211	no	OK	18.3546	22.1734	0.272686	1.19755	0.0345	0.153159	no
XLOC_001694	U1	chr1:146409902-146410062	NOTEST	0	0	0	0	1	1	no	NOTEST	0	0	0	0	1	1	no
XLOC_001695	RP11-640M9.4	chr1:146459448-146461859	NOTEST	0	0.0490264	inf	0	1	1	no	NOTEST	0	0	0	0	1	1	no
XLOC_001696	CH17-408M7.1	chr1:146514470-146525289	NOTEST	0	0.00704223	inf	0	1	1	no	NOTEST	0.00913918	0	#NAME?	0	1	1	no
XLOC_001697	HYDIN2	chr1:146547366-146914294	NOTEST	0	0.0514233	inf	0	1	1	no	NOTEST	0	0	0	0	1	1	no
XLOC_001698	MIR1302-1	chr1:146547366-146914294	NOTEST	0	0	0	0	1	1	no	NOTEST	0	0	0	0	1	1	no
XLOC_001699	NBPF12	chr1:146938743-146996202	OK	2.47832	2.41336	-0.0383152	-0.165625	0.76835	0.947632	no	OK	1.77456	1.96856	0.149684	0.693061	0.2113	0.49546	no
XLOC_001700	RP11-325P15.1	chr1:147021319-147124525	NOTEST	0.0153991	0.0133386	-0.207239	0	1	1	no	NOTEST	0.0263654	0.00892383	-1.56291	0	1	1	no
XLOC_001701	RNVU1-8	chr1:147021319-147124525	NOTEST	0	0	0	0	1	1	no	NOTEST	0	0	0	0	1	1	no
XLOC_001702	CHD1L,RP11-337C18.10,RP11-337C18.8	chr1:147172741-147517875	OK	19.1255	25.2089	0.398437	1.23866	0.0124	0.0717741	no	OK	18.5789	24.149	0.378297	1.08256	0.04765	0.190826	no
XLOC_001703	RP11-337C18.9	chr1:147172741-147517875	OK	2.34367	2.18368	-0.102005	-0.104148	0.8566	0.969262	no	OK	2.30071	2.57566	0.162864	0.202494	0.72105	0.932183	no
XLOC_001704	PDIA3P1	chr1:147172741-147517875	OK	3.43201	2.90754	-0.239256	-0.28235	0.62205	0.885192	no	OK	3.60019	3.20984	-0.165569	-0.227906	0.69415	0.92124	no
XLOC_001705	RPL7AP15	chr1:147172741-147517875	OK	0.45484	0.159114	-1.5153	-0.351625	0.5903	0.866622	no	OK	0.501555	0.157944	-1.66699	-0.44734	0.5105	0.812402	no
XLOC_001706	RP11-337C18.4	chr1:147172741-147517875	NOTEST	0.049491	0.0146275	-1.75848	0	1	1	no	NOTEST	0.0800578	0.0658722	-0.281372	0	1	1	no
XLOC_001707	OR13Z1P	chr1:147172741-147517875	NOTEST	0	0	0	0	1	1	no	NOTEST	0	0	0	0	1	1	no
XLOC_001708	OR13Z2P	chr1:147172741-147517875	NOTEST	0.0719679	0.0499528	-0.526788	0	1	1	no	NOTEST	0.0507719	0	#NAME?	0	1	1	no
XLOC_001709	OR13Z3P	chr1:147172741-147517875	NOTEST	0	0	0	0	1	1	no	NOTEST	0	0	0	0	1	1	no
XLOC_001710	BCL9	chr1:147541411-147626216	OK	5.55	6.97871	0.330471	0.71464	0.1945	0.470187	no	OK	7.13244	7.4305	0.0590632	0.151109	0.77605	0.949917	no
XLOC_001711	Metazoa_SRP	chr1:147689255-147689537	NOTEST	0	0.151095	inf	0	1	1	no	NOTEST	0	0	0	0	1	1	no
XLOC_001712	RP11-533N14.3	chr1:147697793-147699335	NOTEST	0	0	0	0	1	1	no	NOTEST	0	0	0	0	1	1	no
XLOC_001713	RP11-433J22.2	chr1:147756198-147773362	NOTEST	0	0	0	0	1	1	no	NOTEST	0	0	0	0	1	1	no
XLOC_001714	RP11-433J22.3	chr1:147777589-147788953	NOTEST	0	0	0	0	1	1	no	NOTEST	0	0	0	0	1	1	no
XLOC_001715	RP11-314N2.2	chr1:147840961-147842359	NOTEST	0	0	0	0	1	1	no	NOTEST	0	0	0	0	1	1	no
XLOC_001716	GJA8	chr1:147907955-147909257	NOTEST	0.0192209	0.0222473	0.210951	0	1	1	no	NOTEST	0	0	0	0	1	1	no
XLOC_001717	GPR89B	chr1:147928392-147993521	OK	4.34967	5.06567	0.219847	0.817779	0.1353	0.372814	no	OK	3.82836	4.55427	0.250496	0.993614	0.0728	0.254014	no
XLOC_001718	XXyac-YX155B6.7	chr1:147993861-148014956	NOTEST	0.319651	0.0767116	-2.05898	0	1	1	no	NOTEST	0	0.115636	inf	0	1	1	no
XLOC_001719	RP11-94I2.4	chr1:148021849-148025931	OK	0.436393	0.309422	-0.49605	-0.309124	0.4657	0.776726	no	NOTEST	0.210511	0.219874	0.0627849	0	1	1	no
XLOC_001720	PDE4DIP1	chr1:148080597-148093883	NOTEST	0	0.0137336	inf	0	1	1	no	NOTEST	0	0	0	0	1	1	no
XLOC_001721	PFN1P4	chr1:148102045-148152322	OK	3.12558	3.27103	0.0656202	0.0705042	0.9047	0.97726	no	OK	0.851333	1.17469	0.464482	0.303082	0.59745	0.870761	no
XLOC_001722	ABHD17AP1	chr1:148102045-148152322	OK	0.900414	0.557643	-0.691246	-0.562601	0.32565	0.640715	no	OK	0.699909	0.688438	-0.0238421	-0.020396	0.97695	0.990233	no
XLOC_001723	XXyac-YX155B6.5	chr1:148159212-148228658	NOTEST	0	0	0	0	1	1	no	NOTEST	0	0.0252274	inf	0	1	1	no
XLOC_001724	RNA5SP57	chr1:148159212-148228658	NOTEST	0	0	0	0	1	1	no	NOTEST	0	0	0	0	1	1	no
XLOC_001725	RP11-301M17.2	chr1:148234272-148234489	NOTEST	0	0	0	0	1	1	no	NOTEST	0	0	0	0	1	1	no
XLOC_001726	RP11-301M17.1	chr1:148245813-148530554	NOTEST	0	0.0755766	inf	0	1	1	no	NOTEST	0	0	0	0	1	1	no
XLOC_001727	RNU1-120P	chr1:148245813-148530554	OK	0.726749	1.32096	0.862061	0.679115	0.17045	0.43309	no	OK	0.93626	0.894215	-0.0662868	-0.0431616	0.92665	0.980637	no
XLOC_001728	RP11-495P10.5	chr1:148245813-148530554	NOTEST	0.0456817	0.0264057	-0.790771	0	1	1	no	NOTEST	0	0	0	0	1	1	no
XLOC_001729	RP11-495P10.3	chr1:148245813-148530554	NOTEST	0.132231	0.0477292	-1.47011	0	1	1	no	NOTEST	0.0448277	0.0674638	0.589723	0	1	1	no
XLOC_001730	Y_RNA	chr1:148245813-148530554	NOTEST	0	0	0	0	1	1	no	NOTEST	0	0	0	0	1	1	no
XLOC_001731	RNU1-122P	chr1:148245813-148530554	OK	0.779464	0.61798	-0.334922	-0.276274	0.6301	0.889325	no	OK	0.863755	1.04547	0.275464	0.260927	0.6482	0.898784	no
XLOC_001732	RP11-495P10.1	chr1:148245813-148530554	OK	5.3149	14.6338	1.46119	2.54178	0.0001	0.00135365	yes	OK	7.12517	22.1051	1.63338	3.07676	5e-05	0.000727011	yes
XLOC_001733	MIR6077	chr1:148245813-148530554	NOTEST	0	0	0	0	1	1	no	NOTEST	0	0	0	0	1	1	no
XLOC_001734	RNVU1-3	chr1:148245813-148530554	NOTEST	0	0	0	0	1	1	no	NOTEST	0	0	0	0	1	1	no
XLOC_001735	RP11-495P10.1	chr1:148245813-148530554	NOTEST	0.151475	0.0837369	-0.855143	0	1	1	no	NOTEST	0.105068	0.128037	0.285243	0	1	1	no
XLOC_001736	RP11-495P10.10	chr1:148245813-148530554	NOTEST	0.232419	0.200375	-0.214023	0	1	1	no	NOTEST	0.120532	0.18014	0.5797	0	1	1	no
XLOC_001737	U1	chr1:148245813-148530554	OK	1.46986	1.46011	-0.00959865	-0.019382	0.9678	0.98821	no	OK	1.5324	1.53928	0.00646978	0.0132143	0.97995	0.991223	no
XLOC_001738	RNU6-1171P	chr1:148739378-148739479	NOTEST	0	0	0	0	1	1	no	NOTEST	0	0	0	0	1	1	no
XLOC_001739	NUDT4P1	chr1:148748952-148749498	NOTEST	0	0	0	0	1	1	no	NOTEST	0	0	0	0	1	1	no
XLOC_001740	RP4-725K1.1	chr1:148795796-148796325	NOTEST	0.329811	0.0448674	-2.8779	0	1	1	no	NOTEST	0.190582	0.063335	-1.58934	0	1	1	no
XLOC_001741	PDE4DIP	chr1:148808180-149048286	OK	16.6334	13.4628	-0.305102	-0.955764	0.0134	0.0761211	no	OK	12.4047	12.7918	0.0443336	0.174432	0.70005	0.923583	no
XLOC_001742	RP4-791M13.3	chr1:149048575-149051273	NOTEST	0.278079	0.182333	-0.608917	0	1	1	no	NOTEST	0.350096	0.197062	-0.829102	0	1	1	no
XLOC_001743	CH17-189H20.1	chr1:149176021-149321732	OK	0.769312	0.621821	-0.30707	-0.301046	0.5338	0.828947	no	NOTEST	0.0517691	0.0375297	-0.464059	0	1	1	no
XLOC_001744	RP11-326G21.1	chr1:149176021-149321732	NOTEST	0	0	0	0	1	1	no	NOTEST	0	0	0	0	1	1	no
XLOC_001745	7SK	chr1:149176021-149321732	NOTEST	0	0	0	0	1	1	no	NOTEST	0	0	0	0	1	1	no
XLOC_001746	SEC22B	chr1:149345660-149357612	NOTEST	0	0.0277821	inf	0	1	1	no	NOTEST	0	0	0	0	1	1	no
XLOC_001747	NBPF14	chr1:149390622-149556361	OK	3.33853	4.50258	0.431538	2.07574	0.0002	0.00247301	yes	OK	2.77636	3.73745	0.428861	2.04652	0.00035	0.0039931	yes
XLOC_001748	-	chr1:149557593-149559468	OK	5.51226	22.3073	2.0168	9.16008	5e-05	0.000727011	yes	OK	7.37615	26.0387	1.81972	8.75607	5e-05	0.000727011	yes
XLOC_001749	PPIAL4C	chr1:149583864-149584464	NOTEST	0	0	0	0	1	1	no	NOTEST	0	0	0	0	1	1	no
XLOC_001750	LINC00869,RP11-353N4.6	chr1:149606333-149747812	OK	4.01023	4.39756	0.133019	0.331101	0.524	0.822039	no	OK	3.63707	3.63877	0.000676039	0.00179952	0.99705	0.998427	no
XLOC_001751	U1	chr1:149606333-149747812	NOTEST	0	0	0	0	1	1	no	NOTEST	0	0	0	0	1	1	no
XLOC_001752	FAM231D	chr1:149606333-149747812	NOTEST	0	0	0	0	1	1	no	NOTEST	0	0	0	0	1	1	no
XLOC_001753	FCGR1A	chr1:149782670-149812373	OK	1.35584	0.449021	-1.59433	-0.617034	0.1542	0.405643	no	NOTEST	0	0	0	0	1	1	no
XLOC_001754	HIST2H4A	chr1:149832658-149841193	OK	3.23622	2.95112	-0.133047	-0.425592	0.43735	0.75201	no	OK	3.79761	3.34323	-0.183848	-0.630653	0.2594	0.559531	no
XLOC_001755	HIST2H2BD	chr1:149842187-149886652	NOTEST	0.0736072	0	#NAME?	0	1	1	no	NOTEST	0.0438969	0.0416725	-0.0750223	0	1	1	no
XLOC_001756	RP11-196G18.24	chr1:149842187-149886652	OK	12.8247	10.4077	-0.301277	-0.229714	0.66445	0.906525	no	OK	12.1128	10.1615	-0.253431	-0.169693	0.7642	0.946553	no
XLOC_001757	HIST2H2AA4	chr1:149842187-149886652	OK	29.3778	21.5631	-0.446159	-0.548118	0.3433	0.659998	no	OK	0.420188	0.643812	0.615603	0.0980427	0.74635	0.940883	no
XLOC_001758	HIST2H3A	chr1:149842187-149886652	NOTEST	0.101622	0.138565	0.447347	0	1	1	no	OK	0.520788	0.194858	-1.41828	-0.301002	0.4919	0.798006	no
XLOC_001759	RP11-196G18.23	chr1:149842187-149886652	OK	16.6517	10.183	-0.709511	-0.901223	0.11895	0.344743	no	OK	17.6118	13.0986	-0.427132	-0.487432	0.39225	0.711224	no
XLOC_001760	HIST2H2AC	chr1:149886974-149887364	OK	491.103	578.576	0.23648	1.34596	0.01805	0.0954387	no	OK	645.417	663.627	0.0401406	0.227105	0.68495	0.916807	no
XLOC_001761	BOLA1	chr1:149887523-149900798	OK	33.2447	28.9433	-0.199893	-0.49468	0.3928	0.711844	no	OK	39.4638	37.7039	-0.0658155	-0.133275	0.8183	0.961594	no
XLOC_001762	RP11-458I7.1	chr1:150050513-150059297	OK	0.632552	0.416667	-0.602288	-0.977277	0.07415	0.257232	no	OK	0.454951	0.361612	-0.331266	-0.616846	0.2413	0.536976	no
XLOC_001763	VPS45	chr1:150067292-150145327	OK	23.2261	25.0339	0.108137	0.4077	0.46515	0.776319	no	OK	21.6569	24.0721	0.152537	0.650288	0.24355	0.53989	no
XLOC_001764	PLEKHO1	chr1:150149182-150164720	OK	1.78428	7.78845	2.12599	6.33966	5e-05	0.000727011	yes	OK	1.81838	6.10111	1.74642	4.88898	5e-05	0.000727011	yes
XLOC_001765	RN7SL480P	chr1:150211631-150211925	NOTEST	0.116495	0	#NAME?	0	1	1	no	NOTEST	0.131137	0	#NAME?	0	1	1	no
XLOC_001766	RNU2-17P	chr1:150236966-150237156	NOTEST	0	0	0	0	1	1	no	NOTEST	0	0	0	0	1	1	no
XLOC_001767	CA14	chr1:150255094-150265078	OK	1.00477	0.807197	-0.315867	-0.586459	0.22805	0.519117	no	OK	1.11712	0.923591	-0.274459	-0.478915	0.36635	0.684915	no
XLOC_001768	C1orf54	chr1:150265398-150280916	OK	3.4023	3.86576	0.184241	0.126124	0.83705	0.965914	no	OK	3.9435	3.61711	-0.124638	-0.0903636	0.87785	0.972962	no
XLOC_001769	CIART	chr1:150282542-150287093	OK	8.63025	17.4543	1.01611	4.59349	5e-05	0.000727011	yes	OK	8.26653	22.8251	1.46527	6.96925	5e-05	0.000727011	yes
XLOC_001770	MRPS21	chr1:150293542-150308979	OK	58.7746	63.9745	0.122303	0.691081	0.2283	0.519434	no	OK	61.7508	70.1781	0.184562	1.04704	0.0693	0.245481	no
XLOC_001771	PRPF3	chr1:150321475-150353195	OK	65.2017	70.6153	0.115072	0.551088	0.33835	0.654718	no	OK	64.3394	76.5737	0.251146	1.15428	0.04035	0.170713	no
XLOC_001772	RPRD2	chr1:150363090-150480260	OK	13.0313	10.1022	-0.367311	-1.32121	0.02215	0.111314	no	OK	14.5521	14.0276	-0.0529551	-0.201865	0.7191	0.931367	no
XLOC_001773	TARS2	chr1:150487363-150507609	OK	15.1612	11.2448	-0.431124	-1.44786	0.0097	0.0594635	no	OK	17.5718	14.3354	-0.293681	-1.0998	0.04355	0.179774	no
XLOC_001774	ECM1	chr1:150507858-150513948	OK	0.576261	0.579429	0.00791002	0.0103614	0.97835	0.990635	no	OK	0.748021	0.764203	0.0308773	0.0592328	0.89165	0.974954	no
XLOC_001775	LINC00568	chr1:150515756-150518032	OK	0.498145	0.246305	-1.01612	-0.828202	0.20405	0.484749	no	OK	0.532756	0.471105	-0.177426	-0.185855	0.75445	0.943511	no
XLOC_001776	-	chr1:150532158-150536781	NOTEST	0.273726	0.129246	-1.08261	0	1	1	no	NOTEST	0.196443	0.312564	0.670041	0	1	1	no
XLOC_001777	ADAMTSL4,MIR4257	chr1:150548561-150579738	OK	0.710823	0.899696	0.339946	0.118565	0.7193	0.931392	no	OK	0.686245	0.424519	-0.692894	-0.189514	0.5171	0.817125	no
XLOC_001778	RNU6-1042P	chr1:150698059-150720888	NOTEST	0	0	0	0	1	1	no	NOTEST	0	0	0	0	1	1	no
XLOC_001779	RP11-363I22.3	chr1:150780271-150780644	NOTEST	0	0.0584418	inf	0	1	1	no	NOTEST	0	0	0	0	1	1	no
XLOC_001780	UBE2D3P3	chr1:150796152-150877958	NOTEST	0.23616	0.145144	-0.702282	0	1	1	no	NOTEST	0.091088	0.136144	0.579804	0	1	1	no
XLOC_001781	CYCSP51	chr1:150903895-150904213	NOTEST	0	0	0	0	1	1	no	NOTEST	0.103574	0	#NAME?	0	1	1	no
XLOC_001782	SETDB1	chr1:150926262-150975534	OK	32.7359	27.9703	-0.226976	-0.409856	0.36015	0.678321	no	OK	31.2871	28.4931	-0.134955	-0.276524	0.5631	0.849615	no
XLOC_001783	RP11-316M1.12	chr1:150926262-150975534	OK	70.1796	71.6342	0.0295966	0.0492098	0.92755	0.980865	no	OK	83.3342	89.1375	0.0971238	0.176532	0.7569	0.9445	no
XLOC_001784	RP11-316M1.3	chr1:150926262-150975534	OK	3.82639	4.03228	0.0756129	0.0403402	0.94135	0.98359	no	OK	4.66886	3.13175	-0.576102	-0.336651	0.5393	0.832789	no
XLOC_001785	ANXA9	chr1:150981799-151008375	OK	19.8034	16.7631	-0.240461	-0.908342	0.11405	0.336772	no	OK	20.9217	16.0341	-0.38386	-1.55166	0.00725	0.0474524	yes
XLOC_001786	PRUNE	chr1:151008419-151035713	OK	13.0563	10.5785	-0.303604	-1.34135	0.01865	0.0978406	no	OK	16.0027	13.7544	-0.218429	-1.03619	0.07025	0.247719	no
XLOC_001787	BNIPL	chr1:151036569-151047600	OK	10.8573	8.43771	-0.363737	-1.28413	0.02835	0.133054	no	OK	11.3984	5.28068	-1.11003	-3.73626	5e-05	0.000727011	yes
XLOC_001788	C1orf56	chr1:151047739-151125607	OK	9.16164	7.30464	-0.326793	-0.31991	0.44095	0.755304	no	OK	12.0065	9.62046	-0.319632	-0.359846	0.4103	0.728115	no
XLOC_001789	GABPB2,MLLT11	chr1:151047739-151125607	OK	13.0274	12.7652	-0.0293374	-0.0499896	0.92485	0.980253	no	OK	15.6945	15.2891	-0.0377561	-0.0662011	0.89915	0.976248	no
XLOC_001790	CDC42SE1	chr1:151047739-151125607	OK	0.752737	0.242238	-1.63572	-0.413706	0.36965	0.688215	no	OK	0.612972	0.335987	-0.867417	-0.218531	0.6781	0.913323	no
XLOC_001791	SCNM1,TNFAIP8L2	chr1:151156628-151195321	OK	45.0287	53.6598	0.252999	0.78808	0.1693	0.431109	no	OK	46.5267	59.0449	0.343755	1.06568	0.06515	0.235461	no
XLOC_001792	PIP5K1A	chr1:151197948-151249536	OK	35.3101	40.2108	0.187503	0.563191	0.3175	0.631783	no	OK	39.2149	44.72	0.189518	0.579203	0.3053	0.617767	no
XLOC_001793	PSMD4	chr1:151254702-151267479	OK	118.316	137.033	0.211875	1.02406	0.0665	0.238607	no	OK	122.439	137.687	0.169329	0.855043	0.12445	0.353559	no
XLOC_001794	ZNF687	chr1:151280023-151327720	OK	29.1098	23.7668	-0.292559	-0.832015	0.13395	0.370333	no	OK	36.6703	32.9686	-0.15352	-0.436109	0.4207	0.737382	no
XLOC_001795	RP11-126K1.9	chr1:151327948-151328429	NOTEST	0.187738	0.147413	-0.348853	0	1	1	no	NOTEST	0.177971	0.185924	0.0630709	0	1	1	no
XLOC_001796	RP11-126K1.8	chr1:151340639-151348027	OK	5.1296	5.35494	0.0620245	0.0321363	0.9525	0.985025	no	OK	6.40714	3.4956	-0.874142	-0.490958	0.4114	0.729058	no
XLOC_001797	RP11-126K1.6	chr1:151340639-151348027	OK	1.09259	0.736776	-0.568457	-0.236319	0.78785	0.953497	no	OK	0.883034	1.07228	0.280143	0.141471	0.7956	0.955603	no
XLOC_001798	PSMB4	chr1:151399533-151401944	OK	321.748	330.54	0.0388928	0.218743	0.7034	0.924952	no	OK	368.919	424.676	0.20306	1.1402	0.04815	0.192312	no
XLOC_001799	RNY4P25	chr1:151402169-151459465	OK	1.10117	1.02405	-0.104747	-0.0979241	0.8151	0.960922	no	NOTEST	0	0	0	0	1	1	no
XLOC_001800	CGN	chr1:151510509-151538692	OK	8.08919	6.86598	-0.23653	-0.51291	0.33795	0.654273	no	OK	7.40762	7.88463	0.0900336	0.214653	0.6983	0.922953	no
XLOC_001801	TUFT1	chr1:151540304-151583583	OK	19.1741	49.0354	1.35467	6.37378	5e-05	0.000727011	yes	OK	21.9818	21.0912	-0.0596668	-0.272368	0.6147	0.881167	no
XLOC_001802	RP11-74C1.4	chr1:151540304-151583583	OK	1.58205	2.79831	0.822761	0.388064	0.6063	0.876072	no	OK	1.79424	0.961809	-0.899548	-0.41187	0.5428	0.835388	no
XLOC_001803	MIR554	chr1:151540304-151583583	NOTEST	0	0	0	0	1	1	no	NOTEST	0	0	0	0	1	1	no
XLOC_001804	RP11-74C1.2	chr1:151540304-151583583	OK	1.13163	1.77021	0.645523	0.280128	0.7313	0.93587	no	OK	1.221	1.37173	0.167931	0.0818315	0.9093	0.97778	no
XLOC_001805	SNX27	chr1:151612037-151699113	OK	13.628	14.9267	0.131318	0.633598	0.25485	0.553793	no	OK	14.7229	17.7527	0.269978	1.28736	0.02505	0.121648	no
XLOC_001806	RNU6-1062P	chr1:151612037-151699113	NOTEST	0	0	0	0	1	1	no	NOTEST	0	0	0	0	1	1	no
XLOC_001807	RP11-98D18.1	chr1:151701025-151729805	NOTEST	0.117919	0	#NAME?	0	1	1	no	NOTEST	0	0	0	0	1	1	no
XLOC_001808	RIIAD1	chr1:151701025-151729805	NOTEST	0.157389	0.047477	-1.72904	0	1	1	no	NOTEST	0	0.208721	inf	0	1	1	no
XLOC_001809	RP11-98D18.15	chr1:151755540-151794402	NOTEST	0.0453867	0	#NAME?	0	1	1	no	NOTEST	0	0	0	0	1	1	no
XLOC_001810	RP11-98D18.7	chr1:151755540-151794402	NOTEST	0.0393143	0.198387	2.33519	0	1	1	no	NOTEST	0.0536747	0.227276	2.08213	0	1	1	no
XLOC_001811	OAZ3,RP11-98D18.2	chr1:151755540-151794402	OK	5.05215	6.56699	0.378336	0.390402	0.46675	0.77769	no	OK	3.97648	5.54083	0.478608	0.415637	0.44585	0.759575	no
XLOC_001812	RP11-98D18.9	chr1:151755540-151794402	OK	8.92368	7.25659	-0.298346	-0.310053	0.5879	0.865181	no	OK	10.0564	5.24056	-0.940323	-0.884258	0.1579	0.412096	no
XLOC_001813	RP11-98D18.17	chr1:151795293-151799813	OK	0.882656	0.651805	-0.437413	-0.968996	0.04095	0.172441	no	OK	0.704379	0.519235	-0.439965	-0.763884	0.09455	0.302159	no
XLOC_001814	AL450992.2	chr1:151800263-151854046	OK	7.05382	4.85427	-0.539152	-0.70726	0.2209	0.509135	no	OK	5.16815	3.40623	-0.601473	-0.604798	0.29315	0.602678	no
XLOC_001815	AL450992.6,NBPF18P	chr1:151994530-152047907	NOTEST	0.127476	0.0793949	-0.683106	0	1	1	no	NOTEST	0.0759987	0.0681799	-0.156628	0	1	1	no
XLOC_001816	SPTLC1P4	chr1:152077951-152078211	NOTEST	0	0	0	0	1	1	no	NOTEST	0	0.145691	inf	0	1	1	no
XLOC_001817	AL589986.2	chr1:152122533-152125080	NOTEST	0	0	0	0	1	1	no	NOTEST	0	0	0	0	1	1	no
XLOC_001818	FLG-AS1	chr1:152168124-152366692	NOTEST	0.0123415	0	#NAME?	0	1	1	no	NOTEST	0	0	0	0	1	1	no
XLOC_001819	RP11-107M16.2	chr1:152168124-152366692	NOTEST	0	0	0	0	1	1	no	NOTEST	0	0	0	0	1	1	no
XLOC_001820	RP1-91G5.3	chr1:152373953-152445456	NOTEST	0.0329187	0	#NAME?	0	1	1	no	NOTEST	0	0	0	0	1	1	no
XLOC_001821	HMGN3P1	chr1:152373953-152445456	NOTEST	0	0	0	0	1	1	no	NOTEST	0	0	0	0	1	1	no
XLOC_001822	LCE3C,LCE5A	chr1:152510843-152601086	NOTEST	0	0	0	0	1	1	no	NOTEST	0	0	0	0	1	1	no
XLOC_001823	CRCT1	chr1:152510843-152601086	NOTEST	0.0246378	0	#NAME?	0	1	1	no	NOTEST	0.0360625	0.0571995	0.665506	0	1	1	no
XLOC_001824	LCE3B	chr1:152613810-152614098	NOTEST	0	0	0	0	1	1	no	NOTEST	0	0	0	0	1	1	no
XLOC_001825	LINC00302	chr1:152655476-152656804	NOTEST	0	0	0	0	1	1	no	NOTEST	0	0	0	0	1	1	no
XLOC_001826	LCE2D	chr1:152663395-152664659	NOTEST	0	0	0	0	1	1	no	NOTEST	0	0	0	0	1	1	no
XLOC_001827	LCE2C	chr1:152675294-152676574	NOTEST	0	0	0	0	1	1	no	NOTEST	0	0	0	0	1	1	no
XLOC_001828	LCE2B	chr1:152686122-152687401	NOTEST	0.0247958	0	#NAME?	0	1	1	no	NOTEST	0.0387278	0	#NAME?	0	1	1	no
XLOC_001829	LCE2A	chr1:152698363-152699442	NOTEST	0	0	0	0	1	1	no	NOTEST	0	0	0	0	1	1	no
XLOC_001830	LCE4A	chr1:152708159-152709491	NOTEST	0	0	0	0	1	1	no	NOTEST	0	0	0	0	1	1	no
XLOC_001831	C1orf68	chr1:152719521-152720470	NOTEST	0	0	0	0	1	1	no	NOTEST	0	0	0	0	1	1	no
XLOC_001832	LCE1B,RP1-43O17.1	chr1:152737517-152813109	NOTEST	0	0	0	0	1	1	no	NOTEST	0.0398093	0.0400398	0.00832816	0	1	1	no
XLOC_001833	RP1-43O17.2	chr1:152737517-152813109	NOTEST	0	0	0	0	1	1	no	NOTEST	0	0	0	0	1	1	no
XLOC_001834	KPRP	chr1:152737517-152813109	NOTEST	0.00499147	0.00652152	0.385745	0	1	1	no	NOTEST	0.00747162	0.0246639	1.72291	0	1	1	no
XLOC_001835	LCE1F	chr1:152737517-152813109	NOTEST	0.29884	0.145086	-1.04246	0	1	1	no	NOTEST	0	0.422643	inf	0	1	1	no
XLOC_001836	LCE1E	chr1:152737517-152813109	NOTEST	0.0245661	0.0156571	-0.649849	0	1	1	no	NOTEST	0	0	0	0	1	1	no
XLOC_001837	LCE1D	chr1:152737517-152813109	NOTEST	0	0	0	0	1	1	no	NOTEST	0	0	0	0	1	1	no
XLOC_001838	LCE1A	chr1:152827472-152827894	NOTEST	0	0	0	0	1	1	no	NOTEST	0	0	0	0	1	1	no
XLOC_001839	LCE6A	chr1:152842867-152843983	NOTEST	0	0	0	0	1	1	no	NOTEST	0	0	0	0	1	1	no
XLOC_001840	SMCP	chr1:152878316-152885047	NOTEST	0	0	0	0	1	1	no	NOTEST	0.0190039	0.0156172	-0.283159	0	1	1	no
XLOC_001841	IVL	chr1:152908544-152911886	NOTEST	0.00498498	0.00458859	-0.119537	0	1	1	no	NOTEST	0.00514603	0.00536465	0.060023	0	1	1	no
XLOC_001842	SPRR4	chr1:152970665-152972574	NOTEST	0	0	0	0	1	1	no	NOTEST	0	0	0	0	1	1	no
XLOC_001843	SPRR1A	chr1:152985230-152985500	NOTEST	0	0	0	0	1	1	no	NOTEST	0	0	0	0	1	1	no
XLOC_001844	SPRR3	chr1:153001746-153003856	NOTEST	0.0506076	0.102824	1.02275	0	1	1	no	NOTEST	0.0936123	0.167827	0.8422	0	1	1	no
XLOC_001845	RP1-20N18.4	chr1:153023961-153024260	NOTEST	0	0	0	0	1	1	no	NOTEST	0	0	0	0	1	1	no
XLOC_001846	SPRR1B	chr1:153031201-153032900	NOTEST	0.022022	0.199856	3.18195	0	1	1	no	NOTEST	0.152219	0.406312	1.41644	0	1	1	no
XLOC_001847	RP1-140J1.1	chr1:153174517-153191676	NOTEST	0	0	0	0	1	1	no	NOTEST	0	0	0	0	1	1	no
XLOC_001848	LELP1	chr1:153203442-153205120	NOTEST	0	0	0	0	1	1	no	NOTEST	0	0	0	0	1	1	no
XLOC_001849	PRR9	chr1:153217583-153219317	NOTEST	0	0	0	0	1	1	no	NOTEST	0	0	0	0	1	1	no
XLOC_001850	RP1-140J1.4	chr1:153225079-153226006	NOTEST	0	0	0	0	1	1	no	NOTEST	0	0	0	0	1	1	no
XLOC_001851	LOR	chr1:153259699-153262122	NOTEST	0	0	0	0	1	1	no	NOTEST	0	0	0	0	1	1	no
XLOC_001852	RNU6-160P	chr1:153330119-153348840	NOTEST	0	0	0	0	1	1	no	NOTEST	0	0	0	0	1	1	no
XLOC_001853	S100A9	chr1:153357853-153361027	OK	1.6065	1.82096	0.180773	0.396754	0.49065	0.796926	no	OK	1.33335	1.87909	0.494979	1.05959	0.06725	0.240414	no
XLOC_001854	S100A7A	chr1:153416523-153423225	NOTEST	0	0	0	0	1	1	no	NOTEST	0	0.00359847	inf	0	1	1	no
XLOC_001855	BX470102.3	chr1:153533602-153536244	OK	0.245788	0.678577	1.4651	0.344581	0.516	0.816353	no	OK	0.214011	0.53357	1.318	0.276003	0.5789	0.859915	no
XLOC_001856	S100A1	chr1:153618786-153646306	OK	1.63001	0.924353	-0.818368	-0.316512	0.3415	0.658073	no	OK	1.02331	1.15142	0.170166	0.0664524	0.869	0.971538	no
XLOC_001857	CHTOP	chr1:153618786-153646306	OK	32.7349	35.2139	0.105319	0.278385	0.62755	0.887789	no	OK	34.0204	35.9722	0.0804841	0.216216	0.7082	0.926836	no
XLOC_001858	SNAPIN	chr1:153658653-153671048	OK	32.8371	34.2166	0.0593706	0.114132	0.84555	0.967291	no	OK	35.7416	39.8394	0.156591	0.313395	0.58525	0.863856	no
XLOC_001859	NPR1	chr1:153678636-153693992	OK	1.19763	1.18202	-0.0189275	-0.0632088	0.9047	0.97726	no	OK	1.20045	1.72731	0.524945	1.82845	0.00065	0.00670276	yes
XLOC_001860	RN7SL372P	chr1:153704087-153704385	NOTEST	0	0.116817	inf	0	1	1	no	NOTEST	0	0	0	0	1	1	no
XLOC_001861	INTS3,SLC27A3	chr1:153728050-153780157	OK	32.0976	28.733	-0.159757	-0.614922	0.2524	0.550704	no	OK	36.8975	41.2376	0.160438	0.699368	0.1986	0.476467	no
XLOC_001862	RP11-216N14.5	chr1:153795172-153802509	NOTEST	0.105863	0.0594519	-0.832404	0	1	1	no	NOTEST	0.201512	0.173848	-0.213039	0	1	1	no
XLOC_001863	RP11-759F5.1	chr1:153804724-153922975	OK	0.896927	0.717829	-0.32135	-0.196605	0.49115	0.79733	no	NOTEST	0.456221	0.51576	0.176968	0	1	1	no
XLOC_001864	-	chr1:153923156-153928896	OK	1.92461	1.80164	-0.0952554	-0.220097	0.70505	0.925378	no	OK	2.429	2.34199	-0.0526279	-0.101973	0.8613	0.970141	no
XLOC_001865	RP11-422P24.10	chr1:153959098-153977688	OK	2.74662	3.13423	0.190453	0.0484495	0.9155	0.978884	no	OK	4.20068	3.61565	-0.216366	-0.0571246	0.90585	0.977353	no
XLOC_001866	CREB3L4	chr1:153959098-153977688	OK	54.3847	51.1388	-0.0887815	-0.200817	0.7197	0.931586	no	OK	56.2412	42.5529	-0.40237	-0.788932	0.1525	0.402758	no
XLOC_001867	RP11-422P24.11	chr1:153977742-153979160	OK	1.84012	2.2949	0.31863	1.00376	0.08015	0.271108	no	OK	2.20896	2.39697	0.117848	0.392151	0.49655	0.801655	no
XLOC_001868	RPS27	chr1:153990758-153992150	OK	2239.32	2188.9	-0.0328534	-0.181998	0.7476	0.941189	no	OK	2338.89	2463.68	0.0749878	0.412655	0.4678	0.778591	no
XLOC_001869	RP11-422P24.9	chr1:153992550-154155116	OK	1.11518	0.850118	-0.391547	-0.411365	0.4057	0.72385	no	OK	1.18531	1.10141	-0.105916	-0.0693474	0.9136	0.978571	no
XLOC_001870	RPS7P2	chr1:153992550-154155116	NOTEST	0	0	0	0	1	1	no	NOTEST	0	0	0	0	1	1	no
XLOC_001871	SNORA58,UBAP2L	chr1:154206705-154271510	OK	38.279	41.5449	0.118117	0.24315	0.66735	0.9077	no	OK	39.5264	50.1603	0.343729	0.769106	0.1309	0.364834	no
XLOC_001872	C1orf43	chr1:154206705-154271510	OK	0.529484	0.63156	0.254331	0.0245281	0.89065	0.974743	no	OK	154.425	178.335	0.207683	0.305479	0.5891	0.865892	no
XLOC_001873	AL590431.1	chr1:154206705-154271510	NOTEST	0	0	0	0	1	1	no	NOTEST	0	0	0	0	1	1	no
XLOC_001874	HAX1	chr1:154272510-154275875	OK	68.9862	84.6006	0.294361	1.62321	0.0054	0.0376555	yes	OK	76.0035	106.495	0.486652	2.70663	5e-05	0.000727011	yes
XLOC_001875	SNORD59	chr1:154288459-154288527	NOTEST	0	0	0	0	1	1	no	NOTEST	0	0	0	0	1	1	no
XLOC_001876	RNU6-239P	chr1:154295502-154295601	NOTEST	0	0	0	0	1	1	no	NOTEST	0	0	0	0	1	1	no
XLOC_001877	RNU6-121P	chr1:154297649-154297748	NOTEST	0	0	0	0	1	1	no	NOTEST	0	0	0	0	1	1	no
XLOC_001878	RP11-137P24.5	chr1:154312461-154313084	NOTEST	0	0	0	0	1	1	no	NOTEST	0	0	0	0	1	1	no
XLOC_001879	AQP10	chr1:154321089-154325325	NOTEST	0.0542561	0.0234821	-1.20822	0	1	1	no	NOTEST	0.0517092	0	#NAME?	0	1	1	no
XLOC_001880	ATP8B2	chr1:154325526-154351307	OK	15.9545	13.3735	-0.254582	-0.853161	0.0909	0.294658	no	OK	19.7745	12.7514	-0.632987	-2.03581	5e-05	0.000727011	yes
XLOC_001881	RNU7-57P	chr1:154325526-154351307	NOTEST	0	0	0	0	1	1	no	NOTEST	0	0	0	0	1	1	no
XLOC_001882	IL6R	chr1:154402327-154469450	OK	2.91482	3.70068	0.344384	0.661813	0.2194	0.50693	no	OK	3.84187	3.77518	-0.0252661	-0.0633634	0.9113	0.978173	no
XLOC_001883	RP11-350G8.9	chr1:154469771-154502113	NOTEST	0.0253392	0.0440383	0.797385	0	1	1	no	NOTEST	0	0.0286511	inf	0	1	1	no
XLOC_001884	TDRD10	chr1:154502218-154548147	NOTEST	0.0552446	0.111343	1.01111	0	1	1	no	NOTEST	0.191532	0.113725	-0.752036	0	1	1	no
XLOC_001885	UBE2Q1-AS1	chr1:154548576-154560105	OK	0.592599	0.411054	-0.527728	-0.14257	0.82375	0.962773	no	OK	0.545094	0.62455	0.196311	0.0583128	0.9026	0.976817	no
XLOC_001886	CHRNB2	chr1:154567780-154581498	NOTEST	0.323449	0.328883	0.0240349	0	1	1	no	NOTEST	0.277249	0.283046	0.0298551	0	1	1	no
XLOC_001887	-	chr1:154671985-154678546	NOTEST	0.3848	0.297143	-0.37295	0	1	1	no	OK	0.276156	0.496588	0.846569	0.959676	0.0756	0.260822	no
XLOC_001888	RP11-307C12.13	chr1:154937369-154938059	OK	0.807324	0.983496	0.284772	0.407496	0.48345	0.79133	no	OK	0.827793	0.877908	0.0847998	0.125368	0.83865	0.966231	no
XLOC_001889	RP11-307C12.12	chr1:154956989-155033781	OK	2.49671	1.74784	-0.514455	-0.17498	0.8073	0.9588	no	OK	2.9271	2.07596	-0.495696	-0.190135	0.70825	0.926836	no
XLOC_001890	CKS1B	chr1:154956989-155033781	OK	95.162	106.452	0.161747	0.366293	0.5287	0.825249	no	OK	62.3255	82.0732	0.397089	0.818403	0.14715	0.393651	no
XLOC_001891	MIR4258	chr1:154956989-155033781	NOTEST	0	0	0	0	1	1	no	NOTEST	0	0	0	0	1	1	no
XLOC_001892	FLAD1	chr1:154956989-155033781	OK	18.0681	26.5582	0.555716	0.833293	0.10515	0.322228	no	OK	18.5587	32.0067	0.786277	1.26751	0.00975	0.0596835	no
XLOC_001893	LENEP	chr1:154956989-155033781	OK	2.0656	0.916428	-1.17247	-0.258766	0.2992	0.610016	no	OK	3.13159	1.65659	-0.918681	-0.269234	0.45895	0.771216	no
XLOC_001894	ZBTB7B	chr1:154956989-155033781	OK	35.28	42.529	0.269597	0.464199	0.32345	0.638287	no	OK	43.3248	53.146	0.294766	0.635039	0.17705	0.443842	no
XLOC_001895	ADAM15,DCST1	chr1:155033823-155062775	OK	51.871	53.0916	0.0335572	0.129541	0.8095	0.959258	no	OK	57.0577	71.6511	0.328567	1.34034	0.01135	0.0670359	no
XLOC_001896	EFNA3,EFNA4	chr1:155063730-155087538	OK	21.7875	23.7049	0.12168	0.615481	0.28335	0.590792	no	OK	24.5054	33.9344	0.469648	2.46417	5e-05	0.000727011	yes
XLOC_001897	Y_RNA	chr1:155120489-155120598	NOTEST	0	0	0	0	1	1	no	NOTEST	0	0	0	0	1	1	no
XLOC_001898	EFNA1	chr1:155127459-155135184	OK	15.9245	11.2428	-0.502246	-2.38074	5e-05	0.000727011	yes	OK	18.0898	11.411	-0.664754	-3.19429	5e-05	0.000727011	yes
XLOC_001899	SLC50A1	chr1:155135343-155138857	OK	48.3881	52.0087	0.104101	0.556758	0.32485	0.639697	no	OK	54.9743	68.1864	0.310728	1.6682	0.00375	0.0281467	yes
XLOC_001900	HMGN2P18	chr1:155148543-155148813	NOTEST	0	0	0	0	1	1	no	NOTEST	0	0	0	0	1	1	no
XLOC_001901	TRIM46	chr1:155169407-155192916	NOTEST	0.278333	0.156897	-0.826991	0	1	1	no	NOTEST	0.216176	0.23934	0.146856	0	1	1	no
XLOC_001902	AC234582.2	chr1:155169407-155192916	NOTEST	0.274312	0.152365	-0.848282	0	1	1	no	NOTEST	0.425417	0.182845	-1.21826	0	1	1	no
XLOC_001903	AC234582.1	chr1:155169407-155192916	OK	8.34006	5.05054	-0.723619	-0.54785	0.3463	0.663303	no	OK	7.54915	5.47625	-0.463124	-0.315122	0.5875	0.865034	no
XLOC_001904	MIR92B	chr1:155195166-155195275	NOTEST	0	0	0	0	1	1	no	NOTEST	0	0	0	0	1	1	no
XLOC_001905	RP11-263K19.4	chr1:155195587-155227422	OK	3.87314	3.59457	-0.107683	-0.0965503	0.8752	0.972442	no	OK	4.67562	3.99703	-0.226231	-0.270814	0.64085	0.895265	no
XLOC_001906	MTX1	chr1:155195587-155227422	OK	11.6133	11.6096	-0.000454782	-0.00148175	0.9979	0.998829	no	OK	8.40461	10.2409	0.285091	0.859857	0.1289	0.361108	no
XLOC_001907	MTX1P1	chr1:155230974-155234325	NOTEST	0.173982	0.161295	-0.109234	0	1	1	no	OK	1.77293	0.910314	-0.961699	-3.21612	5e-05	0.000727011	yes
XLOC_001908	HCN3	chr1:155262533-155301434	OK	2.53911	2.42646	-0.0654715	-0.0801527	0.8709	0.971924	no	OK	2.15231	2.6258	0.286875	0.545719	0.239	0.533692	no
XLOC_001909	FDPS	chr1:155308747-155331114	OK	135.566	191.836	0.500882	1.99321	0.0007	0.00712569	yes	OK	153.939	296.49	0.945624	4.05164	5e-05	0.000727011	yes
XLOC_001910	RUSC1	chr1:155308747-155331114	OK	40.7514	51.8534	0.347587	0.826729	0.14825	0.395485	no	OK	43.5732	60.6835	0.477863	1.09833	0.0557	0.211869	no
XLOC_001911	RNU6-1297P	chr1:155333227-155563944	NOTEST	0	0	0	0	1	1	no	NOTEST	0	0	0	0	1	1	no
XLOC_001912	POU5F1P4	chr1:155333227-155563944	OK	0.588422	0.353246	-0.736177	-0.365926	0.54215	0.834863	no	NOTEST	0.426742	0.431631	0.0164337	0	1	1	no
XLOC_001913	ASH1L-AS1	chr1:155333227-155563944	OK	3.62538	4.14085	0.191794	0.139552	0.81945	0.961832	no	OK	4.17325	3.22303	-0.372754	-0.245534	0.7046	0.925316	no
XLOC_001914	DAP3P1	chr1:155586643-155602197	NOTEST	0	0.116171	inf	0	1	1	no	NOTEST	0	0.109314	inf	0	1	1	no
XLOC_001915	MSTO1	chr1:155609775-155739010	OK	5.65284	8.04415	0.508964	0.560603	0.25785	0.557533	no	OK	2.90959	4.74174	0.704599	0.605736	0.20515	0.486197	no
XLOC_001916	DAP3	chr1:155609775-155739010	OK	57.447	66.1637	0.203808	0.717799	0.18335	0.453242	no	OK	58.2406	74.7842	0.360709	1.30455	0.01565	0.0856249	no
XLOC_001917	MSTO2P	chr1:155745828-155859400	NOTEST	0.177642	0.295303	0.733221	0	1	1	no	NOTEST	0.144081	0.351885	1.28823	0	1	1	no
XLOC_001918	RP11-101O6.2	chr1:155745828-155859400	NOTEST	0.386725	0.417875	0.111766	0	1	1	no	OK	0.502978	0.383091	-0.392809	-0.171914	0.8242	0.962829	no
XLOC_001919	SYT11	chr1:155859508-155885199	NOTEST	0.00567679	0.0172003	1.59929	0	1	1	no	NOTEST	0.0132955	0.00262459	-2.34078	0	1	1	no
XLOC_001920	RNU4-19P	chr1:155894280-155894386	NOTEST	0	0	0	0	1	1	no	NOTEST	0	0	0	0	1	1	no
XLOC_001921	RXFP4	chr1:155941709-155942949	NOTEST	0.0622332	0.0307654	-1.01638	0	1	1	no	NOTEST	0.125264	0.0302899	-2.04806	0	1	1	no
XLOC_001922	RP11-336K24.12	chr1:155946850-156007070	OK	0.795985	0.478469	-0.734315	-1.31853	0.02135	0.108349	no	NOTEST	0.25567	0.0941619	-1.44107	0	1	1	no
XLOC_001923	RP11-336K24.5	chr1:155946850-156007070	NOTEST	0.0744629	0	#NAME?	0	1	1	no	NOTEST	0	0	0	0	1	1	no
XLOC_001924	LAMTOR2	chr1:156054751-156058510	OK	38.3444	38.6947	0.0131219	0.0685706	0.9044	0.977173	no	OK	40.3891	40.4008	0.000418408	0.00217813	0.99665	0.998268	no
XLOC_001925	RAB25	chr1:156061159-156070521	OK	70.6925	68.1772	-0.0522693	-0.28911	0.60895	0.877343	no	OK	83.5524	83.1081	-0.0076927	-0.0426545	0.9388	0.982992	no
XLOC_001926	AL355388.1	chr1:156070981-156082502	NOTEST	0	0	0	0	1	1	no	NOTEST	0	0	0	0	1	1	no
XLOC_001927	-	chr1:156070981-156082502	OK	0.548584	0.419356	-0.387537	-0.157874	0.77875	0.950682	no	OK	1.20074	0.879278	-0.44953	-0.228951	0.70275	0.924731	no
XLOC_001928	LMNA	chr1:156082572-156140089	OK	185.788	205.449	0.14512	0.453965	0.42035	0.737033	no	OK	193.415	258.055	0.41598	1.19764	0.035	0.154654	no
XLOC_001929	SEMA4A	chr1:156147365-156177752	OK	6.72816	6.04761	-0.153847	-0.489656	0.37935	0.69816	no	OK	7.20566	7.45835	0.0497252	0.169021	0.76435	0.946609	no
XLOC_001930	SLC25A44	chr1:156193931-156212797	OK	9.60818	13.5167	0.492412	1.74344	0.00065	0.00670276	yes	OK	11.2203	14.2583	0.345686	1.17176	0.0229	0.114013	no
XLOC_001931	BGLAP,PMF1,PMF1-BGLAP	chr1:156212981-156248117	OK	38.3496	36.7885	-0.0599558	-0.306647	0.58765	0.865094	no	OK	41.1426	38.5965	-0.092163	-0.46887	0.4182	0.735081	no
XLOC_001932	TMEM79	chr1:156282932-156295689	OK	5.99022	7.71398	0.364866	0.867581	0.116	0.33981	no	OK	4.52765	8.51426	0.911117	2.2077	0.00015	0.00192961	yes
XLOC_001933	TSACC	chr1:156308967-156367873	OK	1.0226	1.38977	0.442614	0.105072	0.559	0.846985	no	OK	0.887907	1.1849	0.416289	0.0843877	0.5852	0.863813	no
XLOC_001934	CCT3	chr1:156308967-156367873	OK	1.55023	5.31653	1.778	0.297879	0.3236	0.638474	no	OK	16.2442	53.9352	1.73131	0.812634	0.37255	0.691139	no
XLOC_001935	RHBG	chr1:156369115-156385314	OK	1.2218	1.28706	0.0750677	0.133862	0.77335	0.949039	no	OK	1.47613	1.2806	-0.205	-0.390052	0.3975	0.716087	no
XLOC_001936	RP11-139I14.2	chr1:156388225-156395609	NOTEST	0.00228229	0.0091219	1.99885	0	1	1	no	NOTEST	0.00344987	0.00563099	0.706848	0	1	1	no
XLOC_001937	MIR9-1	chr1:156404249-156430701	NOTEST	0	0	0	0	1	1	no	NOTEST	0	0	0	0	1	1	no
XLOC_001938	RP11-284F21.8	chr1:156509853-156511681	NOTEST	0.0160853	0.00824122	-0.964814	0	1	1	no	NOTEST	0.0095125	0	#NAME?	0	1	1	no
XLOC_001939	TTC24	chr1:156579726-156586770	NOTEST	0	0	0	0	1	1	no	NOTEST	0	0.0164169	inf	0	1	1	no
XLOC_001940	APOA1BP	chr1:156591761-156594299	OK	44.7826	47.5986	0.0879807	0.475235	0.40815	0.72626	no	OK	56.6195	79.9299	0.497436	2.74663	5e-05	0.000727011	yes
XLOC_001941	AL365181.2	chr1:156594426-156601917	OK	0.896155	1.53435	0.775808	1.18593	0.03985	0.16927	no	OK	0.926374	1.50489	0.699987	1.1588	0.0466	0.187926	no
XLOC_001942	HAPLN2	chr1:156619293-156625725	NOTEST	0.25127	0.23368	-0.104704	0	1	1	no	NOTEST	0.140816	0.11983	-0.232822	0	1	1	no
XLOC_001943	BCAN	chr1:156637782-156661452	OK	0.47464	0.453981	-0.0642021	-0.0656944	0.87365	0.972229	no	NOTEST	0.00959302	0.0269564	1.49057	0	1	1	no
XLOC_001944	RRNAD1	chr1:156721890-156736960	OK	14.9875	11.8275	-0.341618	-0.780649	0.15185	0.401635	no	OK	16.1019	11.2402	-0.518562	-1.23177	0.0204	0.104667	no
XLOC_001945	PRCC	chr1:156742106-156800817	OK	27.2355	25.6195	-0.0882469	-0.125985	0.78255	0.951737	no	OK	31.0082	39.4721	0.348185	0.492266	0.2823	0.589591	no
XLOC_001946	HDGF	chr1:156742106-156800817	OK	1.83903	1.32394	-0.474099	-0.100104	0.77335	0.949039	no	OK	2.59823	1.58246	-0.715358	-0.152067	0.6795	0.913996	no
XLOC_001947	HDGF	chr1:156742106-156800817	OK	0.712697	0.481799	-0.564857	-0.169925	0.8054	0.958463	no	OK	0.701402	0.44274	-0.663782	-0.169612	0.72725	0.934429	no
XLOC_001948	HDGF	chr1:156742106-156800817	OK	0.528498	0.441679	-0.2589	-0.0705974	0.89665	0.975888	no	OK	0.624279	0.391251	-0.674096	-0.162404	0.7222	0.932615	no
XLOC_001949	NTRK1	chr1:156806242-156881850	NOTEST	0.00862497	0.0191154	1.14814	0	1	1	no	NOTEST	0.0352732	0.0376516	0.0941371	0	1	1	no
XLOC_001950	PEAR1	chr1:156893697-156916434	NOTEST	0.039806	0.0522821	0.393331	0	1	1	no	NOTEST	0.0193044	0.0596337	1.6272	0	1	1	no
XLOC_001951	LRRC71	chr1:156920649-156933094	NOTEST	0.24112	0.250672	0.0560509	0	1	1	no	OK	0.618388	0.325048	-0.927861	-0.93666	0.0599	0.222502	no
XLOC_001952	KRT8P45	chr1:157073256-157074703	NOTEST	0.17183	0.148677	-0.208795	0	1	1	no	NOTEST	0.232303	0.345338	0.572003	0	1	1	no
XLOC_001953	CYCSP52	chr1:157121190-157138592	NOTEST	0.394376	0.430368	0.125997	0	1	1	no	NOTEST	0.215377	0.39276	0.866787	0	1	1	no
XLOC_001954	RP11-71G12.1	chr1:157185387-157187405	NOTEST	0	0	0	0	1	1	no	NOTEST	0	0	0	0	1	1	no
XLOC_001955	RP11-85G21.3	chr1:157280715-157283068	NOTEST	0	0	0	0	1	1	no	NOTEST	0	0	0	0	1	1	no
XLOC_001956	RP11-367J7.3	chr1:157674320-157700857	NOTEST	0	0	0	0	1	1	no	NOTEST	0.0286917	0	#NAME?	0	1	1	no
XLOC_001957	RP11-367J7.4	chr1:157709085-157709643	NOTEST	0	0	0	0	1	1	no	NOTEST	0	0	0	0	1	1	no
XLOC_001958	MRPS21P2	chr1:157830913-157898256	NOTEST	0	0	0	0	1	1	no	NOTEST	0	0	0	0	1	1	no
XLOC_001959	RP11-451O13.1	chr1:157925064-157949071	NOTEST	0	0	0	0	1	1	no	NOTEST	0	0.0147421	inf	0	1	1	no
XLOC_001960	KIRREL	chr1:157993272-158100262	NOTEST	0	0.00197095	inf	0	1	1	no	NOTEST	0	0	0	0	1	1	no
XLOC_001961	KIRREL-IT1	chr1:157993272-158100262	NOTEST	0	0	0	0	1	1	no	NOTEST	0	0	0	0	1	1	no
XLOC_001962	CD1D	chr1:158179946-158184896	NOTEST	0	0	0	0	1	1	no	NOTEST	0	0.00604268	inf	0	1	1	no
XLOC_001963	CD1A	chr1:158254136-158258269	NOTEST	0	0.00740765	inf	0	1	1	no	NOTEST	0	0	0	0	1	1	no
XLOC_001964	CD1C	chr1:158289785-158293630	NOTEST	0	0	0	0	1	1	no	NOTEST	0	0	0	0	1	1	no
XLOC_001965	CD1E	chr1:158353695-158357553	NOTEST	0.11177	0.01774	-2.65546	0	1	1	no	NOTEST	0.0266363	0.0372248	0.482871	0	1	1	no
XLOC_001966	EI24P2	chr1:158454197-158455273	NOTEST	0	0	0	0	1	1	no	NOTEST	0	0	0	0	1	1	no
XLOC_001967	OR10K1	chr1:158465561-158466503	NOTEST	0	0	0	0	1	1	no	NOTEST	0	0	0	0	1	1	no
XLOC_001968	OR10R2	chr1:158474453-158494886	NOTEST	0	0	0	0	1	1	no	NOTEST	0	0	0	0	1	1	no
XLOC_001969	OR10R3P	chr1:158474453-158494886	NOTEST	0	0	0	0	1	1	no	NOTEST	0	0	0	0	1	1	no
XLOC_001970	OR10R1P	chr1:158514784-158515925	NOTEST	0	0	0	0	1	1	no	NOTEST	0	0	0	0	1	1	no
XLOC_001971	RP11-144L1.8	chr1:158523671-158525838	NOTEST	0	0	0	0	1	1	no	NOTEST	0	0.00518637	inf	0	1	1	no
XLOC_001972	OR10Z1	chr1:158606438-158607380	NOTEST	0	0	0	0	1	1	no	NOTEST	0	0	0	0	1	1	no
XLOC_001973	OR6K6	chr1:158754719-158755891	NOTEST	0	0	0	0	1	1	no	NOTEST	0	0	0	0	1	1	no
XLOC_001974	OR2AQ1P	chr1:158796013-158796213	NOTEST	0	0	0	0	1	1	no	NOTEST	0	0	0	0	1	1	no
XLOC_001975	MNDA	chr1:158831316-158849506	NOTEST	0	0	0	0	1	1	no	NOTEST	0	0	0	0	1	1	no
XLOC_001976	RP11-393K10.1	chr1:158878745-158883500	NOTEST	0	0	0	0	1	1	no	NOTEST	0	0	0	0	1	1	no
XLOC_001977	PYHIN1	chr1:158930795-158977054	NOTEST	0	0	0	0	1	1	no	NOTEST	0	0	0	0	1	1	no
XLOC_001978	IFI16	chr1:158999967-159055155	NOTEST	0	0	0	0	1	1	no	NOTEST	0	0.00978789	inf	0	1	1	no
XLOC_001979	AL359753.1	chr1:159059236-159059326	NOTEST	0	0	0	0	1	1	no	NOTEST	0	0	0	0	1	1	no
XLOC_001980	ACKR1,CADM3	chr1:159171608-159207973	NOTEST	0.00803212	0	#NAME?	0	1	1	no	NOTEST	0	0	0	0	1	1	no
XLOC_001981	RNA5SP60	chr1:159171608-159207973	NOTEST	0	0	0	0	1	1	no	NOTEST	0	0	0	0	1	1	no
XLOC_001982	MPTX1	chr1:159276502-159277111	NOTEST	0	0	0	0	1	1	no	NOTEST	0	0	0	0	1	1	no
XLOC_001983	FCER1A	chr1:159289713-159308224	NOTEST	0	0	0	0	1	1	no	NOTEST	0	0	0	0	1	1	no
XLOC_001984	OR10J7P	chr1:159346165-159483376	NOTEST	0	0	0	0	1	1	no	NOTEST	0	0	0	0	1	1	no
XLOC_001985	OR10J8P	chr1:159346165-159483376	NOTEST	0	0	0	0	1	1	no	NOTEST	0	0	0	0	1	1	no
XLOC_001986	OR10J4	chr1:159346165-159483376	NOTEST	0	0	0	0	1	1	no	NOTEST	0	0	0	0	1	1	no
XLOC_001987	OR10J1	chr1:159346165-159483376	NOTEST	0	0	0	0	1	1	no	NOTEST	0	0	0	0	1	1	no
XLOC_001988	RP11-180D21.3	chr1:159346165-159483376	NOTEST	0	0	0	0	1	1	no	NOTEST	0	0	0	0	1	1	no
XLOC_001989	RP11-740C1.2	chr1:159557367-159558200	NOTEST	0	0	0	0	1	1	no	NOTEST	0	0	0	0	1	1	no
XLOC_001990	APCS	chr1:159587824-159588865	NOTEST	0	0	0	0	1	1	no	NOTEST	0	0	0	0	1	1	no
XLOC_001991	OR10J6P	chr1:159598297-159599227	NOTEST	0	0.0249805	inf	0	1	1	no	NOTEST	0	0	0	0	1	1	no
XLOC_001992	RP11-419N10.6	chr1:159649150-159649620	NOTEST	0	0	0	0	1	1	no	NOTEST	0	0	0	0	1	1	no
XLOC_001993	RP11-419N10.5	chr1:159759169-159759589	NOTEST	0	0	0	0	1	1	no	NOTEST	0	0	0	0	1	1	no
XLOC_001994	DUSP23	chr1:159780931-159782543	OK	28.793	32.3675	0.168825	0.8675	0.12605	0.356239	no	OK	31.7684	36.8142	0.212669	1.10441	0.0536	0.206218	no
XLOC_001995	FCRL6	chr1:159800510-159816251	NOTEST	0	0.00964794	inf	0	1	1	no	NOTEST	0	0	0	0	1	1	no
XLOC_001996	SLAMF8	chr1:159826749-159900163	NOTEST	0	0.0106386	inf	0	1	1	no	NOTEST	0	0	0	0	1	1	no
XLOC_001997	RP11-190A12.8	chr1:159826749-159900163	NOTEST	0.0222054	0.0244135	0.136766	0	1	1	no	NOTEST	0.168337	0.0356194	-2.24062	0	1	1	no
XLOC_001998	LINC01133	chr1:159961217-159979061	NOTEST	0	0.0104336	inf	0	1	1	no	NOTEST	0.021751	0.0490214	1.17233	0	1	1	no
XLOC_001999	RP11-226L15.1	chr1:160020299-160020727	NOTEST	0.0563187	0.0483778	-0.21927	0	1	1	no	NOTEST	0.0594128	0.0388182	-0.614042	0	1	1	no
[truncated: 61,675 more rows]
