# Supplementary material for: SNHG7 is a lncRNA oncogene controlled by Insulin-like Growth Factor signaling through a negative feedback loop to tightly regulate proliferation
Source: Sci Rep. 2020 May 22;10:8583. doi: 10.1038/s41598-020-65109-7 (PMC7244715; doi:10.1038/s41598-020-65109-7)
Supplement: Supplementary file 4 — Supplementary Table 3 [file 41598_2020_65109_MOESM4_ESM.xlsx]

## Sheet: Sheet1
cufflinks_gene_id	UCSC or Broard gene ID	locus	status	siCtl_avg_fpkm	siSNHG7_avg_fpkm	log2(fold_change)	test_stat	p_value	q_value	significant
XLOC_001539	uc001hms.3,uc001hmt.3	chr1:220960038-220987741	OK	6.32216	8.17946	0.371588	2.33086	5e-05	0.000415211	yes
XLOC_001538	uc001hmq.3,uc001hmr.3,uc009xdx.3	chr1:220921408-220958308	OK	1.56778	2.35529	0.587178	2.42201	5e-05	0.000415211	yes
XLOC_018263	uc002mjv.3,uc002mjw.3,uc002mjx.3	chr19:8478182-8503899	OK	7.36956	11.0149	0.57981	3.61878	5e-05	0.000415211	yes
XLOC_029633	uc003jet.1,uc003jeu.1,uc011cmu.1,uc011cmv.1	chr5:10351315-10436957	OK	35.3623	28.2936	-0.321735	-2.05561	0.00045	0.00293344	yes
XLOC_004720	uc001jcg.1,uc001jch.2,uc001jci.1,uc001jcj.1,uc001jck.1	chr10:45950030-46090371	OK	2.32206	1.75225	-0.406194	-1.57806	0.0051	0.0228236	yes
XLOC_007985	uc001spx.2,uc001spy.3	chr12:58148801-58154614	OK	5.96605	8.0077	0.424613	2.5237	5e-05	0.000415211	yes
XLOC_025039	uc003bbr.4,uc003bbs.4,uc010gys.3,uc011apj.2	chr22:42372930-42394225	OK	0.648522	0.494362	-0.391586	-1.48872	0.0076	0.0314913	yes
XLOC_030960	uc003kxr.2,uc003kxs.1,uc003kxt.2,uc003kxu.2,uc003kxv.2,uc011cxi.1	chr5:132083136-132113561	OK	16.5186	13.6116	-0.279262	-1.78898	0.0017	0.0090577	yes
XLOC_022035	uc002tev.1,uc002tew.3,uc002tex.3,uc002tey.3,uc002tez.1,uc010ywu.1,uc010ywv.2	chr2:110300373-110371849	OK	3.92472	2.81159	-0.481202	-2.35769	5e-05	0.000415211	yes
XLOC_028154	uc003hkj.3,uc003hkk.1,uc010ijh.1,uc011cca.2	chr4:77870894-77961246	OK	11.7734	9.02357	-0.383765	-2.40566	5e-05	0.000415211	yes
XLOC_014475	uc021tlu.1	chr16:81995530-81995848	OK	18687.8	22633	0.276332	1.73808	0.00295	0.0145164	yes
XLOC_007657	uc009zgj.1	chr12:9217772-9268558	OK	0.166239	0.329831	0.988464	1.88065	0.0003	0.00206826	yes
XLOC_008758	uc001scr.4,uc001scs.4	chr12:53701239-53715430	OK	26.6813	35.8707	0.426978	2.71373	5e-05	0.000415211	yes
XLOC_029236	uc003isr.3,uc003iss.3,uc003ist.3	chr4:170981362-171011379	OK	2.58152	1.94588	-0.407795	-1.73419	0.00265	0.01325	yes
XLOC_039858	uc004awm.3	chr9:99403137-99417834	OK	7.46343	5.7835	-0.367895	-2.16477	0.0001	0.000784466	yes
XLOC_022500	uc002vhk.3,uc002vhl.3	chr2:219128851-219134893	OK	83.6453	63.0464	-0.40787	-2.69223	5e-05	0.000415211	yes
XLOC_013989	uc002czc.4,uc002czd.4,uc010buh.3,uc010bui.3	chr16:8768443-8878432	OK	33.0604	10.8025	-1.61373	-10.4101	5e-05	0.000415211	yes
XLOC_039911	uc004bcl.3,uc004bcm.3	chr9:107509968-107692150	OK	0.652991	0.401415	-0.701969	-1.58848	0.0038	0.0179189	yes
XLOC_022483	uc002vev.3,uc002vew.3,uc010zjn.2	chr2:215674888-216003151	OK	23.2496	19.0164	-0.289964	-1.92291	0.001	0.00582552	yes
XLOC_040195	uc004ckl.1,uc004ckm.1,uc004cko.1,uc010nca.3,uc011mem.1,uc022bpy.1,uc022bpz.1,uc022bqa.1	chr9:139901679-139931234	OK	21.4702	14.1453	-0.60201	-3.82103	5e-05	0.000415211	yes
XLOC_014634	uc002cpy.1,uc002cpz.1,uc010bsk.1,uc010bsl.1	chr16:2325544-2479128	OK	9.24541	5.5014	-0.748937	-2.93121	5e-05	0.000415211	yes
XLOC_003311	uc001htp.4	chr1:229652328-229694487	OK	5.88765	8.1331	0.466114	2.80203	5e-05	0.000415211	yes
XLOC_036437	uc003uiv.1,uc003uiw.1,uc003uix.1,uc003uiy.3,uc003uiz.2,uc011khc.2	chr7:87031230-87462858	OK	0.239445	0.822802	1.78085	1.89912	5e-05	0.000415211	yes
XLOC_014035	uc002del.4,uc010bvi.3,uc010bvj.3,uc010bvk.3,uc010bvl.3,uc010bvm.3,uc010bvn.3,uc021tdq.1,uc021tdr.1,uc021tdt.1	chr16:16043433-16236930	OK	7.31025	5.76368	-0.342932	-1.42322	0.0018	0.00950278	yes
XLOC_032209	uc003ouy.1,uc003ouz.1,uc010jyo.1	chr6:43395027-43423786	OK	4.24407	3.45791	-0.295551	-1.81645	0.00145	0.00794574	yes
XLOC_004280	uc001kqf.2	chr10:101542397-101612532	OK	0.474337	0.311418	-0.607059	-2.11357	5e-05	0.000415211	yes
XLOC_015979	uc002isk.4,uc002isl.3,uc002ism.3,uc002isn.3	chr17:48712137-48769063	OK	7.72634	4.77557	-0.694111	-3.80877	5e-05	0.000415211	yes
XLOC_027377	uc003fmg.3,uc003fmh.3,uc010hxl.3,uc010hxn.3,uc010hxo.3,uc011bqt.2	chr3:183637723-183735749	OK	6.64315	8.68607	0.386837	1.66689	0.00385	0.0181282	yes
XLOC_041154	uc004fif.2	chrX:152990237-153010216	OK	3.6133	4.80256	0.410489	2.47446	5e-05	0.000415211	yes
XLOC_011442	uc001xpr.2,uc001xps.2,uc001xpu.2,uc010tur.2	chr14:74751846-74770013	OK	6.23608	4.35386	-0.518345	-2.53567	5e-05	0.000415211	yes
XLOC_028389	uc003ijx.3,uc003ijy.3	chr4:145916312-146050676	OK	38.9406	21.6487	-0.846995	-5.23196	5e-05	0.000415211	yes
XLOC_031979	uc003nqk.2,uc003nql.3,uc003nqm.3	chr6:30539159-30559309	OK	23.919	15.0773	-0.665778	-4.31348	5e-05	0.000415211	yes
XLOC_024363	uc002zam.3,uc002zan.3,uc002zao.3,uc002zap.3,uc002zaq.3,uc002zar.3,uc010gpb.2,uc011aev.2	chr21:43619798-43724468	OK	12.8831	9.64398	-0.417777	-2.41906	5e-05	0.000415211	yes
XLOC_026078	uc003dyk.4,uc011bhq.2	chr3:111697827-111712210	OK	12.713	16.1317	0.343596	2.16866	0.0001	0.000784466	yes
XLOC_036378	uc003tza.3,uc003tzb.3,uc003tzc.3,uc003tzf.3,uc011kfb.2	chr7:73150424-73153190	OK	46.3967	38.1934	-0.280698	-1.63916	0.0036	0.0171358	yes
XLOC_016601	uc002hed.2	chr17:27887688-27900183	OK	5.52524	3.74124	-0.562521	-1.60132	0.00605	0.0262605	yes
XLOC_033037	uc003nvx.2,uc003nvy.2,uc003nwc.2,uc003nwe.2,uc010jtc.2,uc011dny.2,uc011dnz.2,uc011doa.2	chr6:31654725-31685581	OK	25.456	30.969	0.282818	1.79364	0.00175	0.00928736	yes
XLOC_019119	uc002lud.3,uc002lue.3,uc002luf.3,uc002lug.3	chr19:1876974-1885518	OK	29.0927	37.005	0.347061	2.10721	0.00035	0.00236356	yes
XLOC_012503	uc002bft.3,uc002bfu.3	chr15:80987651-81047962	OK	23.5967	12.0591	-0.968457	-5.94315	5e-05	0.000415211	yes
XLOC_012588	uc002bnj.2,uc002bnk.2	chr15:89631380-89745592	OK	39.4665	27.8203	-0.504489	-2.54291	5e-05	0.000415211	yes
XLOC_010513	uc001wgm.3,uc010tmz.1,uc010tna.1	chr14:23067146-23081265	OK	5.45307	3.21382	-0.76278	-4.72841	5e-05	0.000415211	yes
XLOC_025793	uc003cmx.3	chr3:43732085-43807250	OK	13.2386	9.91616	-0.416896	-1.49724	0.0114	0.0438315	yes
XLOC_025916	uc003djs.4,uc003djt.4	chr3:58223258-58280461	OK	1.58179	1.08562	-0.543037	-2.31704	5e-05	0.000415211	yes
XLOC_021145	uc002uzz.3,uc002vaa.3,uc002vab.3,uc002vac.3,uc010zih.2,uc010zii.2,uc010zij.2,uc010zik.2,uc010zil.2,uc010zim.2,uc010zin.2	chr2:204191808-204297112	OK	9.13875	7.79516	-0.229418	-1.3999	0.0121	0.0460301	yes
XLOC_039278	uc004bzv.3,uc004bzw.3	chr9:133588220-133770802	OK	20.4547	13.4361	-0.606312	-2.85438	5e-05	0.000415211	yes
XLOC_003004	uc001gmg.4,uc001gmi.4,uc001gmj.4,uc001gmk.3,uc009wxe.3,uc009wxf.2,uc010pne.2,uc010pnf.2,uc010png.2,uc010pnh.2	chr1:179068453-179199024	OK	2.26621	1.67533	-0.435835	-1.78321	0.00175	0.00928736	yes
XLOC_005087	uc001lbz.1,uc021pyu.1,uc021pyv.1,uc021pyw.1,uc021pyx.1,uc021pyy.1,uc021pyz.1,uc021pza.1,uc021pzb.1,uc021pzc.1,uc021pzd.1,uc021pze.1,uc021pzf.1	chr10:116190819-116581393	OK	9.74036	5.62589	-0.791894	-4.1972	5e-05	0.000415211	yes
XLOC_028666	uc003gkj.4,uc003gkk.3,uc003gkl.3,uc003gkm.4,uc003gko.3,uc003gkp.3,uc003gkq.3,uc003gkr.3,uc003gks.3,uc011bwl.1	chr4:7967036-8160561	OK	2.69293	3.22492	0.260086	1.42846	0.00985	0.039052	yes
XLOC_030218	uc003lpy.2,uc003lpz.1,uc003lqa.1,uc003lqb.3,uc003lqc.1,uc003lqd.1,uc003lqe.1	chr5:148521053-148640001	OK	1.61607	0.967426	-0.74027	-3.82465	5e-05	0.000415211	yes
XLOC_031847	uc003nii.3	chr6:26597170-26600277	OK	19.9827	27.4623	0.458706	2.90586	5e-05	0.000415211	yes
XLOC_006608	uc001mvl.2	chr11:34168796-34379723	OK	2.38129	3.557	0.578922	3.83477	5e-05	0.000415211	yes
XLOC_017975	uc002ldw.4	chr18:47309855-47340322	OK	17.0628	14.4193	-0.242854	-1.50903	0.00995	0.0393231	yes
XLOC_008228	uc001tso.4,uc001tsp.3,uc001tsq.3,uc001tsr.3,uc009zvw.2,uc009zvx.3	chr12:112123856-112194911	OK	4.1417	5.21755	0.333151	1.90397	0.0011	0.00631474	yes
XLOC_026188	uc003ela.4,uc003elb.3,uc003elc.1,uc003ele.3,uc010hsw.1,uc011bks.2	chr3:128598332-128712986	OK	19.7026	16.3773	-0.266684	-1.52092	0.0073	0.0304512	yes
XLOC_008287	uc001tza.4,uc010szl.1	chr12:121163570-121177811	OK	7.09965	9.45206	0.412881	2.72427	5e-05	0.000415211	yes
XLOC_004435	uc001lhb.3,uc010qub.2	chr10:124768428-124817807	OK	2.27788	3.44956	0.598721	3.88583	5e-05	0.000415211	yes
XLOC_015439	uc002ggd.2,uc002gge.4	chr17:7239847-7258390	OK	9.94742	7.40398	-0.426021	-2.47655	5e-05	0.000415211	yes
XLOC_004643	uc001ito.3,uc001itp.3,uc001itq.3,uc001itr.1,uc010qdm.2,uc010qdn.2,uc010qdo.2,uc010qdp.2	chr10:27484142-27531068	OK	13.1684	17.9423	0.446289	2.88057	5e-05	0.000415211	yes
XLOC_003028	uc001gog.3	chr1:180257351-180472022	OK	44.5314	25.62	-0.797555	-5.09102	5e-05	0.000415211	yes
XLOC_016075	uc002jau.2,uc002jav.2,uc010ddu.2,uc010ddv.2,uc010wph.2,uc010wpi.2,uc010wpj.2,uc010wpk.2	chr17:61554421-61599203	OK	0.412839	0.651869	0.659003	1.16434	0.00675	0.0286299	yes
XLOC_038697	uc003zny.1,uc003znz.1	chr9:19393138-19455449	OK	2.42545	4.76578	0.974458	5.07096	5e-05	0.000415211	yes
XLOC_006044	uc009yum.1,uc009yun.1,uc009yuo.1,uc010rsg.1,uc010rsh.1,uc010rsi.1,uc010rsj.1	chr11:76571916-76734850	OK	5.89514	3.92577	-0.586553	-2.8035	5e-05	0.000415211	yes
XLOC_016789	uc002hyg.3,uc002hyh.3,uc002hyi.3,uc010wfx.2,uc010wfy.2	chr17:40023168-40086784	OK	49.0996	64.4481	0.392427	2.60388	5e-05	0.000415211	yes
XLOC_025030	uc003bac.3	chr22:41865044-41940479	OK	25.8001	12.775	-1.01405	-3.81885	5e-05	0.000415211	yes
XLOC_010769	uc001xoo.3	chr14:74058275-74062586	OK	14.4718	18.5342	0.356945	2.14395	0.0001	0.000784466	yes
XLOC_041295	uc004dan.3,uc004dao.3,uc004dap.3,uc004dar.3,uc004dat.1	chrX:23721776-23761407	OK	12.7387	10.0087	-0.347959	-1.6523	0.00555	0.0244515	yes
XLOC_017111	uc002jqe.3,uc002jqf.3,uc010wsq.2,uc010wsr.2	chr17:73937588-74002197	OK	7.81478	6.24163	-0.324282	-1.80241	0.0017	0.0090577	yes
XLOC_028669	uc003glc.4,uc003gld.4,uc010idk.3	chr4:8363184-8495285	OK	4.83113	8.85272	0.873758	4.36654	5e-05	0.000415211	yes
XLOC_006784	uc001nei.3,uc009ylj.3,uc009ylk.2,uc010rhe.2,uc010rhf.2,uc010rhg.2,uc010rhh.2,uc010rhi.1,uc010rhj.1	chr11:47260852-47290584	OK	11.7182	14.2241	0.27959	1.53267	0.0069	0.0291361	yes
XLOC_002622	uc001epr.2,uc009wjj.1	chr1:147101293-147144851	OK	9.83739	7.72828	-0.348129	-1.86365	0.0009	0.00535296	yes
XLOC_026254	uc003etu.3,uc003etv.3,uc011bna.2,uc011bnb.2	chr3:140950681-141013665	OK	1.04114	0.568973	-0.871726	-2.81635	5e-05	0.000415211	yes
XLOC_026216	uc003eon.3,uc003eop.4,uc010htp.2	chr3:132036070-132090127	OK	1.68181	2.95844	0.814825	3.90096	5e-05	0.000415211	yes
XLOC_014542	uc002fmp.3,uc010cig.2,uc010cih.2,uc021tmq.1	chr16:89160060-89222171	OK	14.5815	18.2349	0.322563	1.66535	0.00315	0.0153049	yes
XLOC_029313	uc003iws.1,uc003iwt.1,uc003iwu.1,uc003iww.2,uc011ckm.1,uc011ckn.1	chr4:185676748-185747215	OK	5.90069	4.00327	-0.559707	-2.88878	5e-05	0.000415211	yes
XLOC_023734	uc002wua.3,uc002wub.3,uc002wuc.3,uc010gdc.3,uc021wbl.1,uc021wbm.1	chr20:24986865-25038917	OK	1.61405	2.74697	0.767161	4.02309	5e-05	0.000415211	yes
XLOC_023291	uc002xbc.2,uc002xbd.2,uc002xbe.2,uc010gey.2	chr20:33462765-33515769	OK	4.97096	2.96879	-0.743648	-4.42066	5e-05	0.000415211	yes
XLOC_008083	uc001szl.1,uc001szm.1,uc001szn.1	chr12:81471638-81650962	OK	6.94012	5.13307	-0.435139	-2.4683	5e-05	0.000415211	yes
XLOC_023281	uc002wzt.3	chr20:32244892-32262264	OK	3.47458	5.02033	0.530943	1.59408	0.00625	0.0269046	yes
XLOC_011404	uc001xkk.3,uc001xkl.3,uc001xkm.3,uc001xkn.3,uc001xko.1,uc010ttb.2,uc010ttc.2,uc010ttd.1	chr14:69340839-69446083	OK	56.4174	47.0915	-0.260673	-1.6532	0.00425	0.0196734	yes
XLOC_018648	uc002oja.2,uc010egc.2,uc021uug.1	chr19:39138266-39235114	OK	82.0429	65.5058	-0.324756	-2.12121	0.0002	0.00144803	yes
XLOC_005039	uc001kvv.3,uc010qqn.2,uc010qqo.2	chr10:104238985-104262512	OK	35.1312	15.7672	-1.15583	-7.42282	5e-05	0.000415211	yes
XLOC_020430	uc002sdp.3,uc002sdq.3,uc010yqf.1,uc010yqg.2	chr2:65452507-65498390	OK	69.7625	82.5872	0.243467	1.61333	0.0048	0.0216852	yes
XLOC_020738	uc002tkx.1,uc010yyc.1,uc010yyd.1	chr2:114647536-114716167	OK	102.374	81.6058	-0.327111	-2.17546	5e-05	0.000415211	yes
XLOC_022264	uc002tzm.3,uc002tzn.3,uc010fog.2	chr2:158592957-158732374	OK	3.83225	2.89843	-0.402921	-2.61724	5e-05	0.000415211	yes
XLOC_007868	uc001rzl.3,uc001rzm.3,uc001rzn.3,uc010snn.2,uc021qya.1	chr12:52345450-52390863	OK	9.09556	6.32272	-0.524618	-3.08479	5e-05	0.000415211	yes
XLOC_025751	uc003cif.3,uc003cig.3	chr3:38492517-38535923	OK	2.85736	4.56042	0.674484	4.21492	5e-05	0.000415211	yes
XLOC_020374	uc002rxq.4	chr2:54342406-54532435	OK	5.25744	7.31508	0.476515	2.62677	5e-05	0.000415211	yes
XLOC_023853	uc002xmj.3	chr20:43248160-43280381	OK	1.42909	1.07397	-0.412143	-1.48178	0.00735	0.0306282	yes
XLOC_013225	uc002afd.1,uc002aff.1,uc010ugz.1	chr15:58887723-59042177	OK	23.8388	32.2351	0.435321	2.77576	5e-05	0.000415211	yes
XLOC_015899	uc002ihh.3,uc002ihi.3,uc010wjd.2	chr17:42836524-42859271	OK	1.03016	0.645723	-0.673881	-2.72313	5e-05	0.000415211	yes
XLOC_021478	uc002qzu.3,uc002qzv.3,uc010ewy.3,uc010ewz.3,uc010exb.1	chr2:9614669-9697500	OK	18.4381	14.6556	-0.331234	-1.6466	0.00365	0.0173329	yes
XLOC_037886	uc003xnj.3,uc003xnk.3,uc003xnl.3,uc011lck.2	chr8:39601115-39710212	OK	0.420114	1.13334	1.43173	3.49573	5e-05	0.000415211	yes
XLOC_037264	uc003xmt.4,uc003xmu.4,uc003xmv.3,uc011lch.2	chr8:38964860-39142475	OK	2.21142	2.78451	0.332449	1.79303	0.0011	0.00631474	yes
XLOC_005189	uc009ybi.3,uc010qva.2,uc010qvb.1,uc021qbe.1	chr10:135075919-135092621	OK	1.16147	1.63824	0.496198	2.21164	5e-05	0.000415211	yes
XLOC_037263	uc003xmp.3,uc003xmr.3	chr8:38846326-38962779	OK	24.9482	21.0081	-0.247991	-1.50881	0.0095	0.0378688	yes
XLOC_006323	uc010scd.2	chr11:130318529-130346539	OK	0.164353	0.352664	1.1015	2.94647	5e-05	0.000415211	yes
XLOC_026914	uc003dmg.3,uc003dmh.1,uc003dmk.1,uc011bfo.2,uc011bfp.1	chr3:64501330-64997143	OK	1.05603	1.61503	0.612916	3.91355	5e-05	0.000415211	yes
XLOC_019110	uc002ltd.2,uc010dsl.2,uc010xgq.1	chr19:1504968-1513188	OK	1.2944	0.871001	-0.571542	-1.82012	0.0001	0.000784466	yes
XLOC_024411	uc002zgr.2,uc002zgt.2,uc002zgw.2,uc002zgy.2,uc011afo.1	chr21:46490870-46646615	OK	5.18444	6.72026	0.37433	1.86551	0.00095	0.00560701	yes
XLOC_033571	uc003qjj.3	chr6:143742044-143771841	OK	1.00782	0.52807	-0.932432	-2.86062	5e-05	0.000415211	yes
XLOC_010813	uc001xui.3,uc001xuj.3,uc001xuk.1,uc001xul.3	chr14:78266315-78400297	OK	3.80395	5.1263	0.430419	2.61261	5e-05	0.000415211	yes
XLOC_027079	uc003egg.2,uc003egh.2,uc003egi.1,uc021xdd.1	chr3:122920712-123170138	OK	1.9769	1.272	-0.636137	-1.45201	0.01085	0.0421582	yes
XLOC_008678	uc001rsh.4,uc001rsi.4,uc001rsj.4,uc010slw.1	chr12:49159959-49182820	OK	125.246	4.57513	-4.77481	-28.7562	5e-05	0.000415211	yes
XLOC_014678	uc002cvx.3	chr16:4012583-4202434	OK	6.31659	9.00958	0.512314	3.2159	5e-05	0.000415211	yes
XLOC_027819	uc003gfo.3,uc003gfp.3,uc003gfq.3,uc003gfr.3,uc003gfs.3,uc003gft.3,uc003gfu.3,uc010ico.1	chr4:2845583-2931802	OK	21.1003	17.4901	-0.270731	-1.74457	0.0024	0.0121924	yes
XLOC_004346	uc001kys.4,uc001kyt.4,uc001kyu.3,uc001kyv.3,uc001kyw.3,uc001kyx.3	chr10:111705316-111895323	OK	1.03943	2.10878	1.02061	5.95225	5e-05	0.000415211	yes
XLOC_021445	uc002qxp.4	chr2:3501689-3523372	OK	54.9421	77.0151	0.487229	3.18012	5e-05	0.000415211	yes
XLOC_005523	uc001mil.1	chr11:10324612-10328995	OK	2.55226	4.04168	0.663178	3.11114	5e-05	0.000415211	yes
XLOC_017742	uc002lnw.3	chr18:77866914-77898489	OK	8.53422	6.8745	-0.312004	-1.95925	0.00025	0.00175882	yes
XLOC_001422	uc001gze.1,uc001gzf.1,uc009xak.1,uc010pqg.1,uc010pqh.1	chr1:203096820-203136533	OK	3.83336	1.2581	-1.60736	-7.55881	5e-05	0.000415211	yes
XLOC_015525	uc002gpd.1	chr17:15848230-15879408	OK	3.47278	2.56263	-0.438468	-2.20663	0.00015	0.00112849	yes
XLOC_010322	uc001vtp.1,uc001vtq.1	chr13:114076259-114107839	OK	6.45584	9.7222	0.590678	3.75815	5e-05	0.000415211	yes
XLOC_015498	uc002gmt.3,uc010vvg.1	chr17:10600918-10615304	OK	3.05606	2.17083	-0.493424	-2.21638	5e-05	0.000415211	yes
XLOC_027833	uc003ghm.3	chr4:3768295-3770253	OK	18.3555	12.3562	-0.570973	-3.70372	5e-05	0.000415211	yes
XLOC_004377	uc001lba.3	chr10:115803805-115806667	OK	1.60081	2.09461	0.387875	1.88986	0.0011	0.00631474	yes
XLOC_025022	uc003ayp.4,uc003ays.4	chr22:40741654-40762637	OK	28.3523	22.7908	-0.315014	-1.98818	0.00055	0.00349784	yes
XLOC_011081	uc001ypd.3,uc001ype.3	chr14:105190530-105213659	OK	5.6292	8.69794	0.627743	3.93229	5e-05	0.000415211	yes
XLOC_007727	uc001ree.2,uc001ref.2,uc001reg.1	chr12:19592421-19675975	OK	4.96289	4.07216	-0.285384	-1.53878	0.00705	0.0296379	yes
XLOC_040411	uc004coz.1,uc022bqw.1	chrM:7586-16571	OK	175.185	124.128	-0.497047	-2.5554	5e-05	0.000415211	yes
XLOC_028665	uc003gkg.1,uc011bwk.1	chr4:7755816-7941653	OK	3.35407	4.03392	0.26627	1.61328	0.0048	0.0216852	yes
XLOC_021982	uc002taf.3,uc002tag.3,uc002tah.1,uc010fiq.1,uc010fir.1,uc010yvr.1	chr2:100163548-100759037	OK	0.205948	0.415204	1.01154	1.7327	5e-05	0.000415211	yes
XLOC_017847	uc002kqz.2	chr18:12308239-12377275	OK	25.003	20.404	-0.29325	-1.44277	0.0115	0.044153	yes
XLOC_016208	uc002juz.3,uc002jva.3,uc002jvb.3,uc010dhj.3	chr17:76183397-76203885	OK	10.8223	9.16722	-0.239448	-1.47577	0.0101	0.0397506	yes
XLOC_029273	uc003iuu.2,uc003iuw.3	chr4:178351928-178363657	OK	9.68694	7.49583	-0.369952	-2.30604	5e-05	0.000415211	yes
XLOC_003981	uc009xnl.2	chr10:48185847-48237584	OK	0.741663	0.550931	-0.428892	-1.5349	0.0029	0.0143315	yes
XLOC_035833	uc003vwi.2	chr7:141250838-141401953	OK	12.3342	9.03494	-0.449079	-2.20284	0.0001	0.000784466	yes
XLOC_038281	uc003yvn.3,uc010men.3,uc010meo.3	chr8:141529698-141645785	OK	13.0901	10.4685	-0.322415	-1.63842	0.0043	0.019848	yes
XLOC_040185	uc004cii.1,uc004cij.1	chr9:139567594-139581911	OK	35.5727	48.2117	0.438611	2.76131	5e-05	0.000415211	yes
XLOC_037277	uc003xnz.2	chr8:41435637-41482520	OK	10.5531	12.6625	0.262892	1.49997	0.0076	0.0314913	yes
XLOC_028179	uc003how.3,uc003hox.3	chr4:84457019-84527026	OK	3.70408	2.78331	-0.412315	-2.52955	0.0001	0.000784466	yes
XLOC_036085	uc003sts.3	chr7:16883359-16921678	OK	45.1679	56.3316	0.318646	1.97739	0.00065	0.00403534	yes
XLOC_000123	uc001ast.3,uc001asu.3,uc001asv.3,uc001asw.3,uc001asx.3	chr1:11796141-11810828	OK	24.0298	20.2577	-0.246355	-1.55114	0.0071	0.0297784	yes
XLOC_000817	uc001dyx.3,uc001dyy.3,uc010ovw.2,uc010ovx.2,uc021ork.1	chr1:110527386-110566364	OK	22.0556	16.8043	-0.392318	-2.55569	5e-05	0.000415211	yes
XLOC_035758	uc003vot.3,uc003vov.3,uc011kov.2,uc011kox.2	chr7:128864496-129070052	OK	3.52785	2.70538	-0.382959	-2.41703	0.00015	0.00112849	yes
XLOC_011636	uc001ypx.2,uc010axc.1,uc021sen.1,uc021seo.1	chr14:105403386-105444694	OK	1.82055	1.27882	-0.509559	-2.22975	0.00015	0.00112849	yes
XLOC_035155	uc011jxz.1	chr7:17325930-17385775	OK	20.9903	16.6367	-0.335352	-2.10105	0.0002	0.00144803	yes
XLOC_010810	uc001xtw.3,uc010tvk.1	chr14:77924372-77935815	OK	108.45	128.031	0.239464	1.58509	0.0053	0.0235556	yes
XLOC_003250	uc001hnn.3,uc010pus.2	chr1:222841354-222946483	OK	20.0169	12.5355	-0.675195	-2.35409	0.0001	0.000784466	yes
XLOC_039281	uc004cab.2,uc004cad.2,uc004cae.2,uc011mce.1	chr9:133971862-133998539	OK	22.5181	27.9759	0.313098	2.05145	0.00045	0.00293344	yes
XLOC_001999	uc001bmd.4,uc001bmf.3	chr1:26648349-26680621	OK	0.345001	0.561783	0.703414	2.02088	5e-05	0.000415211	yes
XLOC_005943	uc001olv.3	chr11:67250504-67258579	OK	51.6732	62.6421	0.277715	1.80003	0.00155	0.00839973	yes
XLOC_039446	uc003zlo.1	chr9:15163621-15166031	OK	1.25093	2.29233	0.873814	4.08602	5e-05	0.000415211	yes
XLOC_037049	uc003woi.3	chr7_gl000195_random:26965-34424	OK	2.47186	3.92648	0.667641	3.90348	5e-05	0.000415211	yes
XLOC_020594	uc002suu.2	chr2:96186961-96212474	OK	2.25607	1.79835	-0.327134	-1.58886	0.00495	0.0222881	yes
XLOC_013994	uc002czn.3	chr16:9167233-9213555	OK	22.6338	16.4637	-0.459195	-1.66942	0.0033	0.0158951	yes
XLOC_039224	uc004bsl.1	chr9:130577290-130617047	OK	0.240475	0.411402	0.774664	1.52567	0.00795	0.0326568	yes
XLOC_019655	uc002oya.1	chr19:44502550-44506988	OK	0.466275	0.78424	0.750116	1.74	0.00395	0.018545	yes
XLOC_016042	uc002iye.1	chr17:58042456-58096336	OK	0.761484	0.463828	-0.715224	-1.98093	0.0008	0.00482568	yes
XLOC_033016	uc003nrp.1	chr6:30765500-30798436	OK	0.96387	0.714872	-0.431154	-1.40914	0.00505	0.0226437	yes
XLOC_040056	uc004bsm.4	chr9:130626887-130640022	OK	9.95988	14.3463	0.526474	3.26299	5e-05	0.000415211	yes
XLOC_000607	uc001dcb.1,uc001dcc.1,uc001dcd.1,uc001dce.1,uc010opc.1	chr1:65713874-65881552	OK	2.54027	1.84263	-0.463209	-1.92789	0.00095	0.00560701	yes
XLOC_032030	uc003obd.1	chr6:32223487-32233615	OK	3.45238	2.93656	-0.233464	-1.48444	0.01085	0.0421582	yes
XLOC_030384	uc003mie.3	chr5:177351836-177409691	OK	1.16314	1.97924	0.766914	1.59579	0.001	0.00582552	yes
XLOC_032791	uc003nar.3,uc003nas.2,uc003nat.2,uc021ylt.1,uc021ylu.1	chr6:13358061-13487943	OK	3.22069	2.49754	-0.366862	-1.58123	0.00575	0.0251611	yes
XLOC_000606	uc001dby.3,uc001dbz.3,uc001dca.3,uc009wan.3	chr1:65613231-65697828	OK	14.3989	9.83453	-0.550035	-3.54354	5e-05	0.000415211	yes
XLOC_010898	uc001yfm.1,uc001yfn.2	chr14:96858415-96956405	OK	4.98886	4.09055	-0.286418	-1.68869	0.00315	0.0153049	yes
XLOC_009663	uc001uys.2	chr13:42845008-42916666	OK	7.52981	4.08753	-0.881385	-5.4585	5e-05	0.000415211	yes
XLOC_010716	uc001xhd.4,uc021ruk.1	chr14:64854758-65000408	OK	2.61566	5.76305	1.13966	1.74856	0.00455	0.0207589	yes
XLOC_033366	uc003pmk.3	chr6:88384577-88411985	OK	16.5284	13.0286	-0.343268	-2.02571	0.00025	0.00175882	yes
XLOC_035789	uc003vrr.3	chr7:134212343-134226166	OK	1.39649	0.371911	-1.90878	-5.76373	5e-05	0.000415211	yes
XLOC_004532	uc001ihs.3,uc001iht.3,uc009xhy.3,uc010qao.2	chr10:4913858-5149878	OK	53.3746	43.4844	-0.295655	-1.56114	0.0065	0.0277224	yes
XLOC_001924	uc001bbv.1,uc001bbw.3,uc009vpi.1,uc021ohn.1,uc021oho.1	chr1:19592199-19638684	OK	25.2292	10.5882	-1.25264	-6.69395	5e-05	0.000415211	yes
XLOC_019775	uc002pql.4,uc002pqm.4,uc002pqn.4	chr19:50370911-50380644	OK	25.664	30.8337	0.264767	1.62707	0.00365	0.0173329	yes
XLOC_019594	uc002one.3,uc002onf.3,uc010egs.3,uc010egt.3,uc010egu.2,uc010xvj.2,uc010xvk.1	chr19:40736223-40791397	OK	35.7269	26.3208	-0.440809	-2.44712	5e-05	0.000415211	yes
XLOC_014954	uc002ehk.3,uc002ehl.3,uc002ehm.3,uc010vgx.2	chr16:53467961-53537170	OK	13.4416	6.46019	-1.05705	-3.82583	5e-05	0.000415211	yes
XLOC_035713	uc003vla.3	chr7:123389268-123391034	OK	5.9949	4.67013	-0.360273	-2.22002	0.00015	0.00112849	yes
XLOC_012131	uc001zlf.1	chr15:40616152-40618914	OK	3.44638	2.81705	-0.290901	-1.63571	0.00425	0.0196734	yes
XLOC_025883	uc003dcx.2,uc003dcy.2,uc003dcz.2,uc011bec.2	chr3:52232098-52248344	OK	11.0011	13.6648	0.312811	1.91792	0.001	0.00582552	yes
XLOC_038801	uc004aay.3,uc022bgy.1	chr9:38392660-38398662	OK	10.1439	8.23423	-0.300906	-1.77138	0.00275	0.0136823	yes
XLOC_016533	uc002gwj.3,uc002gwk.3,uc002gwl.1,uc010cqu.3,uc010cqv.3,uc010vzd.2	chr17:19641297-19651815	OK	0.395078	0.142348	-1.47272	-1.44285	0.00025	0.00175882	yes
XLOC_015573	uc002gwa.1,uc002gwb.1,uc002gwd.1,uc010cqr.1	chr17:19551532-19580908	OK	17.7853	13.3988	-0.408588	-2.62611	5e-05	0.000415211	yes
XLOC_007020	uc001omr.3,uc001oms.3,uc009ysa.1	chr11:67429517-67448685	OK	17.9467	23.0421	0.360551	2.28772	0.00015	0.00112849	yes
XLOC_002926	uc001gdh.1,uc010pky.1,uc010pkz.1,uc010pla.1	chr1:165631448-165667900	OK	16.4489	19.3782	0.236448	1.51142	0.0082	0.0335304	yes
XLOC_016582	uc002hbp.3	chr17:26900132-26903951	OK	33.0747	24.7126	-0.420484	-2.67769	5e-05	0.000415211	yes
XLOC_027096	uc003eig.2,uc021xdh.1	chr3:125635443-125663951	OK	24.0834	30.1443	0.323847	1.60827	0.0058	0.0253387	yes
XLOC_007104	uc001oyz.1,uc001oza.1	chr11:77811987-77850699	OK	38.1296	47.69	0.322776	2.06493	0.00025	0.00175882	yes
XLOC_009037	uc001tnx.2,uc001tny.2,uc009zvd.2,uc010sxj.1,uc010sxk.1	chr12:109525992-109531425	OK	16.2244	13.6926	-0.244772	-1.5354	0.0083	0.0338109	yes
XLOC_005655	uc001mxs.2	chr11:43902356-43942494	OK	5.63509	3.98886	-0.498462	-3.04773	5e-05	0.000415211	yes
XLOC_018225	uc002meo.2	chr19:6372443-6375267	OK	15.652	28.0469	0.841492	5.2955	5e-05	0.000415211	yes
XLOC_007206	uc001pjk.3,uc009yxp.3,uc010rvq.2,uc010rvr.2	chr11:107373452-107436461	OK	1.51423	1.26985	-0.253933	-1.4081	0.0132	0.0492865	yes
XLOC_020484	uc002sje.1,uc002sjf.1,uc002sjg.3,uc002sjh.1,uc010fev.1,uc010yrl.2	chr2:73612885-73940639	OK	5.14048	3.6185	-0.506509	-2.77683	5e-05	0.000415211	yes
XLOC_016334	uc002fyh.3,uc010vsd.2,uc010vse.2	chr17:4532785-4554416	OK	4.55385	3.47747	-0.389051	-1.97504	0.00065	0.00403534	yes
XLOC_016411	uc002gka.3,uc010cnr.3,uc010vuo.2	chr17:7999217-8022234	OK	0.656393	0.258871	-1.34233	-2.77847	5e-05	0.000415211	yes
XLOC_026757	uc003cpx.2,uc003cpz.2,uc003cqa.2,uc003cqb.2	chr3:46710325-46735195	OK	1.84752	1.05311	-0.810938	-3.52597	5e-05	0.000415211	yes
XLOC_014970	uc002eix.3,uc002eiy.3	chr16:56395363-56459444	OK	30.9886	37.7895	0.286251	1.86242	0.00145	0.00794574	yes
XLOC_026806	uc003cxj.3	chr3:49726989-49761384	OK	2.57732	5.94108	1.20485	2.82813	5e-05	0.000415211	yes
XLOC_041566	uc004eoo.3,uc004eop.3,uc004eoq.3	chrX:109437313-109699562	OK	26.2996	20.5497	-0.35592	-2.32126	0.00015	0.00112849	yes
XLOC_008618	uc001rko.4,uc001rkq.4,uc010skc.2	chr12:31822973-31884428	OK	4.76398	3.70181	-0.363936	-2.1097	0.0003	0.00206826	yes
XLOC_026803	uc003cww.3,uc003cwx.3,uc003cwy.3,uc003cwz.1,uc011bcn.2,uc011bco.2,uc011bcp.2,uc011bcq.2,uc011bcr.2	chr3:49453910-49467222	OK	2.54112	1.62556	-0.644527	-1.47435	0.0078	0.0321469	yes
XLOC_016111	uc002jgr.1,uc002jgs.1,uc002jgt.1,uc002jgu.1,uc002jgv.1,uc002jgw.1,uc002jgx.1,uc002jgy.1	chr17:66244144-66253305	OK	97.4272	74.615	-0.38486	-2.11605	0.0002	0.00144803	yes
XLOC_027946	uc003gro.3,uc003grp.3,uc003grq.3,uc010iet.1,uc010ieu.1	chr4:25378847-25420177	OK	8.57283	6.93636	-0.305593	-1.74904	0.00175	0.00928736	yes
XLOC_011460	uc001xsv.3	chr14:77228234-77279283	OK	9.83589	6.32144	-0.637803	-3.23666	5e-05	0.000415211	yes
XLOC_018260	uc002mjq.1,uc002mjr.1,uc010xkc.1	chr19:8429010-8439257	OK	3.66551	6.35552	0.793999	4.58299	5e-05	0.000415211	yes
XLOC_008216	uc001tpx.3,uc001tpy.3,uc001tpz.3,uc001tqa.3,uc009zvm.2,uc010sxw.2	chr12:110436989-110477926	OK	6.07869	5.10145	-0.252851	-1.44598	0.01085	0.0421582	yes
XLOC_005933	uc001okc.2,uc001okd.2,uc001oke.2,uc001okg.2,uc001okh.2,uc001oki.2,uc009yrn.1	chr11:67033904-67069955	OK	76.8637	52.5879	-0.547572	-3.36213	5e-05	0.000415211	yes
XLOC_028872	uc003hgo.3,uc003hgp.3,uc003hgq.3,uc003hgr.3,uc011cbd.1	chr4:73940501-74124502	OK	8.52646	6.82217	-0.321716	-2.02043	0.0004	0.0026568	yes
XLOC_004929	uc001kfj.4	chr10:90562486-90611732	OK	0.658101	0.36908	-0.834377	-3.34477	5e-05	0.000415211	yes
XLOC_018192	uc002lzs.2,uc002lzt.2,uc010dtt.1	chr19:4182676-4224812	OK	0.252224	0.47331	0.908078	1.91402	0.0001	0.000784466	yes
XLOC_019482	uc002ntn.1,uc002nto.1	chr19:33087906-33166102	OK	14.987	10.0214	-0.580633	-3.72486	5e-05	0.000415211	yes
XLOC_000933	uc001enq.1,uc021ouy.1	chr1:145456233-145476321	OK	1.17782	2.23804	0.926116	1.58307	0.00945	0.0377439	yes
XLOC_030790	uc003kgw.3,uc010jam.3,uc010jan.3,uc021yax.1	chr5:79852573-79866333	OK	0.469881	0.780728	0.732523	2.71132	5e-05	0.000415211	yes
XLOC_002944	uc010plo.2	chr1:168147999-168283664	OK	2.96697	1.55029	-0.936456	-1.515	0.00975	0.0387316	yes
XLOC_021958	uc002sxd.4	chr2:97513723-97523756	OK	27.4732	22.0246	-0.31891	-2.0443	0.00055	0.00349784	yes
XLOC_016933	uc002iso.3	chr17:48770550-48785324	OK	17.4816	12.2761	-0.509985	-3.28064	5e-05	0.000415211	yes
XLOC_006068	uc001ozz.1,uc001paa.3,uc001pab.1,uc009yvi.2,uc010rsv.1	chr11:82897038-82967044	OK	3.64245	2.88475	-0.336464	-1.79213	0.0025	0.0126053	yes
XLOC_038123	uc003yjm.3,uc003yjn.1,uc003yjo.1,uc003yjp.1	chr8:101521979-101572012	OK	14.1857	21.0881	0.571996	3.58612	5e-05	0.000415211	yes
XLOC_029077	uc010inw.3,uc011cgo.2	chr4:125585114-125633909	OK	13.6528	18.0026	0.399007	2.63223	5e-05	0.000415211	yes
XLOC_025138	uc021wkm.1	chr22:17082800-17180229	OK	0.763747	1.16335	0.607123	1.95937	0.00015	0.00112849	yes
XLOC_011610	uc001ylx.1,uc001ylz.1,uc001yma.1,uc021sec.1	chr14:102969871-102976282	OK	31.3887	41.4276	0.400345	1.42864	0.01245	0.0471396	yes
XLOC_032131	uc003ojx.4,uc010jvp.2,uc011dst.2	chr6:34857037-35085320	OK	4.74129	3.41418	-0.473739	-0.827096	0.01125	0.0433787	yes
XLOC_039883	uc004ayt.3,uc004ayu.3,uc004ayv.2	chr9:101493535-101558824	OK	2.92816	2.29492	-0.351549	-2.01018	0.00025	0.00175882	yes
XLOC_035256	uc003tff.3,uc003tfg.3,uc010kxe.3,uc011kaz.2	chr7:36363758-36493400	OK	30.7042	42.7248	0.476639	3.08005	5e-05	0.000415211	yes
XLOC_007804	uc001roo.3,uc010sld.1,uc010sle.1,uc010slf.2,uc010slg.2	chr12:45566816-45834187	OK	10.1846	5.21498	-0.965649	-6.00444	5e-05	0.000415211	yes
XLOC_019362	uc002ngf.2	chr19:17420336-17445724	OK	3.8242	5.10505	0.416767	1.45617	0.0108	0.0420144	yes
XLOC_013317	uc002arl.3	chr15:69070874-69113261	OK	73.0831	60.8417	-0.264476	-1.74926	0.00195	0.0101882	yes
XLOC_038897	uc004ajf.1,uc004ajg.1	chr9:75766780-75785307	OK	23.9257	6.93745	-1.78608	-11.5664	5e-05	0.000415211	yes
XLOC_013234	uc002agk.3,uc002agl.3,uc002agm.3,uc002agn.3,uc010bgj.3	chr15:60639349-60690927	OK	273.492	226.336	-0.273037	-1.81362	0.00105	0.00607519	yes
XLOC_038743	uc010mjx.3	chr9:33624222-33625532	OK	7.30358	8.9298	0.290023	1.93968	0.0007	0.00429461	yes
XLOC_028160	uc003hld.3	chr4:79472741-79531605	OK	22.5684	17.2774	-0.385418	-2.38289	5e-05	0.000415211	yes
XLOC_031092	uc003ltl.2,uc003lto.2,uc011dcp.2	chr5:150478917-150537782	OK	10.413	14.3815	0.465828	2.74615	5e-05	0.000415211	yes
XLOC_003983	uc001jev.3,uc001jew.2,uc010qgf.1,uc010qgh.2,uc010qgi.2,uc021ppw.1	chr10:48255224-48278975	OK	0.843406	0.258402	-1.70661	-2.72062	5e-05	0.000415211	yes
XLOC_004729	uc001jeh.3,uc010qfr.2,uc010qfs.2,uc010qfu.1,uc010qfv.1	chr10:47011755-47174143	OK	0.942197	0.327232	-1.52571	-2.22376	5e-05	0.000415211	yes
XLOC_003977	uc001jem.3,uc001jen.3,uc009xnh.1,uc010qgb.2	chr10:47746919-47770647	OK	2.29663	0.603933	-1.92706	-4.83175	5e-05	0.000415211	yes
XLOC_001017	uc001ewa.2	chr1:150954498-150968114	OK	18.6689	11.6247	-0.683445	-4.20738	5e-05	0.000415211	yes
XLOC_021118	uc002uvx.3,uc010fsu.3,uc010zhf.2	chr2:201450640-201536217	OK	0.777336	1.91203	1.2985	4.89333	5e-05	0.000415211	yes
XLOC_028270	uc003iaj.4,uc003iak.4,uc010imm.1	chr4:113152894-113191211	OK	23.8026	16.3865	-0.538614	-3.3252	5e-05	0.000415211	yes
XLOC_025287	uc003afh.3,uc003afi.3,uc003afj.3,uc003afl.3,uc011ako.2	chr22:29723668-29784572	OK	32.2646	22.5417	-0.517351	-3.38089	5e-05	0.000415211	yes
XLOC_015076	uc002faz.3,uc002fbb.3,uc010cgg.3,uc010vmh.1,uc021tky.1,uc021tkz.1	chr16:71762904-71842976	OK	25.0605	16.6847	-0.586888	-3.32895	5e-05	0.000415211	yes
XLOC_018425	uc002ndu.2,uc002ndv.2,uc010xpd.1	chr19:16308664-16346156	OK	16.5228	20.9105	0.339769	2.13684	0.0002	0.00144803	yes
XLOC_005404	uc001lss.3,uc001lst.2,uc001lsu.1,uc009ycq.1	chr11:925808-1012245	OK	6.69206	8.6204	0.365305	2.02439	0.00035	0.00236356	yes
XLOC_015728	uc002hjq.3,uc002hjr.3,uc002hjs.3,uc002hjt.3,uc010ctv.3,uc010wci.2,uc010wcj.2	chr17:33914281-34053461	OK	20.84	14.5208	-0.521238	-3.42149	5e-05	0.000415211	yes
XLOC_037279	uc003xoo.3,uc003xop.3,uc003xoq.2	chr8:42010463-42028701	OK	4.26206	3.00109	-0.506062	-2.73034	5e-05	0.000415211	yes
XLOC_040792	uc004dtz.3,uc011mom.2	chrX:54959587-55057497	OK	14.7194	12.1408	-0.277857	-1.58989	0.007	0.0294891	yes
XLOC_005648	uc001mxf.2,uc001mxg.3,uc010rfg.1,uc010rfh.1,uc010rfi.1,uc021qgi.1	chr11:43333504-43366080	OK	26.3113	19.0164	-0.468437	-2.8769	5e-05	0.000415211	yes
XLOC_018608	uc002oce.3,uc002ocf.3,uc002ocg.3,uc010xsz.2,uc010xta.2	chr19:36359137-36376739	OK	1.65439	2.19203	0.405966	1.84102	0.00025	0.00175882	yes
XLOC_023733	uc002wty.3,uc002wtz.3,uc010zsw.2	chr20:24943579-24973425	OK	67.8386	35.1816	-0.947285	-6.25912	5e-05	0.000415211	yes
XLOC_025003	uc003awn.2,uc003awo.1,uc003awp.1,uc011aob.1,uc011aoc.1	chr22:39353526-39388783	OK	3.10894	5.8045	0.900747	4.96214	5e-05	0.000415211	yes
XLOC_027449	uc003fur.2,uc011bsx.1	chr3:195295572-195311076	OK	5.02492	2.76171	-0.863541	-4.43986	5e-05	0.000415211	yes
XLOC_018742	uc002pab.3	chr19:45408973-45412651	OK	2.84804	5.69078	0.998655	4.05569	5e-05	0.000415211	yes
XLOC_024970	uc003ape.3,uc003apf.3,uc010gwx.3,uc011amn.1,uc011amo.2,uc011amp.2,uc011amq.2	chr22:36649116-36663577	OK	0.122299	0.299343	1.29138	1.85209	5e-05	0.000415211	yes
XLOC_007695	uc001rau.4,uc001rav.3,uc001raw.4,uc001rax.3,uc001ray.3,uc009zhw.1,uc010shn.1	chr12:12878850-12982915	OK	28.2235	23.9002	-0.239875	-1.49814	0.00905	0.0364073	yes
XLOC_039525	uc003zsv.2,uc003zsx.3,uc010mju.3	chr9:33441151-33447631	OK	70.5136	27.2127	-1.37362	-8.84079	5e-05	0.000415211	yes
XLOC_008707	uc001rvo.2	chr12:50352717-50359461	OK	0.134751	0.573516	2.08954	2.79362	0.002	0.0104124	yes
XLOC_007061	uc001osr.3,uc001oss.3,uc001osu.3,uc001osv.3,uc001osy.3,uc001osz.4,uc001ota.3,uc001otb.3,uc009yth.3,uc010rre.2	chr11:72396113-72504750	OK	396.774	339.814	-0.223574	-1.4407	0.01135	0.0436913	yes
XLOC_028747	uc003gsq.2,uc003gsr.1	chr4:35949842-36275841	OK	4.21259	3.02335	-0.478559	-2.47579	5e-05	0.000415211	yes
XLOC_038291	uc003ywn.1,uc022bca.1	chr8:143690741-143695833	OK	0.947879	1.53795	0.698238	2.92796	5e-05	0.000415211	yes
XLOC_028140	uc021xpc.1	chr4:75310852-75595974	OK	45.1699	30.1662	-0.582429	-3.6656	5e-05	0.000415211	yes
XLOC_011447	uc001xqb.3,uc010tut.1	chr14:75127954-75179807	OK	13.004	8.12667	-0.678214	-4.34919	5e-05	0.000415211	yes
XLOC_001589	uc001hrr.3,uc001hrs.3,uc001hru.3,uc001hrv.3	chr1:228270360-228286913	OK	221.47	267.445	0.272129	1.8044	0.0016	0.00862442	yes
XLOC_008683	uc001rsr.2,uc010smc.1	chr12:49324941-49351282	OK	80.9851	35.1085	-1.20584	-7.44529	5e-05	0.000415211	yes
XLOC_025486	uc003bdd.2,uc010gzf.2,uc011apu.1	chr22:43192514-43254436	OK	6.76048	8.6803	0.360618	2.1376	0.0002	0.00144803	yes
XLOC_006776	uc001ndd.3,uc009yle.1,uc009ylf.1	chr11:46698543-46722205	OK	15.1228	9.02168	-0.745255	-4.51603	5e-05	0.000415211	yes
XLOC_033499	uc003qbr.3,uc003qbs.3,uc011ebw.2,uc021zfe.1	chr6:129898239-130182692	OK	4.00596	3.33132	-0.266052	-1.69449	0.003	0.0147043	yes
XLOC_002873	uc001fxk.3,uc001fxl.3,uc001fxm.3,uc001fxn.1,uc001fxo.2,uc009wtx.3,uc010pjy.1,uc010pjz.1	chr1:161015827-161059397	OK	12.1875	9.93198	-0.295249	-1.75193	0.00285	0.0141146	yes
XLOC_041044	uc004evz.3,uc004ewa.3,uc004ewb.3,uc004ewc.3	chrX:130192215-130223858	OK	3.7579	2.31885	-0.696518	-4.14093	5e-05	0.000415211	yes
XLOC_038348	uc003zds.1,uc003zdt.1,uc011llk.1	chr8:145754550-145911297	OK	3.43508	4.69395	0.450456	3.03341	5e-05	0.000415211	yes
XLOC_041771	uc004fjk.2,uc004fjl.2,uc011mzf.2	chrX:153167984-153193907	OK	1.5581	2.06287	0.404866	2.14125	0.0002	0.00144803	yes
XLOC_017185	uc002kbq.3,uc021ufe.1,uc021uff.1,uc021ufg.1	chr17:79825596-79829282	OK	55.1018	36.921	-0.577657	-3.37242	5e-05	0.000415211	yes
XLOC_008562	uc001rcq.1	chr12:15094949-15114562	OK	1.93842	1.26335	-0.617635	-1.8944	0.00095	0.00560701	yes
XLOC_002815	uc001fqn.3,uc001fqo.3,uc001fqp.1,uc010phu.2	chr1:156904518-157015643	OK	4.98394	4.24806	-0.230483	-1.38949	0.01285	0.0482248	yes
XLOC_000061	uc001akg.4,uc001aki.3,uc001akj.3,uc009vli.1,uc010nzh.2	chr1:3361810-3397677	OK	20.93	28.3296	0.436741	2.7906	5e-05	0.000415211	yes
XLOC_001889	uc001ayc.1,uc009voo.1	chr1:16520911-16539334	OK	8.1858	11.9029	0.540124	3.0337	5e-05	0.000415211	yes
XLOC_002787	uc001fmq.2,uc001fmr.2,uc001fms.2,uc001fmt.2,uc001fmu.2,uc010pgt.1,uc010pgu.1	chr1:155916495-155959864	OK	4.41805	2.81572	-0.649907	-3.90783	5e-05	0.000415211	yes
XLOC_007978	uc001soz.1,uc001spa.3,uc001spb.3,uc009zpy.3	chr12:58003962-58013192	OK	1.50938	1.14855	-0.394142	-1.61454	0.00165	0.00885553	yes
XLOC_030223	uc003lra.1	chr5:148944290-149014579	OK	1.30622	0.999195	-0.386557	-2.14547	0.0002	0.00144803	yes
XLOC_035892	uc003wek.3,uc003wel.3,uc003wem.3	chr7:144052488-144077725	OK	2.78899	2.19955	-0.342537	-1.61239	0.00535	0.0237451	yes
XLOC_000289	uc001bmt.1,uc001bmu.1,uc001bmv.1,uc001bmw.1,uc001bmx.1,uc009vsm.1,uc009vsn.1	chr1:27018436-27108867	OK	4.50282	3.71297	-0.278256	-1.64862	0.00395	0.018545	yes
XLOC_007806	uc001ror.3,uc001ros.1,uc001rot.1,uc001rou.1,uc009zkg.1,uc009zkh.1	chr12:46123487-46301819	OK	13.2241	15.7692	0.253942	1.58914	0.0064	0.0274043	yes
XLOC_009701	uc001vdf.2,uc021rjo.1	chr13:50202434-50208008	OK	0.423669	1.10708	1.38575	2.60804	5e-05	0.000415211	yes
XLOC_005604	uc001mso.1	chr11:30344562-30360042	OK	7.94511	5.79204	-0.455997	-2.71507	5e-05	0.000415211	yes
XLOC_017180	uc002kbf.3,uc021ufd.1	chr17:79648187-79650954	OK	12.3197	15.0987	0.293454	1.75565	0.00215	0.0110932	yes
XLOC_005872	uc001och.4,uc001oci.4,uc001ock.3,uc010rnu.2,uc021qlc.1	chr11:64781584-64808044	OK	44.4236	33.5146	-0.406535	-2.34838	5e-05	0.000415211	yes
XLOC_014309	uc002elf.1,uc010vhl.2	chr16:57279037-57287545	OK	12.9606	10.0807	-0.362536	-2.13488	0.0004	0.0026568	yes
XLOC_015881	uc002idt.3,uc021txy.1	chr17:41476352-41478504	OK	1.43662	0.8526	-0.752734	-1.6537	0.005	0.0224632	yes
XLOC_022243	uc002txv.1,uc002txw.1,uc002txx.1	chr2:152645591-152685019	OK	28.0325	21.7974	-0.362942	-2.20715	5e-05	0.000415211	yes
XLOC_026012	uc003dru.3,uc003drv.3,uc010hoy.3	chr3:97482600-97520361	OK	4.48348	3.55611	-0.334318	-1.64484	0.0036	0.0171358	yes
XLOC_014763	uc002dfl.1,uc010van.1	chr16:18802990-18812857	OK	249.106	322.207	0.371228	2.46036	5e-05	0.000415211	yes
XLOC_025951	uc003dnr.3	chr3:69134089-69155239	OK	51.8535	39.4413	-0.394736	-2.58062	5e-05	0.000415211	yes
XLOC_025608	uc003bqg.3,uc011asx.2,uc011asy.2	chr3:5163929-5222601	OK	51.0861	43.8766	-0.21948	-1.44519	0.0113	0.0435195	yes
XLOC_035645	uc003vaw.2,uc003vax.2,uc003vay.2,uc003vbb.2,uc010lis.2,uc011kli.2	chr7:102715327-102790007	OK	49.3104	38.2601	-0.36605	-2.09509	0.00035	0.00236356	yes
XLOC_032426	uc003pss.4,uc011eao.2	chr6:109169608-109295352	OK	1.39045	0.782143	-0.830047	-2.0716	0.0002	0.00144803	yes
XLOC_018471	uc002nlc.3,uc002nld.3,uc010xql.2,uc010xqm.2	chr19:19101663-19170984	OK	21.8148	16.5282	-0.400374	-1.48678	0.0097	0.0385614	yes
XLOC_040919	uc004ehv.3,uc004ehw.3,uc022cak.1	chrX:100805513-100809675	OK	10.8092	21.3739	0.983587	6.07398	5e-05	0.000415211	yes
XLOC_041530	uc004eid.2,uc004eie.3,uc004eif.3,uc004eig.3,uc010nnt.2,uc022caq.1	chrX:100910267-100914863	OK	3.22239	2.52683	-0.350805	-2.0472	0.00025	0.00175882	yes
XLOC_007760	uc001rht.2,uc001rhu.2,uc001rhv.2,uc001rhw.3,uc009zji.2,uc010sjp.2	chr12:27485786-27599558	OK	3.06129	2.59265	-0.239712	-1.43745	0.01325	0.0493933	yes
XLOC_021227	uc002vhd.3,uc002vhe.3,uc002vhf.3	chr2:219081873-219119071	OK	151.712	128.347	-0.241289	-1.61015	0.00615	0.026552	yes
XLOC_025629	uc003bsz.2,uc003bta.2,uc003btb.2,uc003btc.2,uc003btd.4,uc003btf.4,uc003btg.3,uc003bth.4,uc003bti.4,uc003btj.4,uc003btk.3,uc010hco.1,uc011atj.2,uc021wsu.1	chr3:9821653-9896822	OK	149.931	192.809	0.362872	1.82281	0.0016	0.00862442	yes
XLOC_013203	uc002acd.1,uc002ace.1	chr15:52839431-52861364	OK	95.2794	77.7852	-0.292669	-1.94652	0.0007	0.00429461	yes
XLOC_007081	uc001owe.2,uc001owf.2	chr11:74971165-75063048	OK	7.06655	10.5242	0.57463	2.12139	0.0003	0.00206826	yes
XLOC_015398	uc002fyj.3,uc002fyk.3,uc002fyl.3,uc002fym.3,uc002fyn.3,uc010vsg.2	chr17:4613788-4624901	OK	8.25618	6.17346	-0.419395	-2.83761	5e-05	0.000415211	yes
XLOC_030826	uc003kjz.2	chr5:90664540-90716532	OK	40.269	24.6522	-0.707954	-4.62566	5e-05	0.000415211	yes
XLOC_012678	uc002bui.4,uc010bom.3	chr15:98462783-98517068	OK	22.1536	16.7452	-0.403788	-2.61197	5e-05	0.000415211	yes
XLOC_029035	uc003ibq.1,uc010imu.1,uc010imv.1	chr4:114821194-114901365	OK	1.53819	2.43931	0.665235	3.79796	5e-05	0.000415211	yes
XLOC_006413	uc001lyb.1,uc001lyc.1,uc001lyd.3,uc009yea.3	chr11:3659735-3663546	OK	0.184514	0.60728	1.71863	1.80132	5e-05	0.000415211	yes
XLOC_000454	uc001cks.3,uc001ckt.3,uc001cku.3,uc001ckv.3,uc001ckw.3	chr1:44398991-44402912	OK	0.917602	1.57475	0.779182	1.73268	0.0026	0.0130242	yes
XLOC_037772	uc003wyl.2,uc003wym.2,uc003wyn.2,uc003wyo.2	chr8:17913924-17942507	OK	32.7106	26.4417	-0.306944	-1.70399	0.00235	0.0119723	yes
XLOC_020123	uc002qzh.2,uc002qzi.2	chr2:9346893-9545812	OK	13.2323	10.3831	-0.349832	-2.25514	0.0001	0.000784466	yes
XLOC_004546	uc001iig.2,uc009xic.2	chr10:5680819-5708558	OK	14.7743	12.367	-0.256588	-1.57301	0.0072	0.0301118	yes
XLOC_041259	uc004cwk.3,uc004cwl.3,uc004cwm.3,uc004cwn.2,uc010ner.3	chrX:15262092-15288589	OK	3.79368	4.97894	0.39224	2.28128	0.00015	0.00112849	yes
XLOC_025294	uc003agr.3,uc011akr.2	chr22:30184498-30234293	OK	10.0272	7.97657	-0.330085	-2.02651	0.00035	0.00236356	yes
XLOC_019320	uc002mye.3	chr19:14230320-14247440	OK	50.8043	64.767	0.350309	2.28081	5e-05	0.000415211	yes
XLOC_021257	uc002vly.2,uc002vlz.3,uc002vma.3,uc002vmb.3,uc010fwi.2,uc010fwj.2	chr2:220376974-220403656	OK	0.313795	0.501489	0.676394	1.25508	0.00565	0.0247907	yes
XLOC_018331	uc002muv.3	chr19:12847940-12859147	OK	60.4221	80.851	0.420189	2.74615	5e-05	0.000415211	yes
XLOC_036479	uc003uot.4,uc003uou.4,uc003uov.4,uc003uox.4,uc011kin.2,uc011kio.2	chr7:97481428-97501854	OK	113.76	76.4949	-0.572558	-3.76079	5e-05	0.000415211	yes
XLOC_021079	uc002uqt.3	chr2:190526088-190535557	OK	25.8283	21.4328	-0.269132	-1.72452	0.0023	0.0117472	yes
XLOC_037956	uc003xuj.3,uc003xul.3,uc003xum.3,uc003xun.3,uc003xuo.2,uc003xur.3,uc011leg.2,uc011leh.2,uc011lei.2,uc011lej.2,uc011lek.2,uc011lel.2,uc011lem.2	chr8:62200524-62627344	OK	29.8707	23.0401	-0.374586	-2.28853	0.0001	0.000784466	yes
XLOC_003085	uc001gtu.3,uc001gtv.3,uc001gtw.4	chr1:197051641-197115824	OK	10.7188	12.9941	0.27771	1.7149	0.00255	0.0128094	yes
XLOC_005824	uc001nte.4,uc001ntf.4,uc001ntg.4	chr11:62104773-62160887	OK	2.98968	3.78835	0.34158	2.02608	0.00065	0.00403534	yes
XLOC_039274	uc004bzm.3,uc004bzn.3,uc010mza.3	chr9:133320093-133376661	OK	194.944	156.987	-0.312419	-2.0679	0.00055	0.00349784	yes
XLOC_021947	uc010yui.2	chr2:96788465-96804268	OK	0.629596	1.09567	0.799309	2.41935	0.0002	0.00144803	yes
XLOC_004924	uc001key.1,uc001kez.1,uc010qmr.1	chr10:89507835-89578029	OK	22.9119	19.3953	-0.240393	-1.49051	0.0091	0.0365811	yes
XLOC_021334	uc002vtx.2,uc002vty.3,uc002vtz.3,uc002vua.3,uc002vub.3,uc002vud.4,uc021vyl.1	chr2:234160216-234204320	OK	14.3409	17.7209	0.305314	1.94504	0.00055	0.00349784	yes
XLOC_006949	uc001obw.3,uc001obx.3,uc010rnt.1	chr11:64661725-64684722	OK	3.77915	2.68551	-0.492867	-2.39056	0.00015	0.00112849	yes
XLOC_018290	uc002mov.3,uc010dxj.3,uc010xlg.2,uc010xlh.2	chr19:10654592-10676702	OK	18.0571	13.7115	-0.397184	-1.45291	0.0113	0.0435195	yes
XLOC_007625	uc001qrw.1,uc001qrx.1,uc001qry.1,uc001qrz.3,uc009zfj.1	chr12:7033625-7055165	OK	155.489	129.885	-0.259579	-1.4438	0.01255	0.0474294	yes
XLOC_009892	uc001vsi.4,uc001vsj.4,uc001vsm.1	chr13:113344285-113541660	OK	2.74697	2.11311	-0.378469	-1.80276	0.002	0.0104124	yes
XLOC_026437	uc003fla.3,uc003flb.3,uc003flc.3,uc010hxf.1,uc010hxh.1,uc011bqm.1	chr3:182501023-182639421	OK	18.9289	14.2289	-0.411762	-1.72817	0.0025	0.0126053	yes
XLOC_041692	uc004fax.3,uc004faz.3,uc004fba.3	chrX:138808504-139015222	OK	8.07315	4.71296	-0.7765	-4.89711	5e-05	0.000415211	yes
XLOC_019393	uc002nne.3,uc002nnf.4,uc002nng.3,uc002nnh.4	chr19:19756009-19774503	OK	14.6563	18.235	0.315185	1.9742	0.0005	0.00322169	yes
XLOC_000873	uc001egd.2,uc001ege.3,uc010owv.1,uc010oww.2,uc010owx.2	chr1:116915003-116961244	OK	173.16	139.252	-0.314408	-2.04698	0.0004	0.0026568	yes
XLOC_019619	uc002osg.3,uc002osh.3,uc010xwf.2,uc010xwg.2,uc010xwh.2	chr19:42470733-42498382	OK	0.257453	0.749009	1.54067	4.4249	5e-05	0.000415211	yes
XLOC_008932	uc001tbf.3,uc001tbg.3,uc001tbh.3	chr12:89935524-90105729	OK	25.5625	20.3399	-0.329717	-1.90822	0.0007	0.00429461	yes
XLOC_001427	uc001gzv.3,uc001gzw.3,uc001gzx.3,uc009xaq.3,uc009xar.3	chr1:203591120-203713209	OK	4.59754	3.26821	-0.492359	-1.39727	0.0045	0.0205714	yes
XLOC_026211	uc003enk.3,uc003enl.3,uc003enm.3,uc003enn.3,uc003eno.3,uc003enp.3,uc003ens.3,uc003ent.3,uc003enu.3,uc011blg.2,uc011blh.2,uc011bli.2	chr3:130569368-130745646	OK	22.9982	17.4861	-0.395311	-2.37809	5e-05	0.000415211	yes
XLOC_003786	uc001iju.3,uc001ijv.3,uc009xiq.1,uc010qbb.2,uc010qbc.1	chr10:7830092-7849762	OK	210.176	172.603	-0.284142	-1.88689	0.00115	0.00652757	yes
XLOC_018142	uc002lrn.3,uc002lro.3	chr19:1241748-1244825	OK	68.6935	82.3344	0.261322	1.59097	0.0045	0.0205714	yes
XLOC_023986	uc002yal.3,uc002yam.3,uc010zzv.2	chr20:57603732-57617901	OK	1965.53	2423.29	0.30205	1.64334	0.00415	0.0192934	yes
XLOC_019612	uc002oqv.3,uc002oqw.2,uc002oqx.2,uc002oqy.2,uc002oqz.2,uc002ora.1,uc010xwa.2,uc010xwb.2	chr19:41937222-41945843	OK	24.6725	29.1809	0.24212	1.49505	0.00855	0.034672	yes
XLOC_041168	uc004flf.1,uc004flh.1	chrX:153656977-153664862	OK	98.7692	122.03	0.305101	2.01279	0.0005	0.00322169	yes
XLOC_015853	uc002hzp.1,uc002hzq.3,uc002hzr.3,uc002hzs.3,uc002hzt.3,uc002hzu.3,uc010cyg.3,uc010wgj.2,uc010wgk.2,uc010wgl.2	chr17:40610861-40674597	OK	7.93027	6.33194	-0.324724	-1.87722	0.00075	0.00456497	yes
XLOC_000457	uc001cld.3,uc001cle.3,uc001clf.3	chr1:44440601-44443972	OK	120.996	222.873	0.881259	5.74077	5e-05	0.000415211	yes
XLOC_015028	uc002ete.1,uc010vjn.1,uc010vjo.1	chr16:67471916-67515089	OK	52.7197	20.4789	-1.36421	-8.6434	5e-05	0.000415211	yes
XLOC_037435	uc003ydp.1	chr8:87100627-87166584	OK	1.00512	1.26107	0.327277	1.29943	0.00715	0.029957	yes
XLOC_030331	uc003mcd.1	chr5:172410762-172461900	OK	271.693	162.311	-0.743219	-4.90304	5e-05	0.000415211	yes
XLOC_039134	uc004bjc.3	chr9:117349993-117361152	OK	161.501	192.769	0.255331	1.69376	0.0033	0.0158951	yes
XLOC_010122	uc001vfv.2,uc001vfw.2,uc001vfx.2,uc001vfy.2,uc010adv.2,uc010tgs.1,uc010tgt.1,uc010tgu.1,uc010tgv.1,uc010tgw.1	chr13:52506676-52586263	OK	1.0021	0.500889	-1.00046	-4.53472	5e-05	0.000415211	yes
XLOC_019116	uc002ltv.3,uc002ltw.3,uc002lty.1,uc002ltz.1	chr19:1782073-1812270	OK	0.167404	0.364503	1.12259	1.82631	5e-05	0.000415211	yes
XLOC_002182	uc001cqh.3,uc001cqi.3,uc001cqk.4,uc009vyk.3,uc010omg.2,uc010omh.1,uc010omj.2,uc021onc.1	chr1:47098410-47184945	OK	36.6638	28.2668	-0.375249	-2.09348	0.00035	0.00236356	yes
XLOC_000312	uc001bpp.3,uc001bpq.3,uc001bpr.3	chr1:28562601-28564616	OK	212.585	252.824	0.250089	1.56906	0.00575	0.0251611	yes
XLOC_025841	uc003ctf.1,uc003ctg.1,uc003ctj.3,uc003ctk.3,uc010hjy.3,uc010hjz.3,uc010hka.3,uc011bbj.1	chr3:48488140-48509044	OK	4.03725	5.44417	0.43134	2.46132	5e-05	0.000415211	yes
XLOC_014425	uc002fbd.2,uc021tla.1	chr16:71879898-71919174	OK	9.46069	7.56891	-0.321859	-1.40451	0.0073	0.0304512	yes
XLOC_000805	uc001dxr.3,uc001dxs.3	chr1:110026494-110036108	OK	2.03206	2.59656	0.353656	1.80864	0.0015	0.00817262	yes
XLOC_008058	uc001sxd.4	chr12:74931550-74935232	OK	120.677	142.312	0.2379	1.58154	0.00685	0.0289477	yes
XLOC_021855	uc002sme.3,uc002smf.3,uc002smh.3,uc010yrx.2,uc010yry.2,uc021vjm.1	chr2:74753774-74784999	OK	88.4126	112.106	0.342533	2.00316	0.00055	0.00349784	yes
XLOC_023962	uc002xxd.1,uc002xxe.1,uc002xxf.1,uc002xxg.1,uc002xxh.1,uc002xxi.1,uc002xxj.1	chr20:54944421-54967351	OK	88.8534	105.576	0.248782	1.64835	0.00375	0.0177245	yes
XLOC_001758	uc001afb.1,uc001afc.2,uc001afd.2,uc009vkb.1	chr1:1309109-1310818	OK	159.764	204.584	0.356756	2.31101	0.0001	0.000784466	yes
XLOC_035489	uc003uey.1	chr7:75934780-75940644	OK	0.330635	0.455023	0.4607	1.61657	0.00415	0.0192934	yes
XLOC_015472	uc002gjx.1	chr17:7960102-7968061	OK	0.143224	0.295732	1.04602	1.84234	0.0019	0.00995913	yes
XLOC_015660	uc002hdf.3	chr17:27224798-27230089	OK	9.03065	12.4157	0.459258	2.10929	0.00025	0.00175882	yes
XLOC_036497	uc003ush.3	chr7:99564349-99573735	OK	2.77959	4.63441	0.737512	4.04978	5e-05	0.000415211	yes
XLOC_035586	uc003usi.2,uc022aie.1	chr7:99578281-99591588	OK	1.60954	2.66662	0.728367	2.04615	5e-05	0.000415211	yes
XLOC_017167	uc002jzm.1,uc002jzn.1,uc002jzo.1,uc002jzp.1,uc002jzq.3,uc010wum.1	chr17:79163349-79196795	OK	5.39536	6.68201	0.308561	1.83389	0.00125	0.00701145	yes
XLOC_026686	uc003ceb.3,uc003cec.3,uc003cee.4,uc003ceg.2,uc011axd.1	chr3:28283041-28390618	OK	21.112	16.9551	-0.316341	-1.40704	0.0127	0.0478619	yes
XLOC_038133	uc003ykx.3,uc003yky.3	chr8:103838535-103876397	OK	89.4211	74.3578	-0.266132	-1.77717	0.0022	0.0113115	yes
XLOC_032050	uc003odr.3	chr6:33244916-33246602	OK	8.47316	14.3272	0.757789	5.03378	5e-05	0.000415211	yes
XLOC_000028	uc001adk.3	chr1:1167628-1173507	OK	14.2668	11.8601	-0.266548	-1.57561	0.00645	0.0275527	yes
XLOC_006988	uc001ohr.3	chr11:66112842-66115161	OK	10.4222	18.3477	0.815945	5.13639	5e-05	0.000415211	yes
XLOC_020413	uc002sbs.3,uc021vii.1	chr2:62423261-62451866	OK	12.3898	9.28669	-0.415917	-2.55744	5e-05	0.000415211	yes
XLOC_018447	uc002nhl.1,uc010ebd.1,uc010ebe.1	chr19:17905512-17926274	OK	4.81842	3.74014	-0.365466	-2.31358	5e-05	0.000415211	yes
XLOC_026439	uc003flk.3,uc003fll.3,uc003flm.3,uc021xic.1	chr3:182895830-183145893	OK	1.32132	0.842959	-0.648445	-2.20146	0.0001	0.000784466	yes
XLOC_006045	uc021qnp.1,uc021qnq.1	chr11:76745286-76755331	OK	1.36624	0.540262	-1.33848	-2.35944	5e-05	0.000415211	yes
XLOC_019611	uc002oqs.3,uc021uuy.1	chr19:41931263-41934635	OK	6.62397	0.445756	-3.89337	-3.55255	5e-05	0.000415211	yes
XLOC_008823	uc001spg.1,uc001spi.3,uc010sru.2,uc010srv.2,uc010srw.1	chr12:58013692-58027034	OK	5.28817	3.87185	-0.449747	-1.86635	0.0013	0.00725414	yes
XLOC_039521	uc003zsg.2	chr9:33110472-33177418	OK	21.0908	14.6553	-0.525195	-3.37938	5e-05	0.000415211	yes
XLOC_000458	uc001clg.3,uc001clh.3,uc001cli.3,uc010okl.2	chr1:44444873-44456843	OK	20.8791	10.1802	-1.03629	-6.50103	5e-05	0.000415211	yes
XLOC_016524	uc002gvk.4,uc010cqm.1,uc010cqn.2,uc010vyr.2,uc010vys.2	chr17:19240866-19290532	OK	13.4495	10.6948	-0.330642	-1.62029	0.00485	0.0218989	yes
XLOC_037506	uc003yld.3,uc003yle.3	chr8:104133259-104298135	OK	0.140208	0.410887	1.55117	1.97849	0.00615	0.026552	yes
XLOC_024352	uc002yyw.3,uc002yyx.3,uc002yyy.3	chr21:42539422-42649878	OK	5.86159	4.16819	-0.491872	-2.12732	0.00015	0.00112849	yes
XLOC_006934	uc001nzc.3,uc001nzd.3,uc009ypk.2	chr11:64037299-64056972	OK	33.4225	50.3789	0.592001	2.86776	5e-05	0.000415211	yes
XLOC_039523	uc003zsi.3,uc003zsj.3	chr9:33252469-33282067	OK	21.8704	15.2883	-0.516552	-1.91278	0.0007	0.00429461	yes
XLOC_016242	uc002kae.2,uc002kaf.2	chr17:79368694-79433611	OK	1.11057	1.72558	0.63578	3.18187	5e-05	0.000415211	yes
XLOC_012136	uc001zlt.2,uc001zlu.2,uc001zlv.2,uc010bbp.1	chr15:40731919-40761244	OK	5.61113	7.55254	0.428671	2.60144	5e-05	0.000415211	yes
XLOC_037613	uc003ywm.3	chr8:143545177-143626370	OK	0.272202	0.439624	0.69159	1.72685	0.00055	0.00349784	yes
XLOC_016237	uc002jyz.4,uc002jza.2,uc002jzb.2,uc002jzc.2,uc002jzd.2,uc002jze.2,uc002jzf.2,uc002jzg.2,uc002jzh.2,uc010wuh.1,uc010wui.2	chr17:79008928-79156964	OK	7.33954	10.1534	0.468208	2.71242	5e-05	0.000415211	yes
XLOC_036483	uc003upj.3	chr7:97840777-98030427	OK	7.16586	4.69101	-0.611243	-2.13453	0.00025	0.00175882	yes
XLOC_033081	uc003oer.3,uc003oes.3,uc003oeu.3,uc010jvb.3,uc011drj.1	chr6:33540322-33548070	OK	17.3333	22.8761	0.400296	2.46522	5e-05	0.000415211	yes
XLOC_003892	uc001iuj.1	chr10:28966423-28971868	OK	5.08394	14.2371	1.48564	8.86676	5e-05	0.000415211	yes
XLOC_014528	uc002fko.1,uc002fkp.3,uc002fkq.3,uc002fkr.3,uc002fks.4,uc010vov.2,uc010vow.2,uc021tml.1	chr16:87984237-88110924	OK	12.0875	18.0377	0.577501	3.23121	5e-05	0.000415211	yes
XLOC_006316	uc001qfc.4	chr11:129245177-129322174	OK	3.95869	2.81859	-0.490051	-2.60792	5e-05	0.000415211	yes
XLOC_029651	uc003jfx.3,uc021xws.1	chr5:17130136-17276952	OK	56.8022	78.4814	0.466405	2.89864	5e-05	0.000415211	yes
XLOC_012414	uc002avb.3,uc002avc.3,uc002avd.3,uc010bja.3,uc010ukv.2	chr15:72978519-73030817	OK	8.76491	7.3361	-0.256727	-1.46319	0.00955	0.0380306	yes
XLOC_020975	uc002uet.3,uc002ueu.1,uc010fpw.3,uc010zdh.1	chr2:170336005-170382772	OK	3.68639	2.87388	-0.35921	-2.15648	0.0002	0.00144803	yes
XLOC_029064	uc003ied.3,uc003iee.2,uc010inq.1	chr4:122745483-122791660	OK	5.07614	3.61921	-0.488058	-2.18821	0.00025	0.00175882	yes
XLOC_026063	uc003dwk.4,uc003dwl.4,uc003dwm.4,uc003dwo.4,uc010hpr.3,uc010hps.1	chr3:107241597-107530049	OK	10.7263	8.69999	-0.302068	-1.92456	0.0012	0.00677568	yes
XLOC_002804	uc021pbg.1	chr1:156607452-156631236	OK	1.05704	0.775588	-0.446669	-1.50507	0.0095	0.0378688	yes
XLOC_027150	uc003epo.3	chr3:133118789-133194056	OK	0.222629	0.877152	1.97818	2.8182	5e-05	0.000415211	yes
XLOC_041784	uc004fld.4	chrX:153652727-153656876	OK	13.9315	18.6469	0.420584	2.34717	5e-05	0.000415211	yes
XLOC_011108	uc001vvq.1,uc001vvr.1,uc001vvs.1,uc001vvv.1,uc010ahe.1	chr14:19856360-19925361	OK	3.48922	2.5675	-0.442536	-2.22271	0.0002	0.00144803	yes
XLOC_033480	uc003pyw.1	chr6:122757184-122762465	OK	1.18125	2.19528	0.894089	3.82641	5e-05	0.000415211	yes
XLOC_000986	uc001esg.4,uc010pbf.1	chr1:149268990-149310145	OK	2.13825	1.61702	-0.403095	-1.55396	0.0071	0.0297784	yes
XLOC_036434	uc003uig.3	chr7:86780561-86781620	OK	3.38583	2.33487	-0.536167	-1.85278	0.0015	0.00817262	yes
XLOC_001036	uc001eze.3	chr1:151763291-151766878	OK	17.1012	21.1005	0.30318	1.89065	0.001	0.00582552	yes
XLOC_036150	uc003tab.3	chr7:28998636-29603339	OK	2.88617	4.30653	0.577368	1.79646	0.00125	0.00701145	yes
XLOC_039837	uc022bkc.1	chr9:96195072-96202054	OK	0.439929	0.716171	0.703035	1.6447	0.00175	0.00928736	yes
XLOC_002781	uc001flf.3	chr1:155596545-155618335	OK	3.18612	2.56974	-0.310178	-1.55765	0.00615	0.026552	yes
XLOC_029806	uc003juz.3	chr5:66872242-67106960	OK	2.45914	1.09298	-1.16989	-6.04794	5e-05	0.000415211	yes
XLOC_039057	uc004bau.3,uc004bav.1	chr9:103115342-103156151	OK	1.21161	0.837204	-0.533271	-1.94128	0.0005	0.00322169	yes
XLOC_016804	uc002hzy.3	chr17:40703983-40707232	OK	3.01	4.07876	0.438364	2.19221	0.0001	0.000784466	yes
XLOC_003116	uc001gyj.3	chr1:202817445-202830867	OK	12.8178	19.4792	0.603785	3.0156	5e-05	0.000415211	yes
XLOC_022578	uc002vsa.3	chr2:232570398-232571710	OK	1.73838	2.60463	0.583331	2.24712	0.0003	0.00206826	yes
XLOC_002576	uc001ejn.1	chr1:143399451-143467651	OK	2.14022	0.936132	-1.19297	-1.18455	0.0102	0.0400564	yes
XLOC_029049	uc003idd.3	chr4:120370154-120375783	OK	1.70881	1.05717	-0.692778	-2.11862	0.0002	0.00144803	yes
XLOC_005877	uc009yqb.1	chr11:64883874-64885170	OK	36.7301	48.8736	0.412091	2.51619	5e-05	0.000415211	yes
XLOC_018739	uc002ozt.1,uc002ozu.3	chr19:45311524-45324678	OK	11.2381	21.488	0.93513	5.70184	5e-05	0.000415211	yes
XLOC_023950	uc002xws.2,uc002xwt.2,uc010gil.1,uc010gim.2,uc010zza.1,uc010zzb.1,uc010zzc.2	chr20:52560078-52687304	OK	15.0531	11.1111	-0.438068	-2.7875	5e-05	0.000415211	yes
XLOC_016052	uc002iyu.4,uc002iyv.4,uc002iyw.4,uc002iyx.1,uc002iyy.4,uc002iyz.4,uc002iza.4,uc010wow.1	chr17:58755171-59470199	OK	214.1	255.771	0.256565	1.49318	0.0087	0.0352096	yes
XLOC_019742	uc002pkq.4,uc002pkr.3,uc002pks.3,uc002pkt.3,uc002pku.1,uc010emh.2,uc010emi.2	chr19:49298318-49314320	OK	36.5067	45.9516	0.331952	2.07085	0.00015	0.00112849	yes
XLOC_014196	uc002eav.4,uc002eaw.4,uc010cai.3	chr16:31119661-31124112	OK	25.9375	17.2213	-0.59085	-3.66538	5e-05	0.000415211	yes
XLOC_018018	uc002lit.1,uc002liu.1,uc002liv.1,uc021ulf.1	chr18:60790578-60987266	OK	1.93309	2.61724	0.437135	1.58152	0.00435	0.0200388	yes
XLOC_023765	uc002wwl.3,uc002wwm.3,uc002wwn.3,uc002wwo.1	chr20:30252259-30311757	OK	23.2297	13.986	-0.731991	-4.42021	5e-05	0.000415211	yes
XLOC_018854	uc002ppa.3,uc002ppb.3	chr19:50162824-50177173	OK	28.6103	44.5584	0.639165	2.20777	0.0002	0.00144803	yes
XLOC_024781	uc002zmu.3,uc002zmw.3,uc002zmx.3,uc002zmy.3,uc002zmz.3,uc002zna.3,uc010gqy.3,uc010gqz.3,uc011agk.2	chr22:18111681-18211989	OK	14.9502	12.1357	-0.300914	-1.86483	0.0015	0.00817262	yes
XLOC_027403	uc003frp.3,uc003frq.2,uc010hza.2,uc011bsf.1	chr3:187416046-187463513	OK	2.81234	3.30064	0.230973	1.48275	0.01015	0.0399085	yes
XLOC_036373	uc003tyf.2,uc003tyg.2	chr7:72950682-72972065	OK	25.0067	29.406	0.233793	1.47262	0.0089	0.0358932	yes
XLOC_014876	uc002dzv.3,uc021tgq.1	chr16:30846269-30906539	OK	66.9718	30.1962	-1.14918	-6.51331	5e-05	0.000415211	yes
XLOC_033534	uc003qgw.1,uc003qgx.1,uc003qgy.1,uc011edb.1,uc011ede.1	chr6:136575031-136612551	OK	56.6066	41.6737	-0.441834	-2.62713	5e-05	0.000415211	yes
XLOC_024856	uc002zww.3,uc002zwx.3,uc002zwy.2,uc010gtx.1,uc011aiy.2	chr22:23522507-23660224	OK	13.7896	9.13157	-0.594648	-3.46748	5e-05	0.000415211	yes
XLOC_028998	uc003hwz.3	chr4:103998572-104021051	OK	2.21368	2.73098	0.302968	1.80492	0.00195	0.0101882	yes
XLOC_016814	uc002ibn.2,uc002ibo.3,uc010whb.1,uc010whc.1	chr17:40950853-40976315	OK	24.42	20.9056	-0.224179	-1.42849	0.01275	0.0479497	yes
XLOC_011595	uc001yhp.3,uc001yhq.3,uc010txa.2	chr14:101003384-101053638	OK	2.00695	3.06299	0.609931	1.93889	0.0002	0.00144803	yes
XLOC_033420	uc003prs.2	chr6:107386158-107436619	OK	1.30489	1.0321	-0.338345	-1.98266	0.0007	0.00429461	yes
XLOC_032284	uc003pdi.4,uc010kab.3	chr6:56819527-56892308	OK	1.03371	0.652878	-0.662946	-2.70426	5e-05	0.000415211	yes
XLOC_041541	uc004eka.3,uc004ekb.3,uc022cbn.1,uc022cbo.1,uc022cbp.1	chrX:102564273-102565974	OK	9.95987	7.52999	-0.40348	-2.40605	5e-05	0.000415211	yes
XLOC_026222	uc003epn.1	chr3:133118789-133194056	OK	0.464817	1.10745	1.2525	2.78365	5e-05	0.000415211	yes
XLOC_025607	uc003bqf.3,uc011asw.2	chr3:4938492-5026865	OK	19.1989	11.8339	-0.698097	-4.41098	5e-05	0.000415211	yes
XLOC_025149	uc002znc.2,uc002znd.2,uc002zne.2,uc002znf.2,uc010grb.1,uc010grc.1,uc021wko.1,uc021wkp.1	chr22:18215565-18257431	OK	28.9121	24.7304	-0.225383	-1.4492	0.0127	0.0478619	yes
XLOC_025048	uc003bdk.3	chr22:43435522-43525718	OK	8.83833	16.9446	0.938976	4.6071	5e-05	0.000415211	yes
XLOC_023543	uc002yei.3,uc002yej.3,uc010gkc.1	chr20:61866399-61892967	OK	1.07529	2.39396	1.15467	3.54423	5e-05	0.000415211	yes
XLOC_004979	uc001kls.4,uc001klt.4,uc001klu.4,uc001klv.4,uc001klx.4,uc001kly.4,uc001kma.4,uc001kmb.4,uc001kmd.4,uc001kme.4	chr10:97951454-98032540	OK	1.85324	1.42272	-0.381393	-1.67784	0.0012	0.00677568	yes
XLOC_035286	uc003tir.3,uc010kxv.3	chr7:43769420-43846941	OK	56.7522	73.6576	0.376157	2.40716	0.0001	0.000784466	yes
XLOC_011321	uc001xal.4,uc001xan.4,uc001xao.4,uc010aoh.3	chr14:54416454-54423554	OK	2.89656	2.16142	-0.42236	-2.13013	0.0001	0.000784466	yes
XLOC_023968	uc002xyc.3,uc010gip.1	chr20:55743808-55841717	OK	202.028	148.604	-0.443083	-2.54676	5e-05	0.000415211	yes
XLOC_003943	uc001jaj.3	chr10:43277127-43330385	OK	15.3045	11.4919	-0.413342	-2.4729	5e-05	0.000415211	yes
XLOC_030334	uc003mci.4,uc003mcj.4,uc003mck.4,uc003mcl.4,uc021yhw.1	chr5:172571444-172591390	OK	20.3906	24.3209	0.254298	1.52929	0.00815	0.0333428	yes
XLOC_013233	uc010uhb.2,uc010uhc.2	chr15:59951089-59981701	OK	22.2832	16.6108	-0.423839	-2.59136	5e-05	0.000415211	yes
XLOC_031181	uc003mcq.2,uc003mcr.2	chr5:173034147-173043666	OK	76.0534	56.3897	-0.431581	-2.83557	5e-05	0.000415211	yes
XLOC_021844	uc002skc.1,uc002skd.1	chr2:74362527-74375039	OK	51.0604	30.623	-0.737587	-4.6269	5e-05	0.000415211	yes
XLOC_038335	uc003zbr.1	chr8:145486055-145515120	OK	5.30164	3.64867	-0.539068	-3.27359	5e-05	0.000415211	yes
XLOC_031671	uc003muy.3,uc003mva.3	chr6:3118925-3153856	OK	6.83977	5.57305	-0.295482	-1.84191	0.00165	0.00885553	yes
XLOC_041181	uc004fna.3,uc004fnb.3,uc011mzy.2	chrX:154299670-154358702	OK	8.01372	10.2612	0.356653	2.02906	0.00035	0.00236356	yes
XLOC_031001	uc003lcf.1,uc003lcg.3,uc003lci.3,uc010jes.1,uc011cyl.2,uc011cym.2,uc011cyn.1,uc021yea.1	chr5:137475458-137514358	OK	13.5324	17.3857	0.361481	2.16646	0.0002	0.00144803	yes
XLOC_006987	uc001oho.1,uc001ohp.1,uc009yre.3	chr11:66104803-66112582	OK	39.8696	33.3362	-0.258196	-1.66509	0.00405	0.0188992	yes
XLOC_010591	uc001wtl.3,uc010tpx.1	chr14:36295596-36341169	OK	5.17778	6.11184	0.239272	1.4892	0.0099	0.0391926	yes
XLOC_005410	uc001lth.1,uc001lti.3,uc001ltj.3,uc001ltl.3,uc001ltm.3,uc009ycv.1,uc009ycw.3	chr11:1411128-1484140	OK	0.789116	1.39653	0.823534	2.27261	5e-05	0.000415211	yes
XLOC_041497	uc004edo.3,uc004edp.3,uc004edq.3,uc004edr.3,uc004eds.3,uc004edt.3,uc004edu.3,uc004edv.3,uc004edw.3,uc004edx.3,uc004edy.3,uc004edz.3,uc004eea.3,uc004eeb.3,uc010nmj.2	chrX:79924986-80065364	OK	1.40773	1.01224	-0.475808	-3.01208	5e-05	0.000415211	yes
XLOC_002059	uc001bvh.4,uc001bvi.3,uc001bvj.3,uc010ohg.2,uc010ohh.2,uc010ohi.2	chr1:32830704-32860062	OK	21.921	16.2776	-0.429422	-2.7586	5e-05	0.000415211	yes
XLOC_018118	uc002loy.3,uc002loz.3,uc002lpa.3,uc002lpc.3,uc021ulx.1	chr19:571324-583493	OK	308.92	218.081	-0.502373	-3.32681	5e-05	0.000415211	yes
XLOC_039125	uc004bhg.4,uc010muw.3	chr9:116111811-116133513	OK	22.4668	15.2427	-0.559675	-3.53439	5e-05	0.000415211	yes
XLOC_019364	uc002ngl.3	chr19:17513754-17516402	OK	9.10744	12.5002	0.456837	2.72176	5e-05	0.000415211	yes
XLOC_019121	uc002luo.1,uc002lup.1	chr19:1985435-2028834	OK	32.0755	22.9505	-0.482945	-3.04015	5e-05	0.000415211	yes
XLOC_028885	uc003hig.2	chr4:75669996-75720010	OK	3.84118	1.94494	-0.981826	-5.63934	5e-05	0.000415211	yes
XLOC_001423	uc001gzq.3	chr1:203274663-203278729	OK	13.3815	16.4668	0.299324	1.87001	0.001	0.00582552	yes
XLOC_024466	uc002ykk.3,uc002ykl.3	chr21:18965947-18985268	OK	4.29092	3.36339	-0.351369	-1.87972	0.00115	0.00652757	yes
XLOC_031828	uc003nhq.3,uc003nhr.3,uc003nhs.3,uc003nht.3,uc011dkf.2,uc011dkg.2,uc011dkh.2,uc011dki.1	chr6:26383323-26395100	OK	1.22969	0.591831	-1.05504	-4.12053	5e-05	0.000415211	yes
XLOC_022051	uc002tgc.3,uc002tgd.2,uc010fkb.3,uc010yxh.2	chr2:111395408-111435684	OK	20.2661	25.4859	0.330635	2.14329	0.00025	0.00175882	yes
XLOC_012130	uc001zkx.4,uc001zky.4,uc001zlb.3,uc010bbl.3,uc010bbm.3,uc010bbn.3,uc010ucl.1	chr15:40453209-40569688	OK	9.70891	11.6923	0.268181	1.69553	0.0035	0.0167288	yes
XLOC_007254	uc001ppn.3,uc001ppo.3,uc009yzc.3	chr11:116618885-116643714	OK	6.66101	5.67955	-0.229964	-1.44819	0.0132	0.0492865	yes
XLOC_035150	uc003stj.2,uc003stl.2,uc003stm.2,uc003stn.1,uc003sto.1,uc011jxx.1	chr7:16685758-16746148	OK	65.8841	44.0127	-0.582012	-3.80491	5e-05	0.000415211	yes
XLOC_004026	uc010qik.2	chr10:63422718-63526265	OK	0.629561	0.908337	0.52888	1.27434	0.0084	0.034158	yes
XLOC_004104	uc001jxi.3	chr10:77542518-78317126	OK	0.712888	1.13251	0.667772	1.61205	0.0061	0.0263925	yes
XLOC_004618	uc001iqn.4	chr10:21782671-21786213	OK	1.69598	1.16143	-0.546214	-1.99202	0.00115	0.00652757	yes
XLOC_004061	uc001jpq.4	chr10:71390002-71393656	OK	6.50675	5.37898	-0.274605	-1.45041	0.01155	0.0443029	yes
XLOC_005684	uc001ndp.3,uc001ndq.3,uc001ndr.3,uc001nds.3,uc010rgx.2,uc010rgy.2,uc010rgz.2	chr11:46958250-47198822	OK	26.8956	13.8993	-0.952355	-2.82046	5e-05	0.000415211	yes
XLOC_006260	uc001pyl.1,uc001pym.3	chr11:122753267-122830430	OK	0.875468	0.605538	-0.531838	-1.55939	0.0026	0.0130242	yes
XLOC_006977	uc001ogi.3,uc009yqv.3	chr11:65684282-65686531	OK	13.851	10.9199	-0.343038	-2.19601	0.00015	0.00112849	yes
XLOC_005639	uc001mwy.1,uc001mwz.1	chr11:36537013-36696650	OK	6.12442	5.01147	-0.289339	-1.44992	0.0096	0.0382203	yes
XLOC_006603	uc001muq.2,uc001mur.2,uc001mus.4,uc001mut.4,uc001muu.4,uc001muv.4,uc009yjx.3,uc009yjy.3,uc009yjz.3,uc009yka.3	chr11:33719653-33758025	OK	71.2477	48.3424	-0.559554	-2.63781	5e-05	0.000415211	yes
XLOC_009125	uc001tzh.1,uc001tzi.1,uc009zxa.1,uc010szo.1,uc010szp.1	chr12:121416453-121454300	OK	6.72904	4.48789	-0.584362	-3.51478	5e-05	0.000415211	yes
XLOC_009092	uc001tvz.1,uc009zwm.1	chr12:117147982-117175934	OK	24.7229	29.5485	0.257237	1.53138	0.00745	0.030965	yes
XLOC_008838	uc001sri.1	chr12:62991519-63013069	OK	1.52358	2.4495	0.685026	2.09114	0.0005	0.00322169	yes
XLOC_009007	uc009zuj.2	chr12:104341856-104359473	OK	6.60359	5.60663	-0.236116	-1.43804	0.01305	0.0488959	yes
XLOC_011457	uc001xrt.3	chr14:76117232-76421516	OK	42.6504	31.7307	-0.426683	-1.65758	0.0031	0.0151119	yes
XLOC_010894	uc001yff.4	chr14:96505660-96560226	OK	5.83218	4.6197	-0.336235	-2.11737	0.00035	0.00236356	yes
XLOC_011296	uc001wxi.1	chr14:50448429-50474238	OK	2.72726	2.00344	-0.444977	-1.92355	0.001	0.00582552	yes
XLOC_011098	uc001yrj.3,uc001yrk.3,uc001yrm.3,uc001yrn.3,uc001yro.3,uc010tys.2	chr14:105956191-105965585	OK	45.5526	71.356	0.647501	4.10305	5e-05	0.000415211	yes
XLOC_012451	uc002azp.4,uc002azq.4,uc002azr.4,uc021sqm.1	chr15:75491135-75504835	OK	2.57618	2.1608	-0.25367	-1.5085	0.0072	0.0301118	yes
XLOC_012115	uc001zje.4,uc001zjf.3,uc010bbb.1,uc010uci.2	chr15:36871630-37110707	OK	2.37465	1.66327	-0.513693	-1.95885	0.00045	0.00293344	yes
XLOC_012190	uc001zvg.3,uc001zvh.3	chr15:45722762-45725647	OK	8.07258	10.0601	0.31755	1.58247	0.00385	0.0181282	yes
XLOC_014033	uc002ddo.3,uc002ddp.3	chr16:15528324-15684932	OK	9.81567	5.2799	-0.894577	-5.16109	5e-05	0.000415211	yes
XLOC_013918	uc002cqg.2,uc002cqh.3,uc002cqi.3,uc010uwb.2	chr16:2510068-2514966	OK	8.60979	11.0658	0.362053	2.23585	5e-05	0.000415211	yes
XLOC_015157	uc002fjc.4	chr16:85734330-85784755	OK	18.3372	14.7566	-0.313409	-2.03632	5e-05	0.000415211	yes
XLOC_014983	uc002enb.1,uc021tje.1	chr16:58147496-58163296	OK	26.0439	21.7223	-0.261769	-1.61164	0.00415	0.0192934	yes
XLOC_014920	uc002eek.1	chr16:46830469-46865319	OK	7.22748	5.598	-0.36858	-2.15592	0.0003	0.00206826	yes
XLOC_016545	uc010vzx.2	chr17:21142075-21156753	OK	0.757838	0.423073	-0.840982	-3.34666	5e-05	0.000415211	yes
XLOC_016419	uc010vut.2	chr17:8090910-8094224	OK	10.9134	14.8899	0.448229	2.69564	5e-05	0.000415211	yes
XLOC_017176	uc002kao.1,uc002kap.3,uc002kaq.3	chr17:79482260-79521769	OK	10.968	7.04699	-0.638225	-3.43474	5e-05	0.000415211	yes
XLOC_016056	uc002izh.1	chr17:59487019-59499938	OK	11.0927	19.1808	0.790051	2.96994	5e-05	0.000415211	yes
XLOC_016241	uc002jzx.2	chr17:79213104-79215098	OK	74.0697	60.066	-0.302336	-1.80609	0.00115	0.00652757	yes
XLOC_017639	uc002lfn.4,uc002lfo.4	chr18:51884279-51908549	OK	1.32952	0.925499	-0.522596	-2.60675	5e-05	0.000415211	yes
XLOC_018297	uc010dxm.1	chr19:10947278-10980455	OK	0.784773	1.35225	0.785016	1.70278	0.0002	0.00144803	yes
XLOC_018550	uc002nud.4	chr19:33463122-33469440	OK	3.80924	5.49602	0.528883	2.86246	5e-05	0.000415211	yes
XLOC_018299	uc002mqd.2	chr19:11039405-11041693	OK	26.2891	32.9733	0.32683	1.92222	0.00065	0.00403534	yes
XLOC_019314	uc002mxk.1,uc002mxl.1	chr19:13993154-14016909	OK	2.40389	3.16182	0.395382	1.48362	0.009	0.0362242	yes
XLOC_018465	uc002nju.2,uc002njv.4,uc010ebs.3	chr19:18698571-18703347	OK	54.0636	31.4794	-0.78025	-4.32266	5e-05	0.000415211	yes
XLOC_019176	uc002mch.1,uc002mci.1	chr19:5678432-5680911	OK	24.6059	19.5366	-0.332827	-2.11871	0.00015	0.00112849	yes
XLOC_018876	uc021uyf.1	chr19:51152701-51162981	OK	6.63819	8.20761	0.306171	1.49116	0.00975	0.0387316	yes
XLOC_035126	uc003sra.3,uc003srb.2,uc010ktm.1,uc010kto.2	chr7:7222232-7317691	OK	5.67756	3.58627	-0.662786	-2.89672	5e-05	0.000415211	yes
XLOC_001399	uc001gvo.3,uc010ppm.2	chr1:200860484-200884871	OK	9.8104	5.2563	-0.900264	-5.44895	5e-05	0.000415211	yes
XLOC_001746	uc001acn.2,uc001act.2,uc001acu.2	chr1:1017160-1051963	OK	8.22309	11.3259	0.461873	3.0002	5e-05	0.000415211	yes
XLOC_001764	uc021oes.1	chr1:1533387-1545864	OK	14.2185	5.04105	-1.49597	-7.81341	5e-05	0.000415211	yes
XLOC_001007	uc001euh.3,uc001eui.3,uc001euj.3	chr1:150254930-150265894	OK	9.48171	7.6191	-0.315528	-2.02197	0.0005	0.00322169	yes
XLOC_000170	uc001axn.3	chr1:16330730-16333184	OK	0.187332	0.673712	1.84654	2.26417	0.00595	0.0258891	yes
XLOC_003182	uc001hhp.1,uc021pio.1	chr1:209929389-209957931	OK	3.87817	3.0594	-0.342126	-1.4568	0.01255	0.0474294	yes
XLOC_025366	uc003aqw.1,uc003aqx.1,uc003aqy.1	chr22:37576204-37594712	OK	9.22407	6.93117	-0.412306	-2.36933	5e-05	0.000415211	yes
XLOC_008466	uc010sfy.2,uc010sfz.1,uc010sga.1,uc021quh.1	chr12:7187514-7246269	OK	0.279199	0.452819	0.697641	1.16861	0.00845	0.0343095	yes
XLOC_032022	uc003nyc.2,uc003nye.4,uc003nyf.3,uc003nyh.2,uc003nyi.2,uc003nyj.4,uc010jtk.3,uc011doo.2,uc011dop.2,uc011doq.2,uc011dor.2,uc011dos.1	chr6:31865561-31919861	OK	0.582566	1.12399	0.948131	2.16519	0.0004	0.0026568	yes
XLOC_023772	uc002wxu.4,uc002wxv.4,uc002wxx.3	chr20:31030096-31173260	OK	3.34844	5.24903	0.648562	2.54637	5e-05	0.000415211	yes
XLOC_023613	uc002wjf.1,uc002wjh.1,uc002wji.1	chr20:3713316-3749778	OK	51.0867	62.2941	0.286148	1.78823	0.00135	0.00748662	yes
XLOC_024445	uc002yjf.3	chr21:15215453-15220685	OK	0.255369	0.463938	0.861348	1.57104	0.01315	0.049168	yes
XLOC_024662	uc002zeo.1,uc002zep.2,uc002zeq.2,uc002zer.2,uc002zes.1	chr21:45748674-45759285	OK	12.4101	15.877	0.355422	2.10293	0.0003	0.00206826	yes
XLOC_024606	uc002yyd.4,uc010gok.3	chr21:40928368-41045143	OK	0.383971	1.18396	1.62455	2.62056	5e-05	0.000415211	yes
XLOC_024620	uc002yzs.3,uc002yzt.3,uc002yzu.3,uc002yzv.3,uc002yzw.3,uc002yzx.1	chr21:43305218-43374054	OK	1.06209	2.04988	0.948637	5.54708	5e-05	0.000415211	yes
XLOC_006228	uc001pvn.3,uc001pvo.3	chr11:118972961-118989313	OK	6.27687	4.24279	-0.565031	-3.44086	5e-05	0.000415211	yes
XLOC_021546	uc002rec.3,uc010yka.1,uc010ykb.1,uc010ykc.1,uc010ykd.1,uc010yke.1,uc010ykf.1	chr2:20881668-21022868	OK	8.17039	6.3602	-0.361334	-2.01572	0.00025	0.00175882	yes
XLOC_020660	uc002tcs.1,uc010fjd.1	chr2:105950387-106055230	OK	17.14	13.4268	-0.352247	-1.62902	0.00515	0.0229964	yes
XLOC_022642	uc002wac.3,uc002wad.3,uc002wae.4	chr2:241825464-241836284	OK	1.03341	1.34889	0.384356	1.47513	0.0038	0.0179189	yes
XLOC_021114	uc010zhb.2	chr2:200775978-200792996	OK	17.9936	22.8871	0.347051	2.24457	0.0001	0.000784466	yes
XLOC_020409	uc010ypl.1,uc010ypm.1	chr2:61372242-61391964	OK	13.747	11.3085	-0.281703	-1.84254	0.00135	0.00748662	yes
XLOC_022090	uc002tls.2,uc002tlt.2,uc002tlu.2,uc010flf.1	chr2:120059824-120124421	OK	10.7714	14.6469	0.443386	2.3896	5e-05	0.000415211	yes
XLOC_026271	uc003evo.3,uc011bnl.2	chr3:143690639-143711210	OK	10.826	14.5499	0.426511	2.6985	5e-05	0.000415211	yes
XLOC_027386	uc003fpd.3	chr3:184795655-184870802	OK	0.877096	1.12122	0.354266	1.93412	0.0007	0.00429461	yes
XLOC_027983	uc003gsw.4,uc003gsy.4	chr4:37455551-37687999	OK	7.58394	3.26551	-1.21564	-4.6137	5e-05	0.000415211	yes
XLOC_029231	uc003isl.4	chr4:170650606-170679109	OK	9.03948	7.60314	-0.249645	-1.62293	0.00525	0.0233719	yes
XLOC_028343	uc003igu.4,uc010ioc.1,uc010iod.3	chr4:130014828-130033843	OK	3.24443	2.49835	-0.376988	-2.02836	0.00035	0.00236356	yes
XLOC_028555	uc003ixs.2,uc003ixt.2	chr4:186347374-186393601	OK	0.239819	0.502472	1.0671	1.22198	0.01195	0.0455453	yes
XLOC_027812	uc003gep.3,uc021xkn.1	chr4:2043719-2045697	OK	100.458	139.634	0.475062	3.05218	5e-05	0.000415211	yes
XLOC_018782	uc002pgk.1,uc010ela.1,uc021uwn.1	chr19:47835201-47845555	OK	17.72	13.8708	-0.353325	-2.07378	0.00045	0.00293344	yes
XLOC_030590	uc003jko.1,uc003jkr.1,uc011coy.1,uc011coz.1,uc011cpa.1,uc011cpb.1	chr5:37077923-37253061	OK	0.974962	0.684032	-0.511283	-2.92887	5e-05	0.000415211	yes
XLOC_030940	uc021ydb.1,uc021ydc.1	chr5:126376149-126409251	OK	2.33512	1.74309	-0.42185	-1.59728	0.00515	0.0229964	yes
XLOC_033204	uc003orw.2	chr6:42068849-42110972	OK	2.88721	2.21591	-0.381776	-1.47812	0.00925	0.037101	yes
XLOC_032252	uc011dwo.2	chr6:49508480-49529674	OK	37.6863	46.8143	0.31291	1.80971	0.0014	0.00772678	yes
XLOC_032780	uc011dij.2	chr6:10671519-10695112	OK	3.90365	6.31658	0.69432	2.66293	5e-05	0.000415211	yes
XLOC_032309	uc003pfq.1	chr6:71276613-71299735	OK	18.0593	13.6949	-0.399106	-1.68072	0.0039	0.0183369	yes
XLOC_032831	uc003nel.3	chr6:24667262-24723009	OK	82.2043	65.3931	-0.330076	-1.90332	0.0009	0.00535296	yes
XLOC_036846	uc003wmm.3	chr7:156418920-156433348	OK	33.239	44.81	0.430945	1.61348	0.00425	0.0196734	yes
XLOC_035120	uc003sqo.1,uc003sqp.1	chr7:6629636-6648407	OK	11.0011	9.05811	-0.280363	-1.86519	0.00135	0.00748662	yes
XLOC_036504	uc003utr.3,uc003uts.3,uc010lgo.3,uc010lgp.3,uc011kjj.2	chr7:99752042-99756338	OK	9.22237	13.9705	0.599174	3.30685	5e-05	0.000415211	yes
XLOC_035528	uc003ukg.2,uc010leo.2,uc010lep.3,uc011khj.2,uc011khk.2	chr7:89874487-89940377	OK	0.330151	0.129935	-1.34534	-1.46113	5e-05	0.000415211	yes
XLOC_039365	uc004cka.2	chr9:139839270-139841426	OK	0.333949	0.67155	1.00787	1.53427	0.0068	0.0287816	yes
XLOC_037367	uc003xwo.2,uc003xwp.3,uc003xwq.2,uc003xwr.3,uc003xwt.3,uc003xwu.3	chr8:67579786-67774257	OK	11.2617	25.0133	1.15126	7.2912	5e-05	0.000415211	yes
XLOC_037366	uc003xwg.3,uc003xwi.3,uc011let.2	chr8:67405490-67454577	OK	1.43864	2.65222	0.882492	4.11134	5e-05	0.000415211	yes
XLOC_037979	uc003xwh.3	chr8:67405490-67454577	OK	0.676348	1.5562	1.20219	1.82898	0.004	0.01872	yes
XLOC_039369	uc004cki.3	chr9:139886865-139888428	OK	73.2414	91.2075	0.316492	1.9665	0.00075	0.00456497	yes
XLOC_039229	uc004btp.1	chr9:130922538-130926207	OK	114.055	163.955	0.523571	3.30803	5e-05	0.000415211	yes
XLOC_039361	uc011meh.2	chr9:139738866-139741797	OK	2.7786	3.39345	0.288394	1.41633	0.01305	0.0488959	yes
XLOC_039706	uc004ajo.4	chr9:77561498-77567802	OK	7.81082	6.48748	-0.267815	-1.79946	0.00135	0.00748662	yes
XLOC_039707	uc004ajq.3	chr9:77567884-77643442	OK	8.89704	12.7664	0.520952	2.89063	5e-05	0.000415211	yes
XLOC_038965	uc004aqc.2,uc004aqd.3,uc004aqe.3,uc022bjm.1	chr9:91605777-91619925	OK	6.86725	8.85168	0.366219	1.58624	0.00545	0.0241293	yes
XLOC_039770	uc004anb.3,uc004anc.3	chr9:86553226-86571901	OK	13.6824	11.5611	-0.243043	-1.50538	0.0083	0.0338109	yes
XLOC_040168	uc004cgx.4	chr9:139006426-139010731	OK	48.8335	33.8948	-0.526805	-3.38803	5e-05	0.000415211	yes
XLOC_039000	uc004atd.3	chr9:95858449-95875565	OK	38.666	13.0113	-1.5713	-9.44869	5e-05	0.000415211	yes
XLOC_039135	uc004bjd.4,uc004bje.4,uc004bjf.4	chr9:117372769-117412426	OK	8.40186	5.94249	-0.499641	-3.03304	5e-05	0.000415211	yes
XLOC_013268	uc002amc.3,uc002amd.3,uc002ame.3	chr15:63615729-63674075	OK	14.91	8.17777	-0.8665	-5.50936	5e-05	0.000415211	yes
XLOC_016049	uc002iym.4	chr17:58227211-58253825	OK	23.3966	18.0248	-0.376318	-2.09051	0.00035	0.00236356	yes
XLOC_037949	uc003xtz.1,uc003xua.1,uc003xub.3	chr8:61097810-61194290	OK	11.0719	15.6137	0.495913	2.74284	5e-05	0.000415211	yes
XLOC_010101	uc001vcw.3,uc001vcx.3,uc010adf.3	chr13:49882785-50018238	OK	2.33383	3.54003	0.601061	3.30903	5e-05	0.000415211	yes
XLOC_024872	uc002zzi.1,uc002zzj.1,uc002zzk.2,uc002zzl.2,uc002zzm.1,uc010guk.1,uc010gul.1,uc021wnc.1	chr22:24407764-24574596	OK	8.62654	6.54343	-0.398735	-1.69794	0.00345	0.0165436	yes
XLOC_024005	uc002ycv.2	chr20:60963637-60982339	OK	8.11291	6.34295	-0.355064	-2.09085	0.00015	0.00112849	yes
XLOC_039308	uc004cec.2,uc011mdg.1,uc011mdh.1,uc011mdi.1	chr9:136325086-136335909	OK	8.55375	12.098	0.500142	3.04692	5e-05	0.000415211	yes
XLOC_007555	uc001qjz.2,uc001qka.1,uc001qkb.2,uc001qkc.2,uc001qkd.2,uc001qke.2,uc001qkf.2,uc001qkg.2,uc001qkh.2,uc001qki.1,uc001qkj.2,uc001qkk.2,uc001qkl.2,uc001qkm.2,uc001qkn.2,uc001qko.2,uc001qkp.2,uc001qkq.2,uc001qkr.2,uc001qks.2,uc001qkt.2,uc001qku.2,uc001qkv.1,uc001qky.1,uc009zdu.1,uc009zdv.1,uc009zdw.1,uc009zdy.1,uc010sea.1	chr12:2162229-2807115	OK	0.216489	0.616854	1.51063	1.34663	0.00445	0.0204237	yes
XLOC_025866	uc003dap.3	chr3:50398053-50541053	OK	0.986197	1.52923	0.632858	1.3859	0.01125	0.0433787	yes
XLOC_016097	uc002jft.2	chr17:64953006-65029518	OK	35.1716	15.8544	-1.14953	-6.67528	5e-05	0.000415211	yes
XLOC_020246	uc002rji.3,uc010eyw.3	chr2:27440254-27466808	OK	7.61512	4.18278	-0.864404	-5.3797	5e-05	0.000415211	yes
XLOC_007248	uc001ppf.4,uc001pph.4,uc001ppi.4,uc001ppj.4,uc001ppk.4,uc001ppl.3	chr11:115039950-115375241	OK	18.3775	15.2488	-0.269244	-1.39215	0.01335	0.0497202	yes
XLOC_019646	uc002oxc.1	chr19:44126521-44143991	OK	3.68184	5.12487	0.477087	2.72098	5e-05	0.000415211	yes
XLOC_010855	uc001xyl.2,uc001xym.2,uc010atq.2	chr14:90863326-90874619	OK	171.901	147.45	-0.22135	-1.46556	0.01125	0.0433787	yes
XLOC_018772	uc002pew.3,uc010ekp.3,uc010xyc.2	chr19:47104511-47114039	OK	115.442	95.2228	-0.277792	-1.83964	0.00115	0.00652757	yes
XLOC_029034	uc003ibi.3,uc003ibj.3,uc003ibk.3,uc003ibl.2,uc003ibm.2,uc003ibn.2,uc003ibo.4	chr4:114372187-114683806	OK	7.11931	9.14562	0.361344	2.04267	0.0005	0.00322169	yes
XLOC_004870	uc001jvm.2,uc001jvo.2,uc001jvp.2,uc001jvq.2,uc001jvr.2,uc001jvs.2,uc001jvv.2,uc001jvw.1,uc001jvx.1,uc009xrp.1,uc010qkv.2	chr10:75572257-75634349	OK	10.1605	7.16208	-0.504521	-2.27748	5e-05	0.000415211	yes
XLOC_027379	uc003fnj.1	chr3:183967444-184010819	OK	4.57935	7.59346	0.729615	1.59599	0.0053	0.0235556	yes
XLOC_016322	uc002fwt.3,uc002fwu.3,uc002fwv.3	chr17:3763616-3796337	OK	0.992739	0.570751	-0.798554	-3.36635	5e-05	0.000415211	yes
XLOC_018242	uc002mgu.4,uc002mgv.4,uc002mgw.3	chr19:7660787-7683387	OK	6.14945	7.37423	0.262036	1.54898	0.00745	0.030965	yes
XLOC_016346	uc002gag.2,uc002gah.2,uc002gai.2,uc010cku.2,uc010ckv.1,uc010vsu.2	chr17:4871286-4890960	OK	2.7436	1.60369	-0.774677	-4.41112	5e-05	0.000415211	yes
XLOC_017148	uc002jwj.3,uc002jwk.3,uc002jwn.3	chr17:76987627-77005899	OK	26.4218	34.1935	0.371991	2.21569	5e-05	0.000415211	yes
XLOC_000413	uc001cey.4,uc001cez.4,uc001cfa.4,uc009vvz.3,uc010oje.2	chr1:40504961-40538373	OK	89.6248	72.8061	-0.299838	-1.93875	0.00035	0.00236356	yes
XLOC_031761	uc003ncb.3,uc011dja.2,uc011djb.2,uc011djc.2,uc011djd.2	chr6:17391344-17558023	OK	13.0875	19.9557	0.608615	3.8482	5e-05	0.000415211	yes
XLOC_021391	uc002vzk.2,uc002vzl.2,uc002vzm.2,uc002vzn.2,uc002vzq.2,uc002vzs.2,uc010fzh.2,uc010fzi.2,uc010zoh.2,uc021vze.1	chr2:241520913-241570846	OK	6.01469	7.45288	0.309306	1.47023	0.0118	0.0450586	yes
XLOC_001554	uc001hob.4,uc001hoc.3,uc010puy.2	chr1:223878470-223963720	OK	25.6205	16.2512	-0.656755	-4.27231	5e-05	0.000415211	yes
XLOC_006046	uc001oxx.3,uc001oxy.3,uc001oya.3,uc009yup.3,uc009yuq.3	chr11:76777991-76837198	OK	2.0856	1.73317	-0.267048	-1.60731	0.0052	0.0232004	yes
XLOC_003256	uc009xee.2	chr1:223712656-223853551	OK	8.08489	6.42805	-0.330846	-1.6144	0.0057	0.0249965	yes
XLOC_018221	uc002mdt.3,uc002mdu.3	chr19:5914102-5978320	OK	13.3997	6.70493	-0.998901	-3.36233	5e-05	0.000415211	yes
XLOC_001926	uc001bce.3,uc009vpk.3,uc010ocz.2,uc021ohr.1	chr1:19665266-19812066	OK	56.4669	42.2496	-0.418469	-2.69808	5e-05	0.000415211	yes
XLOC_006406	uc001lxe.3,uc001lxf.3,uc001lxg.3,uc001lxh.3,uc010qxo.2,uc010qxp.2	chr11:3022151-3078681	OK	27.8407	23.5122	-0.243782	-1.56685	0.0055	0.0242709	yes
XLOC_012140	uc001zme.3,uc010bbs.1,uc010bbt.1,uc010ucq.1	chr15:40886191-40956662	OK	6.2774	8.00311	0.350392	2.26658	5e-05	0.000415211	yes
XLOC_035547	uc003unh.2,uc003uni.4,uc003unj.4	chr7:94138468-94186328	OK	6.70638	8.60398	0.359469	2.1271	0.00035	0.00236356	yes
XLOC_041327	uc004dfj.4,uc004dfk.4,uc004dfl.4,uc004dfm.4,uc004dfn.4	chrX:41373970-41783075	OK	12.6952	8.7129	-0.543055	-3.54203	5e-05	0.000415211	yes
XLOC_013944	uc002cuf.1	chr16:3194219-3200452	OK	0.433769	0.641869	0.565352	1.57901	0.00315	0.0153049	yes
XLOC_035870	uc003wco.3,uc003wcp.3,uc003wcq.3,uc011kta.2,uc011ktb.2	chr7:142985307-143005002	OK	6.32503	5.11778	-0.305556	-1.77826	0.002	0.0104124	yes
XLOC_029311	uc003iwg.3,uc003iwh.3,uc003iwi.3	chr4:185548849-185570629	OK	5.59995	4.4893	-0.318923	-2.11717	0.00025	0.00175882	yes
XLOC_004372	uc001lam.3,uc001lan.3,uc001lao.3,uc001lap.3,uc001laq.3,uc010qsa.2,uc010qsb.2	chr10:115438934-115490664	OK	13.4843	11.1503	-0.274203	-1.70578	0.003	0.0147043	yes
XLOC_001879	uc001awm.2,uc001awn.3,uc001awo.3,uc001awp.3,uc009voi.3,uc010obm.2	chr1:15802595-15851285	OK	3.48919	4.33449	0.312969	1.79098	0.0018	0.00950278	yes
XLOC_005625	uc001mvm.3	chr11:34460471-34493607	OK	13.1634	10.8014	-0.285307	-1.7486	0.0024	0.0121924	yes
XLOC_006979	uc001ogt.3	chr11:65784109-65794130	OK	1.11803	0.669715	-0.739345	-1.91481	0.0011	0.00631474	yes
XLOC_030119	uc003lag.3,uc010jdz.3	chr5:134240538-134353233	OK	9.64951	7.57115	-0.349943	-2.22995	5e-05	0.000415211	yes
XLOC_035688	uc003vid.3,uc003vie.3,uc003vif.2,uc003vig.2,uc003vih.3,uc010lkd.2,uc010lke.2,uc010lkf.2,uc022akj.1	chr7:115928126-116201239	OK	25.326	15.2691	-0.730007	-4.57012	5e-05	0.000415211	yes
XLOC_015199	uc002fmk.2,uc002fml.2,uc002fmm.2,uc002fmn.2,uc010cif.1	chr16:88941013-89043504	OK	1.94578	1.42146	-0.452969	-2.00715	0.0006	0.00376836	yes
XLOC_014357	uc002era.3,uc002erb.3,uc010vja.2	chr16:67062011-67135080	OK	22.3377	40.2929	0.851048	5.51819	5e-05	0.000415211	yes
XLOC_006233	uc001pwe.3	chr11:119076979-119178859	OK	2.83759	2.10602	-0.43015	-2.1577	0.0004	0.0026568	yes
XLOC_024641	uc002zcs.1,uc002zct.2,uc002zcu.2,uc002zcv.2,uc002zcw.3	chr21:44473300-44496472	OK	63.7366	51.1089	-0.318548	-2.0731	0.0007	0.00429461	yes
XLOC_039671	uc004aga.4,uc004agb.4,uc004age.2,uc011lrm.2	chr9:70431999-70500063	OK	18.1587	15.3111	-0.246084	-1.44176	0.0112	0.0432271	yes
XLOC_017153	uc002jxe.3	chr17:77806883-77813213	OK	61.5489	75.5057	0.294853	1.93305	0.00115	0.00652757	yes
XLOC_008772	uc001sfh.4,uc001sfj.4,uc001sfk.4	chr12:54624730-54673923	OK	34.5762	29.6157	-0.223417	-1.46546	0.0103	0.0403902	yes
XLOC_025440	uc003awl.3,uc003awm.1	chr22:39257341-39268304	OK	16.6131	23.2709	0.486204	2.80781	5e-05	0.000415211	yes
XLOC_017152	uc002jxd.2	chr17:77765824-77776634	OK	12.0721	14.9466	0.308135	1.66471	0.00425	0.0196734	yes
XLOC_018355	uc002mxn.2,uc002mxo.2,uc002mxp.2,uc002mxq.1,uc010dzh.2	chr19:14016955-14041754	OK	18.5279	21.9048	0.241551	1.55446	0.00705	0.0296379	yes
XLOC_040087	uc004bwh.3,uc004bwj.3,uc010myn.3,uc011mbl.2	chr9:131592226-131644354	OK	3.44342	2.81681	-0.28978	-1.5415	0.0072	0.0301118	yes
XLOC_002372	uc001dmp.2,uc001dmq.2,uc001dmr.2,uc001dms.3,uc009wcx.3,uc021opo.1	chr1:89401455-89458643	OK	10.4676	7.68377	-0.44605	-2.46457	5e-05	0.000415211	yes
XLOC_025787	uc003cme.3,uc003cmf.3,uc021wwm.1	chr3:42846135-42941826	OK	2.00798	2.90191	0.531261	1.8873	0.00075	0.00456497	yes
XLOC_030900	uc003kqy.2,uc003kqz.2,uc003kra.2	chr5:114602884-114632458	OK	5.32019	4.55184	-0.225027	-1.46338	0.01145	0.0440029	yes
XLOC_014325	uc002ene.3,uc010vid.2	chr16:58283839-58328951	OK	0.992338	0.547565	-0.857801	-2.10794	0.00015	0.00112849	yes
XLOC_024908	uc003aeb.3,uc011aki.2,uc011akj.2,uc011akk.2	chr22:29168661-29185283	OK	26.1263	32.2587	0.304185	1.997	0.00045	0.00293344	yes
XLOC_040734	uc004dmf.3,uc004dmg.1,uc010nik.3,uc010nil.3,uc011mmq.2,uc011mmr.2,uc011mms.2,uc022bvz.1	chrX:48911098-48927510	OK	2.03988	1.54753	-0.398517	-1.78441	0.00195	0.0101882	yes
XLOC_018451	uc002nhs.3,uc010xpz.2	chr19:18043823-18054794	OK	30.4208	37.5624	0.304228	1.8778	0.00145	0.00794574	yes
XLOC_018346	uc002mxc.1,uc010xnf.2	chr19:13842573-13874131	OK	8.15388	9.88016	0.277047	1.83975	0.00115	0.00652757	yes
XLOC_035748	uc003vnu.2,uc003vnv.2,uc003vnx.2,uc003vny.2,uc010llq.2	chr7:128431463-128462216	OK	0.30048	0.457427	0.606272	1.26741	0.0055	0.0242709	yes
XLOC_016245	uc002kbc.4	chr17:79633760-79640936	OK	16.8285	21.292	0.339404	2.14535	0.0004	0.0026568	yes
XLOC_027082	uc003egv.4,uc003egx.4,uc003egy.4,uc003egz.2,uc010hrt.3,uc011bjx.2	chr3:123632273-123680255	OK	9.36124	11.0768	0.242775	1.53386	0.0083	0.0338109	yes
XLOC_019275	uc002mrr.3,uc002mrs.3,uc010dxz.3	chr19:11531271-11545980	OK	0.191997	0.341281	0.829877	1.22014	0.0102	0.0400564	yes
XLOC_007287	uc010rze.2	chr11:119056165-119066955	OK	5.834	8.36293	0.519524	2.47458	5e-05	0.000415211	yes
XLOC_014606	uc010brp.3,uc010uve.2	chr16:1482503-1494534	OK	0.337791	0.598946	0.826294	1.33681	0.00375	0.0177245	yes
XLOC_032620	uc003qol.3	chr6:151815174-151942328	OK	30.7954	46.9838	0.609446	2.80486	5e-05	0.000415211	yes
XLOC_022309	uc002ufe.2	chr2:170501934-170550931	OK	0.556441	0.280673	-0.987338	-2.86922	5e-05	0.000415211	yes
XLOC_002951	uc001gfz.1,uc001gga.1,uc001ggb.3,uc001ggc.1,uc001gge.4,uc001ggf.4,uc009wvq.1	chr1:169337193-169463946	OK	26.4878	45.9454	0.794594	4.10569	5e-05	0.000415211	yes
XLOC_037820	uc003xgc.3,uc003xgd.3	chr8:27590832-27630170	OK	14.5523	11.6457	-0.321444	-1.97601	0.00085	0.00509496	yes
XLOC_008952	uc001tdd.3,uc001tde.3,uc001tdf.3	chr12:94701777-94853764	OK	5.10704	3.96133	-0.366502	-2.31204	5e-05	0.000415211	yes
XLOC_026510	uc003fsv.3,uc003fsw.3	chr3:190984943-191116459	OK	11.1129	8.32708	-0.41636	-1.4987	0.009	0.0362242	yes
XLOC_008994	uc010svw.2	chr12:102406716-102455899	OK	16.3471	19.3756	0.245209	1.48447	0.0107	0.0417259	yes
XLOC_017197	uc002kdx.1,uc002kdy.3,uc002kdz.1,uc010dik.1	chr17:80059213-80170689	OK	18.6946	34.1135	0.86772	4.02469	5e-05	0.000415211	yes
XLOC_027072	uc003eey.3	chr3:122078435-122102085	OK	37.8111	30.801	-0.295834	-1.78937	0.00175	0.00928736	yes
XLOC_004794	uc001jks.4	chr10:61548505-61666414	OK	18.209	14.9743	-0.282162	-1.8506	0.0016	0.00862442	yes
XLOC_014652	uc002cte.4,uc002ctf.4,uc010bta.1	chr16:3072625-3087165	OK	11.8558	16.2502	0.454863	1.48646	0.00955	0.0380306	yes
XLOC_017991	uc002lfs.3,uc002lft.3	chr18:52568579-52626739	OK	1.18554	0.51482	-1.2034	-3.54713	5e-05	0.000415211	yes
XLOC_031094	uc003ltq.3,uc010jhu.3	chr5:150560612-150603692	OK	1.43065	1.07836	-0.407834	-2.03256	0.0002	0.00144803	yes
XLOC_026798	uc003cwg.4,uc021wxs.1	chr3:49198543-49203799	OK	8.49463	10.486	0.303843	1.86151	0.00135	0.00748662	yes
XLOC_036571	uc003vdt.3	chr7:106065908-106410653	OK	8.77364	7.43115	-0.23959	-1.4656	0.01155	0.0443029	yes
XLOC_020848	uc002tta.3,uc002ttb.3,uc010fnb.1,uc021vpq.1,uc021vpr.1	chr2:132250385-132291239	OK	10.8018	17.729	0.714846	2.64047	5e-05	0.000415211	yes
XLOC_022156	uc002tqm.1,uc002tqn.1,uc010yzw.1,uc010yzx.1	chr2:130887195-130902717	OK	2.60996	4.34015	0.733716	3.47791	5e-05	0.000415211	yes
XLOC_027028	uc003dzf.3,uc003dzg.3,uc003dzh.1,uc011bhv.2	chr3:112323408-112360135	OK	0.200894	0.339911	0.758726	2.07632	5e-05	0.000415211	yes
XLOC_007159	uc001pfx.4,uc009ywp.3,uc009ywr.3,uc009yws.3	chr11:96085928-96123083	OK	0.614524	0.306209	-1.00495	-2.07247	5e-05	0.000415211	yes
XLOC_005791	uc001nqa.2	chr11:60609428-60623444	OK	7.10162	9.14407	0.364688	2.22622	5e-05	0.000415211	yes
XLOC_006994	uc001oiq.4	chr11:66357639-66360554	OK	0.253	0.52917	1.06459	2.96041	5e-05	0.000415211	yes
XLOC_005862	uc001nzy.3,uc001nzz.1,uc001oaa.3,uc001oab.1,uc001oac.3,uc009ypo.2	chr11:64107689-64125248	OK	1.53486	2.19049	0.513145	1.86724	0.0015	0.00817262	yes
XLOC_007121	uc001pac.3,uc001pad.3,uc001pae.3,uc001paf.3	chr11:82967772-83134559	OK	38.9876	32.1427	-0.278524	-1.7362	0.0022	0.0113115	yes
XLOC_009156	uc001ufv.1,uc001ufw.1,uc001ufx.1	chr12:124196864-124457163	OK	4.67212	2.7712	-0.753569	-1.68305	0.0044	0.0202403	yes
XLOC_018194	uc002lzv.4	chr19:4246516-4269086	OK	16.838	20.8716	0.309815	1.89612	0.0008	0.00482568	yes
XLOC_018691	uc002oqg.3	chr19:41813981-41830788	OK	3.79766	4.51622	0.250006	1.67499	0.0034	0.0163329	yes
XLOC_030628	uc003jnu.3,uc010ivn.3,uc021xyh.1	chr5:43376747-43412488	OK	6.39627	5.10723	-0.32469	-1.40725	0.01325	0.0493933	yes
XLOC_023258	uc002wxf.2,uc002wxg.2	chr20:30598244-30620151	OK	1.11489	0.617883	-0.851495	-2.31467	5e-05	0.000415211	yes
XLOC_011124	uc001vwv.3,uc001vwx.3,uc001vwy.3,uc001vwz.3,uc021rnp.1	chr14:20779528-20801457	OK	42.3479	26.8438	-0.6577	-3.90639	5e-05	0.000415211	yes
XLOC_012246	uc002afz.3	chr15:59397283-59417244	OK	33.9883	42.5967	0.325705	2.10642	0.00015	0.00112849	yes
XLOC_005973	uc001opa.3	chr11:69455818-69469242	OK	281.247	226.698	-0.311067	-2.00746	0.0007	0.00429461	yes
XLOC_033203	uc003orm.3,uc003orn.3,uc003oro.3,uc003orp.3,uc011duk.2,uc011dul.1,uc011dum.1	chr6:41902670-42016610	OK	22.7531	28.9656	0.348277	2.19436	0.0002	0.00144803	yes
XLOC_018532	uc002nsn.3,uc002nso.3	chr19:30302807-30315314	OK	3.82344	2.7018	-0.500951	-2.75976	5e-05	0.000415211	yes
XLOC_038092	uc003yhc.3,uc003yhd.2	chr8:95835479-95907482	OK	21.1341	31.7031	0.585052	2.49097	5e-05	0.000415211	yes
XLOC_028155	uc003hkn.4,uc003hkp.4,uc003hkq.4,uc011ccc.1	chr4:78078356-78091213	OK	14.0524	11.1628	-0.33212	-1.63923	0.00425	0.0196734	yes
XLOC_004251	uc001klm.3,uc001kln.3,uc010qoq.2	chr10:97471535-97849992	OK	4.77264	3.80455	-0.327062	-1.41824	0.01335	0.0497202	yes
XLOC_031134	uc003lyb.1,uc011dee.1,uc011def.1	chr5:159677478-159766599	OK	2.51862	1.71761	-0.552228	-2.3916	0.0001	0.000784466	yes
XLOC_003926	uc001iyu.4,uc001iyv.4,uc001iyw.4,uc001iyx.4,uc009xmb.3,uc010qet.2	chr10:35535952-35860847	OK	20.8493	15.021	-0.473016	-2.52774	5e-05	0.000415211	yes
XLOC_014056	uc002dgk.4,uc002dgl.4	chr16:19535111-19564728	OK	8.83658	5.8186	-0.602817	-3.70343	5e-05	0.000415211	yes
XLOC_013212	uc002acu.2,uc002acv.2,uc002acw.2,uc002acx.3,uc002acy.3,uc002acz.2,uc002adb.3,uc002adc.3,uc002add.3,uc010bfk.2,uc021smu.1	chr15:55609654-55800432	OK	23.959	15.5314	-0.625384	-3.02499	5e-05	0.000415211	yes
XLOC_028367	uc003ihk.1,uc003ihl.3	chr4:139936839-140098344	OK	8.16872	5.34529	-0.611841	-1.60593	0.0065	0.0277224	yes
XLOC_003307	uc001htl.4	chr1:229456751-229478759	OK	4.51931	5.63348	0.317922	1.93747	0.0009	0.00535296	yes
XLOC_008037	uc001svb.1,uc010stl.1	chr12:69979207-69995357	OK	205.195	93.0435	-1.14102	-7.58508	5e-05	0.000415211	yes
XLOC_032324	uc003php.3,uc003phq.3,uc010kba.3	chr6:74403625-74538198	OK	5.11059	3.0333	-0.752599	-4.01368	5e-05	0.000415211	yes
XLOC_005402	uc001lry.3,uc001lrz.3,uc001lsa.3,uc001lsb.3	chr11:832951-838835	OK	98.7752	77.8647	-0.343178	-2.25952	5e-05	0.000415211	yes
XLOC_012419	uc002avu.1,uc002avv.1,uc002avw.1,uc010bjd.1,uc010ulb.1	chr15:73976621-74006859	OK	39.3256	29.4411	-0.417638	-2.66837	5e-05	0.000415211	yes
XLOC_032244	uc003oyw.3	chr6:47443643-47594996	OK	18.9031	14.1571	-0.417092	-2.7442	5e-05	0.000415211	yes
XLOC_014864	uc002dxr.3,uc002dxs.3	chr16:30362086-30366682	OK	45.6504	33.4069	-0.450481	-2.91357	5e-05	0.000415211	yes
XLOC_005630	uc001mvu.3,uc001mvv.3,uc001mvw.3,uc001mvx.3,uc001mvy.3,uc001mwc.4,uc010rer.2,uc010res.2,uc010reu.2,uc021qfw.1	chr11:35160416-35253949	OK	10.0397	6.32177	-0.667311	-3.21914	5e-05	0.000415211	yes
XLOC_027009	uc003dwt.1,uc003dwv.1	chr3:107760924-107809935	OK	60.96	50.106	-0.28288	-1.52098	0.0089	0.0358932	yes
XLOC_001466	uc001hfq.4,uc001hfr.4,uc009xce.3,uc009xcf.3	chr1:207494816-207546286	OK	29.3403	17.5511	-0.741323	-4.5156	5e-05	0.000415211	yes
XLOC_002537	uc001egm.3,uc001egp.4,uc010owy.2	chr1:117057155-117113715	OK	26.1929	16.2928	-0.684938	-3.97992	5e-05	0.000415211	yes
XLOC_005430	uc001lwf.1	chr11:2349978-2418649	OK	92.5132	74.2597	-0.31708	-2.07056	0.0003	0.00206826	yes
XLOC_005659	uc001myc.3,uc001myd.3	chr11:44587140-44641792	OK	1.26453	2.53037	1.00074	3.9197	5e-05	0.000415211	yes
XLOC_007602	uc001qnq.2,uc010seu.2,uc010sev.2	chr12:6309274-6347437	OK	259.019	320.534	0.307417	2.04477	0.00045	0.00293344	yes
XLOC_000757	uc001dte.4,uc001dtf.2,uc001dtg.4,uc009wec.1,uc009wed.1,uc009wee.3,uc010oui.1	chr1:100810583-100985833	OK	6.88181	11.26	0.710341	3.9712	5e-05	0.000415211	yes
XLOC_039857	uc004awi.3,uc004awj.3,uc004awk.3	chr9:99262255-99382179	OK	1.91121	1.44124	-0.407179	-1.59582	0.0058	0.0253387	yes
XLOC_026770	uc003csh.1,uc003csi.1,uc021wxk.1	chr3:48198602-48229937	OK	5.38409	8.55142	0.667461	4.07008	5e-05	0.000415211	yes
XLOC_016872	uc002ild.4,uc002ile.4,uc002ilf.4,uc010wkp.2	chr17:45195100-45266779	OK	32.0106	25.1675	-0.34699	-2.01288	0.00045	0.00293344	yes
XLOC_005883	uc001odl.3,uc021qli.1	chr11:65082288-65089900	OK	3.06889	4.21218	0.456851	1.71708	0.00285	0.0141146	yes
XLOC_021638	uc002rqi.1,uc021vfz.1	chr2:37870742-37899465	OK	0.887184	0.425431	-1.06031	-1.97357	0.0002	0.00144803	yes
XLOC_017070	uc002jjn.3,uc002jjo.3,uc002jjp.1,uc021ucn.1	chr17:71279762-71308143	OK	17.9164	22.9773	0.358926	2.27078	5e-05	0.000415211	yes
XLOC_019886	uc002qfz.1	chr19:54975589-54984422	OK	4.12803	6.05936	0.553713	1.83901	0.0018	0.00950278	yes
XLOC_024796	uc002zpr.3,uc002zpt.3,uc011agz.1,uc011aha.2	chr22:19467413-19508135	OK	21.256	17.1869	-0.306564	-1.92653	0.00035	0.00236356	yes
XLOC_032225	uc003oxl.3	chr6:44354918-44418161	OK	28.3325	23.5449	-0.267045	-1.58722	0.00605	0.0262605	yes
XLOC_000709	uc001doe.3,uc001dof.3,uc009wdc.3,uc009wdd.3,uc010osw.2	chr1:91966389-91991329	OK	3.67964	3.13978	-0.2289	-1.50504	0.00775	0.0319734	yes
XLOC_008460	uc001qre.2,uc001qrg.2	chr12:6949117-6960456	OK	10.0647	15.0915	0.584426	3.37503	5e-05	0.000415211	yes
XLOC_021006	uc002uic.1,uc002uid.1,uc010zej.1,uc010zek.1	chr2:174219560-174233718	OK	2.97713	1.44938	-1.03849	-5.43582	5e-05	0.000415211	yes
XLOC_036100	uc003sve.4,uc003svf.4,uc010kuk.3,uc010kul.3	chr7:21582832-21985542	OK	6.6568	3.82554	-0.799164	-5.01839	5e-05	0.000415211	yes
XLOC_015132	uc002fgx.3,uc010vns.2	chr16:82660398-83837824	OK	1.6445	3.7799	1.2007	4.60592	5e-05	0.000415211	yes
XLOC_014478	uc002fgx.3,uc010chh.3,uc010vns.2,uc010vnt.2,uc010vnu.2,uc021tlw.1	chr16:82660398-83837824	OK	0.221897	0.341237	0.620884	1.16707	0.0084	0.034158	yes
XLOC_030529	uc003jgc.3,uc003jgd.3,uc011cnm.2,uc021xwu.1	chr5:19467842-20575982	OK	2.92442	5.6742	0.956265	5.89328	5e-05	0.000415211	yes
XLOC_023503	uc002ybe.3,uc002ybf.1,uc002ybh.3,uc002ybi.3	chr20:58533259-58608829	OK	2.58098	1.75077	-0.559926	-2.35818	5e-05	0.000415211	yes
XLOC_014388	uc002ewf.2,uc010vli.1	chr16:68678150-68732957	OK	8.49415	5.97445	-0.507663	-3.13826	5e-05	0.000415211	yes
XLOC_035655	uc003vdk.3,uc003vdl.4,uc003vdm.4,uc003vdn.3,uc011klt.2	chr7:105517265-105676877	OK	1.25852	0.679587	-0.889002	-1.5776	0.00345	0.0165436	yes
XLOC_004024	uc001jld.3,uc001jlg.3,uc010qii.2,uc021prh.1	chr10:62538088-62554610	OK	75.1671	93.8795	0.32071	2.11122	0.00035	0.00236356	yes
XLOC_040703	uc004dho.3,uc011mli.2,uc011mlj.2,uc011mlk.2,uc011mll.2	chrX:47077395-47089394	OK	36.1708	24.523	-0.560688	-3.57241	5e-05	0.000415211	yes
XLOC_001444	uc001hcp.3,uc001hcq.3,uc001hcr.3,uc001hcs.3,uc009xbm.1,uc010pri.2,uc010prj.2	chr1:205473683-205502033	OK	3.20722	2.1118	-0.602848	-2.72381	5e-05	0.000415211	yes
XLOC_009149	uc001ueq.3	chr12:123745372-123756902	OK	124.324	164.288	0.402116	2.63473	5e-05	0.000415211	yes
XLOC_008825	uc001spv.3,uc010ssb.2	chr12:58138783-58148620	OK	125.671	99.389	-0.338494	-2.09673	0.0004	0.0026568	yes
XLOC_036803	uc003wir.2,uc003wis.2	chr7:150750898-150755052	OK	20.9751	33.5273	0.676657	3.08956	5e-05	0.000415211	yes
XLOC_036454	uc010lez.3,uc011khw.2	chr7:92234234-92465941	OK	3.49026	2.15915	-0.692869	-4.28989	5e-05	0.000415211	yes
XLOC_029818	uc003jvs.4,uc003jvt.4,uc010ixd.1,uc021xzo.1	chr5:68530621-68573257	OK	39.0366	29.5897	-0.399729	-2.50206	5e-05	0.000415211	yes
XLOC_032151	uc003omm.4,uc003omn.3,uc011dtq.2,uc021yzb.1,uc021yzc.1	chr6:36644236-36655116	OK	129.956	71.2849	-0.866361	-5.73979	5e-05	0.000415211	yes
XLOC_006401	uc001lwr.4,uc001lws.4,uc001lwu.4,uc009ydr.3	chr11:2904447-2906995	OK	0.595075	1.53271	1.36495	2.38243	5e-05	0.000415211	yes
XLOC_039482	uc003zpn.3,uc003zpo.3,uc022beo.1	chr9:21802615-22121215	OK	4.03253	2.49105	-0.694932	-1.87211	0.00065	0.00403534	yes
XLOC_000515	uc001csf.3,uc001csg.3	chr1:51433607-51440309	OK	7.58509	10.2844	0.439221	2.76022	5e-05	0.000415211	yes
XLOC_014795	uc002dkn.3	chr16:22357256-22388383	OK	6.43807	7.86134	0.288147	1.71524	0.00225	0.0115355	yes
XLOC_016151	uc002jml.4	chr17:72978518-73001910	OK	3.97488	3.40699	-0.222416	-1.41501	0.01245	0.0471396	yes
XLOC_016466	uc002gop.2,uc002goq.2,uc010cor.2,uc010vvw.2,uc010vvx.2,uc021tqm.1	chr17:15339174-15466945	OK	3.15716	2.11687	-0.576693	-3.06964	5e-05	0.000415211	yes
XLOC_023134	uc002wlr.2,uc002wls.3,uc002wlv.3,uc002wlw.3,uc010zqv.2	chr20:5107406-5178533	OK	4.30164	5.30121	0.301434	1.70836	0.0028	0.0139139	yes
XLOC_014540	uc002flu.3	chr16:88870185-88875666	OK	28.7972	40.8086	0.502944	3.2525	5e-05	0.000415211	yes
XLOC_026223	uc003epp.4,uc003epq.3,uc003epr.3	chr3:133292433-133309118	OK	110.644	151.152	0.450078	2.99332	5e-05	0.000415211	yes
XLOC_018696	uc002orj.1,uc002orl.3,uc010ehz.1	chr19:42177234-42276113	OK	30.2947	23.7934	-0.348502	-1.63647	0.00405	0.0188992	yes
XLOC_018556	uc002nup.3,uc021usd.1,uc021use.1	chr19:33864574-33873592	OK	40.7133	29.4416	-0.467645	-1.93395	0.0004	0.0026568	yes
XLOC_006789	uc001nfk.2,uc001nfl.3,uc001nfm.3,uc001nfn.3,uc001nfp.3,uc001nfr.1,uc010rhm.2	chr11:47487488-47606156	OK	23.5539	15.8774	-0.56899	-2.06438	0.00035	0.00236356	yes
XLOC_018177	uc002lxl.2,uc002lxm.3,uc010dtj.2	chr19:3224700-3297073	OK	0.298611	0.161638	-0.885497	-1.36884	0.00375	0.0177245	yes
XLOC_000803	uc001dxa.4	chr1:109786799-109818394	OK	54.5232	38.5318	-0.500819	-3.17429	5e-05	0.000415211	yes
XLOC_023615	uc002wjk.3	chr20:3764497-3767337	OK	87.6699	112.429	0.358863	2.38012	5e-05	0.000415211	yes
XLOC_009951	uc001upt.4,uc001upu.3	chr13:25456411-25497107	OK	4.13206	5.30132	0.359489	1.42863	0.01285	0.0482248	yes
XLOC_032250	uc003ozh.1	chr6:49398043-49460820	OK	16.5013	23.8871	0.533654	2.50396	5e-05	0.000415211	yes
XLOC_016472	uc002gpw.3	chr17:16118933-16256812	OK	2.15054	1.20969	-0.830061	-1.69649	0.0033	0.0158951	yes
XLOC_027468	uc011btw.2	chr3:196432992-196439123	OK	0.878784	0.622632	-0.497129	-1.86031	0.0017	0.0090577	yes
XLOC_036662	uc003vpy.3,uc003vpz.3,uc003vqa.3,uc010lmf.3,uc011kpg.2	chr7:130035702-130081102	OK	5.16899	4.24766	-0.283215	-1.78058	0.00255	0.0128094	yes
XLOC_026048	uc003dvk.1,uc003dvl.1,uc003dvm.1,uc010hpm.1,uc011bhf.1	chr3:101442784-101489503	OK	5.81156	7.80934	0.426276	2.54622	5e-05	0.000415211	yes
XLOC_039240	uc004buy.1,uc004buz.4,uc010mxz.3,uc010mya.1	chr9:131174044-131199630	OK	31.6842	40.3215	0.347788	2.20936	0.0001	0.000784466	yes
XLOC_025524	uc003bia.3,uc010hae.3	chr22:47080306-47138801	OK	3.25397	4.74893	0.545401	3.45861	5e-05	0.000415211	yes
XLOC_002689	uc001evy.3,uc001evz.3,uc009wmh.3	chr1:150898814-150949886	OK	196.735	155.31	-0.341099	-1.91632	0.001	0.00582552	yes
XLOC_018258	uc002mjg.3,uc002mji.3,uc010dvz.3	chr19:8271645-8327304	OK	15.5995	20.2354	0.375385	2.23578	0.00025	0.00175882	yes
XLOC_014353	uc002eqq.3,uc002eqr.3,uc002eqs.3	chr16:66968346-66978994	OK	5.39128	4.32602	-0.317586	-1.97256	0.0004	0.0026568	yes
XLOC_014355	uc002eqv.3,uc002eqw.3,uc002eqx.3,uc002eqy.3,uc010vix.2,uc010viy.2	chr16:67022491-67043659	OK	0.808975	1.34815	0.736812	2.41456	5e-05	0.000415211	yes
XLOC_041759	uc004fgq.3	chrX:151995870-151999301	OK	48.7406	39.9295	-0.287666	-1.83561	0.0016	0.00862442	yes
XLOC_001030	uc009wmw.3,uc010pde.2	chr1:151483861-151511167	OK	9.08721	15.9498	0.811633	5.13306	5e-05	0.000415211	yes
XLOC_012238	uc002aeg.3,uc010bfw.3	chr15:57668702-57842925	OK	0.609029	1.32842	1.12513	3.19144	5e-05	0.000415211	yes
XLOC_004090	uc001jvb.2,uc001jvc.4	chr10:75541807-75543406	OK	49.5418	61.8631	0.320432	2.01702	0.0003	0.00206826	yes
XLOC_025230	uc002zxw.3	chr22:24105207-24110145	OK	42.9027	34.4547	-0.316369	-1.89826	0.001	0.00582552	yes
XLOC_020715	uc002thz.1,uc002tia.2	chr2:113342035-113346850	OK	36	42.348	0.234295	1.48502	0.01065	0.041571	yes
XLOC_026163	uc003ejf.1,uc010hsj.1	chr3:126423041-126679244	OK	14.1574	18.4649	0.383235	2.02296	0.00055	0.00349784	yes
XLOC_037317	uc003xss.3,uc003xst.3,uc003xsu.3,uc003xsv.3,uc003xsw.3,uc003xsx.3	chr8:57124314-57131176	OK	11.6213	8.45691	-0.458575	-2.93347	5e-05	0.000415211	yes
XLOC_008453	uc001qpn.3,uc001qpo.3,uc001qpp.3	chr12:6679201-6723526	OK	40.2525	46.9078	0.220747	1.45539	0.0109	0.0423016	yes
XLOC_001804	uc001alz.2,uc001amb.2	chr1:6161846-6240204	OK	0.864032	0.553018	-0.643758	-3.18498	5e-05	0.000415211	yes
XLOC_040862	uc004ebk.4,uc004ebl.4,uc011mql.2	chrX:72782979-72907161	OK	2.69169	3.45898	0.361832	2.14492	0.0003	0.00206826	yes
XLOC_015204	uc002fnt.3,uc002fnu.3,uc002fnv.3	chr16:89710843-89724129	OK	83.3142	63.7455	-0.386238	-2.53666	5e-05	0.000415211	yes
XLOC_025996	uc003dqp.4,uc011bgn.2	chr3:87276412-87304698	OK	49.1828	37.1614	-0.40435	-2.67595	5e-05	0.000415211	yes
XLOC_022333	uc002ujg.3,uc002uji.3,uc002ujj.3,uc010zeq.2	chr2:175664041-175870162	OK	3.46468	2.84571	-0.283931	-1.72358	0.0025	0.0126053	yes
XLOC_035210	uc003szz.3,uc003taa.3,uc010kva.3,uc010kvc.3,uc010kvd.3,uc010kve.3,uc010kvf.3,uc010kvg.3,uc010kvh.3,uc010kvi.3,uc010kvj.3,uc010kvk.3,uc010kvm.3,uc011jzs.2,uc011jzt.2,uc011jzu.2,uc011jzv.2	chr7:28998636-29603339	OK	0.776568	1.18124	0.605116	1.68063	0.00175	0.00928736	yes
XLOC_035948	uc003wjq.1,uc003wjr.1	chr7:150928332-150974231	OK	15.1725	11.6469	-0.381516	-2.12148	0.0002	0.00144803	yes
XLOC_008162	uc001tin.3,uc001tip.1	chr12:102089779-102133250	OK	28.296	33.6775	0.251186	1.52162	0.00765	0.0316579	yes
XLOC_006916	uc001nwi.3,uc021qko.1	chr11:62676150-62689137	OK	0.139814	0.333538	1.25434	1.57228	0.01115	0.0430856	yes
XLOC_012486	uc002bdy.3	chr15:78857834-78913637	OK	16.7557	14.1109	-0.24785	-1.47715	0.01115	0.0430856	yes
XLOC_021984	uc002tam.3	chr2:101008213-101034130	OK	3.63301	2.26513	-0.681569	-4.16279	5e-05	0.000415211	yes
XLOC_008182	uc001tky.3,uc001tkz.3	chr12:104850691-105155792	OK	0.587644	0.37431	-0.65071	-2.91075	5e-05	0.000415211	yes
XLOC_012137	uc001zlw.3	chr15:40763159-40765357	OK	5.18919	7.89858	0.606083	3.84269	5e-05	0.000415211	yes
XLOC_013882	uc002cke.4,uc002ckf.4,uc002ckg.4,uc010brf.3,uc010uus.1	chr16:838605-850733	OK	19.6097	24.0942	0.297122	1.84405	0.0019	0.00995913	yes
XLOC_015049	uc002ewn.2,uc002ewo.2,uc002ewp.2	chr16:69139466-69166493	OK	28.3377	34.1773	0.270313	1.73646	0.0021	0.0108839	yes
XLOC_020605	uc002svs.3	chr2:96931883-96939900	OK	26.5673	21.9627	-0.274597	-1.79103	0.0019	0.00995913	yes
XLOC_014977	uc002ell.1,uc002elm.1,uc010vhm.1	chr16:57462086-57495187	OK	15.1901	7.82963	-0.95612	-3.87016	5e-05	0.000415211	yes
XLOC_013525	uc002bpb.4	chr15:90773476-90777279	OK	83.5545	71.5967	-0.222823	-1.43011	0.0125	0.0473068	yes
XLOC_011198	uc001won.3,uc001woo.3,uc001wop.3	chr14:24734743-24787468	OK	18.0394	12.663	-0.51053	-2.00054	0.00045	0.00293344	yes
XLOC_011609	uc001ylv.1,uc021sea.1,uc021seb.1	chr14:102783713-102829253	OK	35.0017	27.5735	-0.344144	-1.72462	0.00325	0.015687	yes
XLOC_015790	uc010wds.1	chr17:36886509-36908132	OK	3.35989	4.32217	0.363339	1.66945	0.00435	0.0200388	yes
XLOC_026828	uc003dax.3,uc010hlq.3	chr3:50643884-50649262	OK	10.0414	7.92235	-0.341965	-2.22826	0.00025	0.00175882	yes
XLOC_033557	uc003qip.1,uc021zfz.1,uc021zga.1,uc021zgb.1	chr6:139693396-139695785	OK	42.7341	58.0317	0.441454	2.83956	5e-05	0.000415211	yes
XLOC_002130	uc001cgj.3	chr1:41326727-41328057	OK	63.0703	126.353	1.00243	6.24723	5e-05	0.000415211	yes
XLOC_009017	uc001tlk.3	chr12:106631658-106641713	OK	25.3613	30.894	0.284699	1.8289	0.0012	0.00677568	yes
XLOC_011617	uc001ynf.2	chr14:103985879-104007267	OK	47.9359	83.9498	0.808419	3.64354	5e-05	0.000415211	yes
XLOC_014347	uc002eot.3,uc002eou.3,uc002eov.3,uc002eow.3,uc002eox.2,uc002epa.4,uc002eph.4,uc002epi.4,uc002epj.4,uc002epk.4,uc002epl.4,uc002epn.4,uc002epr.4,uc010cdt.2,uc021tjs.1,uc021tjt.1,uc021tju.1	chr16:66586465-66613038	OK	37.0878	23.1244	-0.681531	-3.68089	5e-05	0.000415211	yes
XLOC_012172	uc001zsn.3,uc010bdo.2,uc010uea.2	chr15:43985083-43991420	OK	1.71682	1.0238	-0.745799	-3.06681	5e-05	0.000415211	yes
XLOC_012171	uc001zsc.3,uc010bdi.3,uc010uds.2,uc010udt.2,uc010udu.2,uc010udv.1,uc010udx.2	chr15:43885251-43891604	OK	1.71489	1.19572	-0.520235	-2.05418	0.0001	0.000784466	yes
XLOC_026698	uc003cfs.3,uc003cfv.3,uc003cfw.2,uc011axt.1,uc011axu.1,uc021wva.1,uc021wvb.1,uc021wvc.1,uc021wvd.1	chr3:33537738-33759948	OK	10.0664	6.8487	-0.555652	-2.91813	5e-05	0.000415211	yes
XLOC_000687	uc001dlr.4	chr1:86889555-86922240	OK	1.64324	0.898686	-0.870653	-4.51228	5e-05	0.000415211	yes
XLOC_007005	uc001okq.3,uc010rpp.2	chr11:67082471-67159158	OK	6.0609	3.33696	-0.860998	-1.60732	0.0065	0.0277224	yes
XLOC_028490	uc003ish.3,uc003isi.3,uc003isj.2,uc011cjz.2,uc011cka.2	chr4:170541671-170644338	OK	11.7149	9.08614	-0.366601	-2.35306	5e-05	0.000415211	yes
XLOC_040748	uc004doq.1,uc004dor.1,uc004dos.1,uc004dot.1	chrX:49687224-49863893	OK	1.01334	0.767092	-0.401648	-2.48951	5e-05	0.000415211	yes
XLOC_014607	uc002clu.2,uc002clv.2,uc002clw.2	chr16:1494934-1525085	OK	13.2093	16.5008	0.32098	1.99775	0.0003	0.00206826	yes
XLOC_027412	uc003fsh.3	chr3:190023489-190040235	OK	0.625845	0.246299	-1.34539	-3.91498	5e-05	0.000415211	yes
XLOC_035455	uc003tzi.4	chr7:73242073-73247015	OK	251.276	291.744	0.21543	1.42568	0.0131	0.0490491	yes
XLOC_013937	uc010uwo.1	chr16:3062456-3064506	OK	6.97396	5.05625	-0.46391	-2.84387	5e-05	0.000415211	yes
XLOC_018877	uc002psy.3	chr19:51226604-51228981	OK	5.2915	7.91397	0.580726	3.15075	5e-05	0.000415211	yes
XLOC_040194	uc004ckj.1	chr9:139889059-139891024	OK	127.676	160.483	0.329926	2.10429	0.00015	0.00112849	yes
XLOC_000262	uc001bjo.2,uc001bjp.1	chr1:25071759-25170815	OK	58.4749	46.43	-0.332759	-2.16969	0.0002	0.00144803	yes
XLOC_020271	uc002rmu.3,uc002rmv.3,uc010ezm.1,uc010ymn.1	chr2:29319708-29406679	OK	0.484556	0.336017	-0.528127	-1.36241	0.0029	0.0143315	yes
XLOC_011571	uc001yef.2	chr14:95648274-95786245	OK	2.4535	3.19806	0.382359	2.08685	0.00045	0.00293344	yes
XLOC_007100	uc001oyk.3	chr11:77299283-77352358	OK	76.6729	58.2956	-0.39533	-2.51277	5e-05	0.000415211	yes
XLOC_005744	uc001nkw.3,uc009yml.3,uc010rjw.2	chr11:57425215-57429337	OK	4.50195	3.76479	-0.257983	-1.53327	0.00675	0.0286299	yes
XLOC_018224	uc002mem.1	chr19:6361462-6368915	OK	31.0897	38.9901	0.326669	1.99794	0.0006	0.00376836	yes
XLOC_032141	uc003olc.1,uc010jvz.1	chr6:35744391-35747329	OK	0.769649	1.8401	1.25751	1.65611	0.00565	0.0247907	yes
XLOC_002085	uc001bzi.3,uc009vux.3	chr1:36185456-36235584	OK	4.57359	5.76038	0.332836	2.08351	0.0003	0.00206826	yes
XLOC_041800	uc004fmy.3,uc004fmz.2	chrX:154289898-154299547	OK	19.3111	15.952	-0.275689	-1.75381	0.00295	0.0145164	yes
XLOC_014471	uc002fgp.3,uc002fgq.2,uc002fgr.2,uc010vnq.2,uc010vnr.1	chr16:81478774-81745367	OK	3.35719	2.86638	-0.228025	-1.43805	0.01195	0.0455453	yes
XLOC_000502	uc001cri.3,uc010omp.2	chr1:47799468-47844511	OK	42.3135	33.7735	-0.325227	-2.12132	0.0004	0.0026568	yes
XLOC_014349	uc002epu.3,uc002epv.3,uc002epx.3	chr16:66637934-66647863	OK	1.16731	0.678514	-0.782736	-2.30832	5e-05	0.000415211	yes
XLOC_026691	uc003cfa.1	chr3:32522803-32544403	OK	44.174	37.7236	-0.227729	-1.49878	0.01	0.0394435	yes
XLOC_025722	uc003cex.3,uc010hfu.3	chr3:32280170-32412072	OK	4.2541	5.3703	0.336146	1.61204	0.00495	0.0222881	yes
XLOC_029904	uc003kgc.3	chr5:78985093-79096333	OK	0.835964	0.527047	-0.66551	-4.23815	5e-05	0.000415211	yes
XLOC_027126	uc003elq.4,uc003elr.4,uc011bku.2,uc021xdt.1,uc021xdu.1,uc021xdv.1,uc021xdw.1	chr3:128886657-128915531	OK	134.423	114.691	-0.22902	-1.52142	0.0071	0.0297784	yes
XLOC_019627	uc002otp.4,uc002otq.4	chr19:42891170-42894444	OK	8.84356	14.1827	0.681431	2.98674	5e-05	0.000415211	yes
XLOC_011324	uc001xat.1,uc001xav.1	chr14:54890315-54908148	OK	98.5258	73.0711	-0.431201	-2.69204	5e-05	0.000415211	yes
XLOC_000278	uc001blm.4,uc001bln.4,uc009vsd.3,uc009vse.3	chr1:26503980-26516375	OK	2.24569	1.54009	-0.544136	-2.57175	5e-05	0.000415211	yes
XLOC_018136	uc002lqt.1,uc002lqu.3,uc002lqv.3,uc010drz.1,uc010xgb.2,uc010xgc.2	chr19:1026297-1039064	OK	13.8345	16.728	0.273995	1.68191	0.00205	0.0106521	yes
XLOC_004275	uc001kpp.4,uc009xwe.3,uc009xwf.3,uc009xwg.3,uc010qpi.2	chr10:101088439-101154087	OK	1.23505	0.899852	-0.456807	-1.56795	0.00575	0.0251611	yes
XLOC_030412	uc003mlx.3,uc010jld.3,uc010jle.3	chr5:179920979-180005566	OK	9.52441	11.6661	0.292625	1.86832	0.0007	0.00429461	yes
XLOC_030255	uc003lvu.3,uc003lvv.3,uc003lvw.3,uc010jif.3,uc010jig.3,uc011ddf.2,uc011ddg.2,uc011ddh.2,uc011ddi.2,uc011ddj.2	chr5:154237808-154256352	OK	60.1362	49.0437	-0.294167	-1.93664	0.0007	0.00429461	yes
XLOC_019593	uc010xvi.2	chr19:40728012-40732945	OK	1.31322	2.62133	0.997187	2.60314	5e-05	0.000415211	yes
XLOC_022289	uc002ucn.3,uc002uco.3,uc002ucp.3,uc002ucq.3,uc002uct.3,uc010zcw.2,uc010zcx.2	chr2:165494973-165812035	OK	7.80079	5.45443	-0.516192	-2.50791	5e-05	0.000415211	yes
XLOC_001609	uc001htw.3,uc001htx.3,uc010pwc.2	chr1:230778201-230829731	OK	13.9183	11.8966	-0.226432	-1.4302	0.0119	0.0453868	yes
XLOC_016955	uc002iuu.3	chr17:55015560-55038411	OK	27.8527	33.977	0.286743	1.87274	0.0012	0.00677568	yes
XLOC_033326	uc003phs.3,uc003pht.3,uc003phu.1,uc021zbv.1,uc021zbw.1	chr6:75794041-75915942	OK	2.37506	3.7147	0.645281	3.16706	5e-05	0.000415211	yes
XLOC_002048	uc001btj.1,uc001btk.1,uc001btl.4	chr1:32117847-32169768	OK	0.40835	0.832182	1.02709	2.80627	5e-05	0.000415211	yes
XLOC_016924	uc002iqm.3	chr17:48261456-48279000	OK	1.27427	1.05687	-0.269866	-1.4522	0.00945	0.0377439	yes
XLOC_033287	uc003pcr.3,uc003pcs.3,uc003pcu.1,uc010jzz.3,uc011dxg.2,uc011dxh.2,uc011dxi.1	chr6:55921387-56258892	OK	1.36205	2.74019	1.0085	5.36812	5e-05	0.000415211	yes
XLOC_039326	uc004cfe.3	chr9:137533623-137764464	OK	2.88919	2.3329	-0.308539	-1.49619	0.0095	0.0378688	yes
XLOC_022391	uc002uqk.3,uc010frx.3	chr2:189896640-190305828	OK	4.20929	5.91944	0.491883	2.19151	5e-05	0.000415211	yes
XLOC_024426	uc002zhy.1,uc002zhz.1,uc002zia.1	chr21:47518032-47552763	OK	3.05035	3.78664	0.311942	1.96678	0.0004	0.0026568	yes
XLOC_026645	uc011avo.1	chr3:15206614-15247466	OK	0.807055	0.501289	-0.687025	-1.657	0.00365	0.0173329	yes
XLOC_002126	uc001cfh.1,uc001cfi.1	chr1:40765987-40783060	OK	1.58779	2.53573	0.675376	3.10698	5e-05	0.000415211	yes
XLOC_026648	uc003bzv.3,uc003bzx.3,uc003cae.1,uc003caf.3,uc003cag.3,uc010heo.3,uc010hep.3,uc011avs.2,uc011avt.2,uc011avu.2	chr3:15491639-15643130	OK	13.8753	10.7314	-0.370678	-2.21314	0.00015	0.00112849	yes
XLOC_010179	uc001vjn.1,uc001vjo.1	chr13:76099349-76112012	OK	22.1097	18.0592	-0.291945	-1.81693	0.00145	0.00794574	yes
XLOC_024802	uc002zqu.3,uc002zqx.3,uc011ahd.2,uc021wll.1,uc021wlm.1	chr22:19863020-20004353	OK	56.0648	12.1707	-2.20368	-7.43345	5e-05	0.000415211	yes
XLOC_004875	uc001jxb.3	chr10:76993728-76995770	OK	24.488	41.482	0.760413	4.72756	5e-05	0.000415211	yes
XLOC_016481	uc002grd.3,uc010vwv.2,uc010vww.2	chr17:17149937-17185438	OK	50.3742	35.7647	-0.49415	-3.22538	5e-05	0.000415211	yes
XLOC_021358	uc002vwg.3,uc002vwh.3	chr2:237968076-238007489	OK	31.7428	38.9973	0.296945	1.87474	0.00105	0.00607519	yes
XLOC_009121	uc001tyn.3,uc010szj.2	chr12:120941033-120967007	OK	28.3115	13.9883	-1.01717	-6.26525	5e-05	0.000415211	yes
XLOC_014050	uc002dfr.3,uc002dfs.3,uc021tee.1	chr16:19078774-19094749	OK	8.13545	10.0687	0.307585	1.79967	0.0016	0.00862442	yes
XLOC_007008	uc001olk.1,uc001oll.2,uc009yrv.1,uc010rps.1	chr11:67205517-67211292	OK	84.294	114.844	0.446171	2.92396	5e-05	0.000415211	yes
XLOC_020616	uc002sya.3	chr2:98262520-98264657	OK	299.574	365.476	0.286864	1.88452	0.00125	0.00701145	yes
XLOC_008280	uc001tyf.1	chr12:120875903-120878529	OK	673.387	252.358	-1.41596	-9.33968	5e-05	0.000415211	yes
XLOC_033327	uc003phv.2	chr6:75947390-75953644	OK	293.214	341.948	0.221822	1.46664	0.0102	0.0400564	yes
XLOC_021662	uc002rsk.3	chr2:42572689-42596150	OK	106.747	75.9515	-0.491051	-3.21276	5e-05	0.000415211	yes
XLOC_005848	uc001nye.3	chr11:63742078-63744015	OK	912.03	741.088	-0.299437	-1.97911	0.00025	0.00175882	yes
XLOC_019357	uc002nfb.3,uc002nfd.1,uc010xpj.1	chr19:17003761-17137625	OK	0.625573	1.47887	1.24124	2.57523	5e-05	0.000415211	yes
XLOC_028479	uc003irg.4	chr4:166299969-166420680	OK	38.7667	22.638	-0.77607	-4.90744	5e-05	0.000415211	yes
XLOC_027917	uc003gni.2,uc003gnj.2,uc003gnk.2,uc003gnl.2,uc003gnm.2,uc003gnn.2	chr4:14911584-15073407	OK	3.37308	4.48238	0.410197	2.42263	5e-05	0.000415211	yes
XLOC_008868	uc001sup.3,uc001suq.3,uc001sur.3	chr12:69244955-69357020	OK	0.681178	0.336271	-1.01841	-4.42994	5e-05	0.000415211	yes
XLOC_026982	uc003dsx.3,uc011bgz.2	chr3:98298289-98312495	OK	6.1016	7.84665	0.362888	2.19928	5e-05	0.000415211	yes
XLOC_014727	uc002dca.4,uc002dcb.4	chr16:12753655-12897744	OK	2.68203	3.26446	0.283521	1.69763	0.00305	0.0149177	yes
XLOC_007028	uc001oof.4,uc001oog.4	chr11:68522081-68611388	OK	26.7563	13.0624	-1.03446	-6.38862	5e-05	0.000415211	yes
XLOC_018857	uc002ppi.3,uc002ppj.3,uc002ppk.3,uc002ppl.4,uc010eng.3,uc010enh.3,uc010eni.1,uc010ybc.1	chr19:50194364-50217288	OK	0.548405	0.86937	0.664728	1.87061	0.0001	0.000784466	yes
XLOC_002808	uc001fpr.3,uc021pbi.1	chr1:156662926-156675608	OK	193.936	158.13	-0.294468	-1.95839	0.00025	0.00175882	yes
XLOC_008120	uc001tda.3,uc010sur.1	chr12:94071126-94288616	OK	9.58868	11.763	0.294857	1.78191	0.00125	0.00701145	yes
XLOC_040091	uc004bxh.3,uc004bxj.2,uc004bxk.4	chr9:131857071-131873070	OK	2.45015	4.06848	0.731623	4.03967	5e-05	0.000415211	yes
XLOC_035423	uc003tus.3,uc003tut.3,uc003tuu.3,uc011kdw.2	chr7:65564507-65626799	OK	28.3052	20.5718	-0.460402	-2.80351	5e-05	0.000415211	yes
XLOC_005674	uc001ncg.3,uc021qik.1,uc021qil.1	chr11:46299222-46342972	OK	0.610925	1.12309	0.878407	2.8503	5e-05	0.000415211	yes
XLOC_001078	uc001fdm.1,uc001fdn.3,uc001fdo.3,uc001fdq.2,uc001fdr.2,uc010pef.1,uc010peg.1	chr1:153940378-153950451	OK	24.2517	42.3904	0.805649	2.45001	5e-05	0.000415211	yes
XLOC_030333	uc003mcf.3,uc003mcg.3,uc003mch.3,uc011dfd.1	chr5:172483267-172566454	OK	1.73372	2.29159	0.402478	2.30363	0.0002	0.00144803	yes
XLOC_021991	uc002tba.2	chr2:101961947-102012922	OK	5.47806	3.23859	-0.7583	-4.3505	5e-05	0.000415211	yes
XLOC_015912	uc002ijm.3,uc002ijn.3,uc002ijp.3,uc010dao.3,uc010dap.3,uc010daq.3,uc010dar.3,uc010wjx.2,uc021tyu.1	chr17:43697709-43913194	OK	6.26166	5.25177	-0.253742	-1.51291	0.006	0.0260856	yes
XLOC_011095	uc001yrd.1,uc010tyr.1	chr14:105939342-105946500	OK	237.758	349.548	0.555996	3.65777	5e-05	0.000415211	yes
XLOC_014494	uc002fik.4,uc002fil.2,uc002fim.2,uc002fin.4,uc010vog.1,uc010voh.1	chr16:84853586-84943116	OK	1.5798	2.73868	0.793744	3.20152	5e-05	0.000415211	yes
XLOC_024823	uc002ztf.2	chr22:21271648-21308037	OK	32.203	22.7184	-0.503332	-3.23966	5e-05	0.000415211	yes
XLOC_019379	uc010ebt.2	chr19:18703838-18717660	OK	6.93413	10.8284	0.643029	4.15009	5e-05	0.000415211	yes
XLOC_016614	uc002hfr.4,uc010wbr.2	chr17:29106980-29151778	OK	3.49869	2.34053	-0.579984	-3.55143	5e-05	0.000415211	yes
XLOC_035518	uc003uis.3,uc003uit.3,uc003uiu.3	chr7:86974950-87029112	OK	15.8422	12.5045	-0.341326	-1.88964	0.00105	0.00607519	yes
XLOC_025728	uc003cfl.4,uc003cfn.3,uc010hfz.3	chr3:33154659-33189265	OK	43.7482	58.7068	0.424302	1.92502	0.00075	0.00456497	yes
XLOC_012605	uc002bpn.3,uc002bpo.3,uc002bpp.3	chr15:91073157-91260405	OK	6.5195	3.65177	-0.836166	-3.55966	5e-05	0.000415211	yes
XLOC_009022	uc001tmi.3	chr12:107385141-107487602	OK	7.62547	9.14346	0.261914	1.57972	0.005	0.0224632	yes
XLOC_008794	uc001skr.1,uc001sks.1,uc001skt.1,uc010sql.1,uc010sqm.1	chr12:56665482-56694175	OK	47.6339	37.0249	-0.363493	-2.38598	5e-05	0.000415211	yes
XLOC_023420	uc002xty.3,uc010ghx.3,uc010ghy.3,uc010zyg.2,uc010zyh.2	chr20:47662833-47713486	OK	106.677	127.745	0.26001	1.74126	0.0024	0.0121924	yes
XLOC_037775	uc011kyn.2,uc011kyo.2,uc011kyp.2	chr8:19261321-19615413	OK	0.672578	0.459714	-0.548965	-1.72008	5e-05	0.000415211	yes
XLOC_003946	uc001jam.1,uc001jan.3	chr10:43632277-43680749	OK	3.62005	2.89352	-0.323182	-1.92743	0.0011	0.00631474	yes
XLOC_025430	uc003avj.3,uc003avk.3,uc003avm.2	chr22:38686696-38794931	OK	22.8111	14.968	-0.607852	-3.06185	5e-05	0.000415211	yes
XLOC_018158	uc002lul.4,uc010dsu.3	chr19:1941160-1981699	OK	18.5128	11.0818	-0.740322	-4.53742	5e-05	0.000415211	yes
XLOC_023580	uc002wdw.1,uc002wdx.1,uc002wdy.1	chr20:460774-524482	OK	30.9727	21.7196	-0.512005	-3.21934	5e-05	0.000415211	yes
XLOC_026767	uc003crn.3,uc003cro.4,uc003crp.4,uc011bbb.2,uc021wxh.1,uc021wxi.1	chr3:47603727-47621730	OK	1.06616	0.258393	-2.04478	-3.90317	5e-05	0.000415211	yes
XLOC_026715	uc003cjg.3,uc003cjh.3	chr3:39183341-39211478	OK	4.20909	5.33025	0.340694	2.26757	0.0002	0.00144803	yes
XLOC_003107	uc001gws.3,uc010ppr.2,uc010pps.2,uc021phg.1,uc021phh.1	chr1:201452657-201482168	OK	111.148	63.7436	-0.802133	-5.24556	5e-05	0.000415211	yes
XLOC_023718	uc002wtl.3	chr20:23582824-23586827	OK	0.16856	0.384056	1.18805	1.85725	0.0027	0.0134667	yes
XLOC_026137	uc003eex.3	chr3:122044010-122060815	OK	2.14202	3.07948	0.523719	2.06706	0.0005	0.00322169	yes
XLOC_024652	uc002zdr.3	chr21:45193830-45196259	OK	152.822	84.2014	-0.859941	-5.51178	5e-05	0.000415211	yes
XLOC_006602	uc001muh.3,uc001mui.3,uc001muj.3	chr11:33060962-33183037	OK	12.6804	9.3794	-0.435032	-1.59482	0.00435	0.0200388	yes
XLOC_023973	uc010giw.1,uc010gix.1,uc010gja.1,uc010gjb.1,uc010gjc.1,uc010gjd.1,uc010gje.3,uc010gjf.3,uc010gjg.3,uc010gjh.2,uc010gji.2,uc010gjj.2,uc010gjk.1,uc010gjl.1,uc021wfe.1,uc021wfg.1	chr20:56063175-56100708	OK	5.46908	7.83387	0.518427	2.06893	0.00015	0.00112849	yes
XLOC_008828	uc001sqm.3,uc009zqf.3,uc009zqg.3,uc010ssg.2	chr12:58213709-58240757	OK	17.647	11.6251	-0.602173	-3.82633	5e-05	0.000415211	yes
XLOC_025742	uc003chg.3,uc003chh.3	chr3:37903630-38025960	OK	4.29295	2.17525	-0.980788	-6.00093	5e-05	0.000415211	yes
XLOC_025778	uc003ckp.2,uc003ckq.2,uc003ckr.2,uc003cks.3,uc003ckt.1,uc010hia.1,uc011azf.1,uc011azg.1	chr3:41236400-41281939	OK	108.422	85.6076	-0.340843	-2.25708	5e-05	0.000415211	yes
XLOC_030510	uc003jfa.1,uc010itt.2,uc011cmx.1,uc011cmy.1,uc011cmz.1	chr5:10971779-11904273	OK	4.09691	5.83551	0.510323	2.92331	5e-05	0.000415211	yes
XLOC_005527	uc001mja.3	chr11:10772296-10801342	OK	7.97342	9.48126	0.24988	1.58994	0.00615	0.026552	yes
XLOC_015037	uc002euw.3,uc002eux.2	chr16:67927174-67972613	OK	3.02129	3.95744	0.389404	1.53968	0.00645	0.0275527	yes
XLOC_023389	uc002xqh.3,uc002xqj.4,uc010zxi.2	chr20:44517266-44541003	OK	28.625	35.6681	0.317358	1.93858	0.0005	0.00322169	yes
XLOC_037742	uc003wul.3,uc003wum.3,uc003wun.3,uc003wuo.3,uc003wup.3,uc003wuq.3,uc003wuu.3,uc010lsc.3,uc011kxl.2	chr8:11700033-11725646	OK	28.1147	22.8906	-0.296571	-1.95032	0.00065	0.00403534	yes
XLOC_007130	uc001pck.4,uc001pcl.4,uc001pcm.4,uc001pcn.4	chr11:88026759-88070941	OK	6.92916	5.2246	-0.407361	-2.60035	5e-05	0.000415211	yes
XLOC_006387	uc001luc.2	chr11:1490684-1785501	OK	824.034	434.167	-0.924456	-5.87939	5e-05	0.000415211	yes
XLOC_006993	uc001oip.3	chr11:66330933-66336047	OK	3.37119	4.08758	0.277989	1.59424	0.00575	0.0251611	yes
XLOC_038952	uc004aph.3,uc004api.3,uc004apk.3,uc004apl.3,uc010mqh.3	chr9:90340973-90346384	OK	91.8031	67.4624	-0.444458	-2.91156	5e-05	0.000415211	yes
XLOC_023985	uc002yai.2,uc002yaj.4	chr20:57570241-57582309	OK	1.48503	2.30176	0.632247	1.90972	0.00025	0.00175882	yes
XLOC_019214	uc002miy.4,uc021uob.1	chr19:7989380-7991051	OK	9.46505	14.8412	0.64892	2.65788	5e-05	0.000415211	yes
XLOC_005037	uc001kvn.2	chr10:104183001-104192423	OK	22.7263	27.1457	0.256362	1.5204	0.00825	0.0336667	yes
XLOC_029792	uc003jtl.3,uc003jtm.3,uc003jtn.1,uc010iwt.1	chr5:63986134-64316198	OK	13.8277	6.19654	-1.15802	-4.7626	5e-05	0.000415211	yes
XLOC_030985	uc003lay.3	chr5:134906370-134914969	OK	0.543478	1.7117	1.65513	5.2561	5e-05	0.000415211	yes
XLOC_022207	uc002tuy.3,uc002tuz.3,uc010fnk.3	chr2:136870493-136875725	OK	9.79619	17.2384	0.815332	5.25061	5e-05	0.000415211	yes
XLOC_021354	uc002vwd.3,uc010fyq.3,uc021vys.1	chr2:237469423-237490994	OK	21.638	14.7131	-0.556466	-3.07076	5e-05	0.000415211	yes
XLOC_006478	uc001mfm.3,uc009yfk.3,uc009yfl.1	chr11:7686325-7694994	OK	0.26868	0.465161	0.79184	1.27952	0.0111	0.042954	yes
XLOC_032350	uc003pkf.3	chr6:84569369-84670146	OK	12.6415	10.08	-0.326668	-2.00863	0.00035	0.00236356	yes
XLOC_015191	uc002flb.3,uc002fld.1,uc002fle.1,uc010chx.1	chr16:88709696-88717457	OK	548.309	735.334	0.423411	2.77743	5e-05	0.000415211	yes
XLOC_037640	uc003zay.3,uc003zaz.4	chr8:145149941-145152428	OK	201.676	238.216	0.240232	1.58658	0.00555	0.0244515	yes
XLOC_030263	uc003lwt.3,uc011ddn.2,uc011ddo.2,uc011ddp.2,uc021ygm.1,uc021ygn.1,uc021ygo.1	chr5:156693090-157002783	OK	2.59183	2.1524	-0.268027	-1.41408	0.01225	0.0465022	yes
XLOC_038343	uc003zcv.2,uc003zcw.2,uc003zcx.2,uc003zcy.2	chr8:145674937-145691031	OK	30.9887	38.1176	0.298714	1.78413	0.00215	0.0110932	yes
XLOC_014256	uc002egn.1,uc002ego.3,uc002egp.1,uc002egq.1,uc002egr.1,uc002egs.1,uc010cbs.1,uc021tib.1	chr16:50775960-50835846	OK	2.95154	4.06906	0.463227	2.10602	5e-05	0.000415211	yes
XLOC_023952	uc002xwu.1,uc002xwv.2,uc002xww.2	chr20:52762848-52790560	OK	4.55216	0.936299	-2.28151	-9.77649	5e-05	0.000415211	yes
XLOC_018377	uc002nbh.4	chr19:15618534-15663128	OK	0.427433	0.152414	-1.4877	-2.17022	5e-05	0.000415211	yes
XLOC_000684	uc001dle.3,uc021opf.1	chr1:86046443-86049648	OK	1.38454	1.01921	-0.441949	-1.90331	0.00115	0.00652757	yes
XLOC_036051	uc003spt.3,uc011jws.2	chr7:6201411-6312269	OK	3.36278	2.04931	-0.714516	-4.58429	5e-05	0.000415211	yes
XLOC_025851	uc003cxc.4,uc021wxz.1,uc021wya.1,uc021wyb.1,uc021wyc.1,uc021wyd.1,uc021wye.1,uc021wyf.1,uc021wyg.1,uc021wyh.1,uc021wyi.1,uc021wyj.1,uc021wyk.1	chr3:49506135-49573051	OK	19.4171	15.2663	-0.346981	-2.26525	0.00015	0.00112849	yes
XLOC_005813	uc001nsa.3	chr11:61447856-61514474	OK	1.22127	1.81714	0.573295	3.23489	5e-05	0.000415211	yes
XLOC_019152	uc002lzb.1,uc002lzc.1,uc002lzd.1	chr19:3958384-3971138	OK	16.0705	20.9709	0.383974	2.29501	5e-05	0.000415211	yes
XLOC_001284	uc001gjh.2	chr1:173764068-173827682	OK	44.5509	29.1099	-0.613944	-3.3403	5e-05	0.000415211	yes
XLOC_007863	uc001ryb.3,uc010snc.2,uc010snd.2,uc010sne.2,uc010snf.1,uc021qxy.1	chr12:51632507-51664202	OK	130.785	163.09	0.318472	2.06656	0.0002	0.00144803	yes
XLOC_015358	uc010vqb.1	chr17:655899-658576	OK	0.439557	0.646285	0.556121	2.01881	0.001	0.00582552	yes
XLOC_019735	uc002pjx.4,uc002pjy.2,uc010elz.1	chr19:49122547-49140639	OK	11.4679	7.81235	-0.553774	-2.28615	0.00025	0.00175882	yes
XLOC_039537	uc003ztt.2	chr9:34086380-34126771	OK	12.7941	15.0132	0.230754	1.46906	0.0097	0.0385614	yes
XLOC_018356	uc002mxt.3	chr19:14041999-14072256	OK	21.9801	26.6753	0.279306	1.50472	0.00865	0.0350424	yes
XLOC_010761	uc001xng.3,uc001xnh.3,uc001xni.3,uc001xnj.3,uc001xnk.3,uc010ttr.2,uc010tts.2,uc010ttt.2	chr14:73393039-73426439	OK	14.4874	11.6662	-0.312466	-1.92936	0.001	0.00582552	yes
XLOC_002861	uc001fvn.2,uc001fvo.2,uc001fvp.4,uc001fvq.4,uc001fvs.2,uc001fvt.2,uc009wth.2,uc010pjb.1,uc010pjc.1,uc021pbq.1	chr1:160185504-160255122	OK	26.2554	19.4273	-0.434524	-1.81284	0.00325	0.015687	yes
XLOC_032477	uc003pxr.1,uc003pxs.3,uc003pxt.1	chr6:117609529-117923705	OK	5.26521	2.92477	-0.84817	-2.41023	5e-05	0.000415211	yes
XLOC_026983	uc003dtd.3,uc003dte.3	chr3:98514813-98620569	OK	9.86857	6.96744	-0.502212	-3.04399	5e-05	0.000415211	yes
XLOC_010013	uc001uve.4,uc001uvf.3,uc001uvh.4,uc010abk.3,uc010teh.2	chr13:35516419-36705694	OK	7.10626	5.73468	-0.309378	-1.69149	0.00345	0.0165436	yes
XLOC_000855	uc001eeg.3,uc001eeh.3,uc001eei.3	chr1:114447914-114456708	OK	20.4594	16.1362	-0.342463	-2.20861	0.0001	0.000784466	yes
XLOC_030015	uc003kqh.3,uc010jcc.3,uc011cwa.2	chr5:112312395-112824527	OK	16.166	21.4181	0.405869	1.95909	0.00055	0.00349784	yes
XLOC_001093	uc001fgn.2,uc001fgq.1,uc001fgr.1,uc001fgs.1,uc001fgt.1,uc001fgu.1,uc001fgv.1,uc001fgw.1,uc001fgx.1,uc010per.2,uc010pes.2,uc010pet.1,uc010peu.1,uc010pev.1	chr1:155006281-155060014	OK	57.2405	42.9041	-0.415922	-2.4872	5e-05	0.000415211	yes
XLOC_002767	uc001fgm.3	chr1:154991002-155006257	OK	0.387679	0.60403	0.639759	1.70391	0.0037	0.017524	yes
XLOC_029288	uc003ivf.3,uc003ivg.3,uc003ivh.3,uc010irw.3	chr4:183811240-183838630	OK	11.8984	9.99328	-0.251733	-1.50714	0.00885	0.0357361	yes
XLOC_008821	uc001som.1,uc009zpv.1,uc009zpw.1,uc021qzn.1	chr12:57924093-57940978	OK	42.8744	31.1548	-0.460663	-3.00983	5e-05	0.000415211	yes
XLOC_031088	uc003lsu.3,uc003lsv.3,uc010jhi.3,uc011dck.1	chr5:150088308-150138657	OK	23.3854	14.5455	-0.685028	-4.16396	5e-05	0.000415211	yes
XLOC_014867	uc002dyf.3	chr16:30418734-30441373	OK	85.7407	111.197	0.37507	2.31438	5e-05	0.000415211	yes
XLOC_028041	uc003gze.3,uc003gzf.3,uc011bzn.2,uc011bzo.2	chr4:52709275-52783003	OK	11.7278	14.871	0.34257	2.1951	5e-05	0.000415211	yes
XLOC_017193	uc002kdg.3,uc021ufk.1	chr17:79993755-79995573	OK	163.802	105.849	-0.629954	-1.92795	0.00115	0.00652757	yes
XLOC_002355	uc001dlb.3,uc001dlc.3,uc009wco.3,uc010osb.2	chr1:85731459-86044046	OK	12.6681	7.85609	-0.689314	-3.24349	5e-05	0.000415211	yes
XLOC_037258	uc003xla.2,uc003xlb.3,uc003xlc.3,uc003xld.3,uc011lbl.1	chr8:38089008-38120399	OK	5.03599	3.88051	-0.376032	-2.05608	0.0003	0.00206826	yes
XLOC_000164	uc001aww.3,uc001awx.2,uc009voj.2,uc010obn.2	chr1:15943910-15995832	OK	7.67006	5.71255	-0.425103	-1.98074	0.0005	0.00322169	yes
XLOC_019325	uc002myo.3,uc010dzm.1,uc010xnp.2	chr19:14519609-14530195	OK	47.4635	66.8167	0.49339	3.22092	5e-05	0.000415211	yes
XLOC_009070	uc001tup.3,uc001tuq.4	chr12:113587662-113630119	OK	33.5247	23.8146	-0.49338	-2.72665	5e-05	0.000415211	yes
XLOC_008324	uc001ufh.3,uc001ufi.3,uc001ufj.1,uc001ufk.3,uc001ufl.3	chr12:124086671-124105482	OK	17.2328	13.9436	-0.30555	-1.8408	0.0017	0.0090577	yes
XLOC_036239	uc003tlg.3,uc010kyg.3	chr7:44605402-44614137	OK	51.8433	43.3096	-0.259471	-1.62136	0.00545	0.0241293	yes
XLOC_006364	uc001lqq.1,uc021qbn.1	chr11:644223-727727	OK	7.07923	10.2972	0.540591	1.55814	0.0068	0.0287816	yes
XLOC_013865	uc002chb.3,uc002chc.3,uc002chd.3,uc021szq.1	chr16:451857-462487	OK	10.963	16.2244	0.565518	3.4174	5e-05	0.000415211	yes
XLOC_032135	uc003okk.3,uc010jvs.3,uc010jvt.3	chr6:35265594-35289549	OK	4.56115	6.34624	0.476506	3.12238	5e-05	0.000415211	yes
XLOC_011589	uc001ygx.2	chr14:100612752-100626012	OK	23.7576	37.4595	0.656942	4.04663	5e-05	0.000415211	yes
XLOC_032812	uc003ncr.1,uc011djf.1	chr6:18128544-18264827	OK	94.2279	47.4096	-0.990976	-5.80246	5e-05	0.000415211	yes
XLOC_037605	uc003yvw.1,uc003yvx.3,uc003yvy.3,uc003yvz.1,uc003ywa.1,uc003ywb.3,uc010mep.3	chr8:142138686-142206632	OK	0.90318	0.671257	-0.428147	-1.54227	0.0017	0.0090577	yes
XLOC_002751	uc001fdd.1	chr1:153901834-153919333	OK	6.6114	5.24108	-0.335094	-2.042	0.0004	0.0026568	yes
XLOC_026883	uc003dja.3	chr3:57611177-57678845	OK	7.25216	9.4102	0.375814	2.32531	5e-05	0.000415211	yes
XLOC_025544	uc011arv.1	chr22:50750026-50765492	OK	0.889363	1.21049	0.444753	1.36562	0.00815	0.0333428	yes
XLOC_002301	uc001dej.4,uc001del.4,uc001dem.4	chr1:68939816-69004310	OK	12.8532	19.2507	0.582783	3.77615	5e-05	0.000415211	yes
XLOC_030681	uc003jsh.3,uc011cqm.2,uc011cqn.2	chr5:59892738-59996102	OK	18.0111	22.5908	0.326855	1.81783	0.0016	0.00862442	yes
XLOC_016365	uc002gcc.1	chr17:5377612-5389494	OK	41.6821	49.572	0.2501	1.58285	0.0051	0.0228236	yes
XLOC_001839	uc001arj.3,uc001ark.3	chr1:10516576-10532621	OK	16.5614	10.8544	-0.609538	-2.88089	5e-05	0.000415211	yes
XLOC_006037	uc001oxa.3,uc001oxb.3	chr11:75479777-75513798	OK	13.3254	9.47822	-0.491496	-2.98748	5e-05	0.000415211	yes
XLOC_025162	uc002zoq.1,uc002zor.1,uc011agr.1,uc021wkx.1,uc021wky.1,uc021wkz.1	chr22:19023794-19109967	OK	20.6239	14.5308	-0.505195	-3.17222	5e-05	0.000415211	yes
XLOC_007941	uc001sih.1,uc001sii.1,uc001sij.3,uc001sik.3,uc001sil.3,uc001sim.3,uc001sin.3,uc001sio.3,uc009zoc.1,uc009zod.1,uc009zoe.1,uc009zof.3	chr12:56324945-56347807	OK	3.51978	2.59258	-0.441098	-2.56979	5e-05	0.000415211	yes
XLOC_021338	uc002vui.1,uc002vuj.1,uc002vuk.1,uc010fyh.1	chr2:234263146-234380743	OK	7.0896	5.73419	-0.306115	-1.76717	0.00255	0.0128094	yes
XLOC_016008	uc002iur.3,uc002ius.1	chr17:54911459-54947309	OK	6.35856	8.13727	0.355845	2.22345	0.00015	0.00112849	yes
XLOC_009661	uc001uyl.2,uc001uym.2,uc001uyo.2,uc010tfh.2,uc010tfi.2,uc010tfj.2	chr13:42614171-42830716	OK	2.41374	3.04095	0.333255	1.68101	0.0028	0.0139139	yes
XLOC_028604	uc003gbw.3,uc010ibn.3	chr4:952674-969169	OK	7.78132	9.93687	0.352777	2.13346	0.00045	0.00293344	yes
XLOC_005675	uc001nch.2,uc001nci.2,uc001ncj.2,uc001nck.2,uc001ncl.2,uc001ncm.2,uc001ncn.1,uc009yky.1,uc010rgq.2,uc010rgr.2,uc010rgs.1	chr11:46354454-46402104	OK	27.2676	17.1148	-0.671945	-4.23854	5e-05	0.000415211	yes
XLOC_002243	uc001cyc.1,uc010ooi.1,uc010ooj.1,uc010ook.1	chr1:55315299-55353883	OK	64.5959	82.2021	0.347733	2.3019	0.0001	0.000784466	yes
XLOC_010119	uc001vfq.3,uc001vfr.1,uc001vfs.1	chr13:52342052-52380086	OK	4.1255	3.30685	-0.319113	-1.54425	0.0062	0.0267464	yes
XLOC_016595	uc002hdd.4,uc002hde.4,uc010wba.2	chr17:27224798-27230089	OK	3.42351	5.69044	0.733065	2.89184	5e-05	0.000415211	yes
XLOC_015619	uc002gyo.3,uc010crc.1	chr17:21030240-21095285	OK	10.7604	12.7952	0.249877	1.49751	0.00855	0.034672	yes
XLOC_005148	uc001lje.1,uc001ljf.1,uc001ljg.1,uc009yam.1	chr10:127512087-127698162	OK	19.8729	14.3941	-0.465326	-2.08468	0.00025	0.00175882	yes
XLOC_016364	uc002gbz.3,uc002gca.3,uc002gcb.3,uc010clf.3	chr17:5344231-5372380	OK	3.82332	2.85735	-0.420149	-2.697	5e-05	0.000415211	yes
XLOC_018783	uc010elc.1,uc010xyn.2,uc010xyo.1	chr19:47852535-47885961	OK	9.08785	6.66703	-0.446894	-2.03788	0.00045	0.00293344	yes
XLOC_014430	uc002fcb.3,uc010vmp.2	chr16:72072000-72146812	OK	14.9801	6.9335	-1.11139	-5.32456	5e-05	0.000415211	yes
XLOC_016037	uc002ixn.2,uc002ixo.1,uc010woe.2,uc010wof.2	chr17:57642885-57685713	OK	59.6443	48.5756	-0.296155	-1.87442	0.00115	0.00652757	yes
XLOC_011045	uc021sdx.1	chr14:102018559-102030312	OK	0.284952	0.78979	1.47075	3.12596	5e-05	0.000415211	yes
XLOC_019136	uc002lwf.3,uc021umt.1	chr19:2714564-2721390	OK	0.643582	1.02235	0.667695	1.39526	0.00805	0.0329838	yes
XLOC_039806	uc004aqx.1,uc022bjs.1	chr9:93371897-93405401	OK	1.25297	2.71165	1.11381	3.41678	5e-05	0.000415211	yes
XLOC_026142	uc003efw.4,uc010hrm.3	chr3:122512791-122600320	OK	5.38569	4.31562	-0.319564	-2.14261	0.00025	0.00175882	yes
XLOC_022496	uc002vgn.2,uc002vgo.3	chr2:218147406-218621316	OK	1.33672	0.749646	-0.834411	-2.90488	5e-05	0.000415211	yes
XLOC_041175	uc004fmm.3,uc010nvf.3	chrX:153990392-154005964	OK	41.3011	35.1866	-0.231152	-1.51682	0.00715	0.029957	yes
XLOC_004010	uc001jjr.3	chr10:52750910-54077417	OK	59.7942	82.0496	0.45649	2.52485	5e-05	0.000415211	yes
XLOC_000189	uc021ohi.1	chr1:17064986-17299496	OK	1.71403	3.66513	1.09648	2.32102	5e-05	0.000415211	yes
XLOC_037759	uc003wwk.1,uc003wwl.1,uc003wwm.2,uc003wwn.3,uc011kxx.1,uc011kxy.2	chr8:12940871-13372429	OK	2.68038	3.66414	0.451039	2.76735	5e-05	0.000415211	yes
XLOC_040840	uc004dyi.2,uc004dyj.2,uc011mpn.2	chrX:69664704-69725339	OK	18.3301	22.257	0.280046	1.83573	0.0017	0.0090577	yes
XLOC_023306	uc002xff.3,uc002xfg.3,uc002xfh.3,uc002xfi.3,uc002xfj.3,uc010zvp.2	chr20:34894302-35201678	OK	4.34146	3.26295	-0.412005	-2.65848	5e-05	0.000415211	yes
XLOC_033718	uc003qxm.3,uc003qxn.3,uc011ehc.1	chr6:170588893-170600212	OK	4.73627	8.64111	0.867465	4.89343	5e-05	0.000415211	yes
XLOC_010784	uc001xqs.3,uc001xqt.2,uc001xqu.2,uc001xqv.2,uc010tuu.2,uc010tuw.1	chr14:75348593-75370450	OK	39.2905	33.1453	-0.245377	-1.55766	0.00685	0.0289477	yes
XLOC_015961	uc002ipv.3,uc002ipw.3,uc021tzu.1	chr17:48045952-48052323	OK	0.344274	0.654687	0.927247	1.86933	0.0001	0.000784466	yes
XLOC_041311	uc004dcm.1,uc004dcn.1,uc004dco.1,uc004dcp.1,uc004dcq.1,uc004dcr.1,uc004dcs.1,uc004dct.1,uc004dcu.1,uc004dcv.1,uc004dcw.2,uc004dcx.2,uc004dcy.1,uc004dcz.2,uc004dda.1,uc004ddb.1,uc004ddd.1,uc004ddf.3,uc010ngm.3,uc010ngo.1,uc010ngp.1,uc010ngr.1,uc011mkb.1	chrX:31137344-33357726	OK	0.629791	1.09521	0.798268	1.49467	0.00025	0.00175882	yes
XLOC_038709	uc003zpp.1	chr9:22301665-22456033	OK	4.06227	2.6827	-0.598598	-3.21841	5e-05	0.000415211	yes
XLOC_035517	uc003uih.3,uc003uii.3,uc003uij.3,uc003uil.3,uc003uim.1,uc003uin.3,uc011khb.2	chr7:86781676-86849862	OK	9.97716	7.80061	-0.355043	-1.7514	0.00225	0.0115355	yes
XLOC_037175	uc011kys.1,uc022asq.1,uc022asr.1,uc022ass.1,uc022ast.1,uc022asu.1,uc022asv.1,uc022asw.1,uc022asx.1,uc022asy.1	chr8:21906439-21940142	OK	1.61235	2.13491	0.405015	1.7776	0.0006	0.00376836	yes
XLOC_019896	uc002qjh.1,uc002qji.1,uc002qjj.1,uc002qjk.1,uc002qjl.1	chr19:55669842-55678133	OK	3.35766	6.11155	0.86408	4.72512	5e-05	0.000415211	yes
XLOC_038731	uc003zsd.1,uc003zse.1,uc011lnt.1	chr9:32972603-33040090	OK	87.9724	107.39	0.287734	1.70401	0.00245	0.0123919	yes
XLOC_014921	uc002eeo.2	chr16:46989111-47007625	OK	30.2469	25.8192	-0.228344	-1.45718	0.0108	0.0420144	yes
XLOC_021058	uc002uow.1,uc002uoz.1	chr2:183580998-183643255	OK	25.5126	19.7262	-0.371097	-2.44194	5e-05	0.000415211	yes
XLOC_001816	uc001aof.2,uc001aog.2,uc010nzu.1	chr1:6684924-6761966	OK	13.329	10.1463	-0.393606	-2.13794	0.00025	0.00175882	yes
XLOC_000163	uc001awr.1,uc001aws.3,uc001awt.3	chr1:15853351-15918874	OK	3.78697	4.83213	0.351615	1.66947	0.004	0.01872	yes
XLOC_031013	uc003len.3,uc010jff.3	chr5:138741373-138776829	OK	1.09722	0.830979	-0.400974	-1.85006	0.0008	0.00482568	yes
XLOC_029690	uc003jjb.3,uc003jjc.3,uc010iuu.1	chr5:34929553-34959069	OK	23.7626	17.9993	-0.400754	-2.05624	5e-05	0.000415211	yes
XLOC_021565	uc002rft.2,uc010eyg.2,uc010ykn.1	chr2:25166350-25194963	OK	1.90811	2.44877	0.359918	2.33023	5e-05	0.000415211	yes
XLOC_009831	uc001vmp.3,uc001vmq.3	chr13:96329392-96447243	OK	19.4852	16.7259	-0.220296	-1.43695	0.01285	0.0482248	yes
XLOC_023564	uc002yhf.3	chr20:62523187-62567535	OK	40.068	26.2945	-0.607691	-3.96803	5e-05	0.000415211	yes
XLOC_031028	uc003lgt.3,uc003lgu.3,uc003lgv.3,uc003lgw.3,uc011czm.2,uc011czn.2,uc011czo.2,uc011czp.2,uc011czq.2	chr5:140042644-140070996	OK	41.3636	33.1617	-0.318843	-1.60621	0.00435	0.0200388	yes
XLOC_005007	uc001kqg.2,uc001kqh.2,uc001kqj.2,uc010qpl.1	chr10:101635292-101770391	OK	13.5735	9.43519	-0.524674	-3.3179	5e-05	0.000415211	yes
XLOC_021567	uc002rgb.3,uc002rgc.3,uc002rgd.3,uc002rgf.3	chr2:25451122-25565459	OK	13.954	16.6893	0.258244	1.59476	0.00565	0.0247907	yes
XLOC_023266	uc002wyc.3,uc002wyd.3,uc002wye.3,uc002wyf.3,uc002wyg.3,uc010geg.3,uc010ztz.2,uc010zua.2	chr20:31350190-31397162	OK	3.34662	4.60295	0.459853	2.75665	5e-05	0.000415211	yes
XLOC_022522	uc002vle.2,uc002vli.2,uc002vlj.2,uc010zlg.2	chr2:220238179-220264729	OK	55.5662	66.789	0.265403	1.72924	0.00285	0.0141146	yes
XLOC_022546	uc002voa.2,uc002vob.2,uc002voc.2,uc002vod.1,uc010fwz.1	chr2:225629806-225907433	OK	0.493337	0.359319	-0.457308	-1.28258	0.0128	0.0481154	yes
XLOC_019270	uc002mqr.4,uc002mqs.4,uc010xlq.2	chr19:11309843-11373200	OK	7.04309	5.57598	-0.336983	-1.69527	0.00335	0.0161215	yes
XLOC_038626	uc003zgf.2,uc003zgg.3,uc003zgk.2,uc010mgt.3,uc010mgu.3,uc010mgv.3,uc010mgw.2,uc011lls.1,uc022bcu.1	chr9:213107-465259	OK	0.971246	0.691677	-0.489739	-1.73487	0.0019	0.00995913	yes
XLOC_010257	uc001vnq.2,uc001vnr.2,uc001vns.2,uc001vnt.2,uc001vnu.1,uc001vnw.2,uc010afu.1,uc010tin.1,uc010tio.1,uc010tip.1,uc010tiq.1,uc010tir.1,uc010tis.1,uc010tit.1,uc021rlw.1	chr13:99445522-99738677	OK	2.38013	1.43309	-0.731912	-3.22942	5e-05	0.000415211	yes
XLOC_019143	uc002lxs.3,uc010xhl.2	chr19:3490818-3500938	OK	6.22265	7.44384	0.258517	1.5485	0.0063	0.0270694	yes
XLOC_031206	uc003mhh.4,uc003mhi.4,uc003mhj.4,uc003mhk.3	chr5:176928905-176937431	OK	0.569652	0.976951	0.778204	1.77788	0.0003	0.00206826	yes
XLOC_027826	uc003ghd.3,uc003ghe.3,uc003ghf.3,uc003ghg.1	chr4:3452357-3503200	OK	39.7556	30.8531	-0.365742	-2.10145	0.00045	0.00293344	yes
XLOC_039253	uc004bxc.3,uc004bxd.3	chr9:131843382-131852717	OK	36.4151	19.9366	-0.869115	-5.52145	5e-05	0.000415211	yes
XLOC_007286	uc001pvi.3,uc001pvj.3,uc001pvk.3,uc001pvm.1,uc010rza.2	chr11:118967212-118972852	OK	26.5792	14.6724	-0.857197	-5.30177	5e-05	0.000415211	yes
XLOC_000456	uc001ckz.3,uc001cla.3,uc001clb.3,uc010okk.2	chr1:44435652-44439043	OK	13.9278	11.5575	-0.269143	-1.64877	0.0045	0.0205714	yes
XLOC_013006	uc001zja.3,uc001zjb.2	chr15:35548283-36151202	OK	7.58969	4.89317	-0.633272	-3.26892	5e-05	0.000415211	yes
XLOC_040061	uc004bsv.2	chr9:130697373-130700763	OK	23.8437	6.47618	-1.8804	-11.4629	5e-05	0.000415211	yes
XLOC_002769	uc001fhm.3,uc001fhn.3	chr1:155112366-155112997	OK	92.8339	110.004	0.244835	1.45919	0.0112	0.0432271	yes
XLOC_005922	uc001oif.1,uc001oig.1,uc001oih.1,uc001oii.1,uc001oij.1,uc001oik.1,uc001oil.1,uc010rpe.1,uc010rpg.1,uc010rph.1	chr11:66247879-66313671	OK	52.9755	66.6242	0.33072	2.025	0.0004	0.0026568	yes
XLOC_036183	uc003tem.4	chr7:34960946-35077827	OK	4.79371	5.93911	0.309105	1.4995	0.0099	0.0391926	yes
XLOC_002425	uc001drv.3,uc001drw.3	chr1:97543299-98386650	OK	3.46472	2.31403	-0.582336	-2.62696	5e-05	0.000415211	yes
XLOC_037208	uc003xfa.3,uc003xfb.2,uc011lag.2,uc011lah.2	chr8:26371708-26515693	OK	14.2808	9.81777	-0.540611	-3.43162	5e-05	0.000415211	yes
XLOC_004480	uc009ybb.3	chr10:133999199-134019460	OK	4.33196	6.35782	0.553513	3.6325	5e-05	0.000415211	yes
XLOC_039162	uc004bkp.3	chr9:123576010-123639606	OK	15.4766	8.54427	-0.857056	-2.49524	5e-05	0.000415211	yes
XLOC_001249	uc001gfk.1	chr1:168147999-168283664	OK	4.40605	2.35277	-0.905125	-2.26995	0.0002	0.00144803	yes
XLOC_004132	uc001jyg.1,uc001jyh.3,uc001jyl.2,uc001jym.1,uc001jyn.3,uc001jyo.2,uc001jyp.2,uc001jyq.3,uc001jyr.3,uc001jys.3,uc001jyt.3,uc001jyu.1,uc001jyv.3,uc001jyw.1,uc001jyx.2,uc001jyz.3,uc001jza.3,uc001jzb.3,uc001jze.1,uc001jzf.1,uc001jzg.3,uc001jzh.3,uc010qli.1,uc010qlj.1,uc010qlk.1,uc010qll.1,uc021puo.1,uc021pup.1,uc021pus.1	chr10:79533501-79549446	OK	0.160266	135.952	9.72841	0.238004	5e-05	0.000415211	yes
XLOC_014546	uc010vph.1	chr16:89299617-89303933	OK	0.403117	0.70452	0.805444	2.50229	0.0001	0.000784466	yes
XLOC_033141	uc021yys.1	chr6:34252326-34253796	OK	5.59349	3.36171	-0.734554	-4.00348	5e-05	0.000415211	yes
XLOC_000722	uc001dpu.3	chr1:93811447-93837414	OK	16.2581	11.5472	-0.493614	-2.94416	5e-05	0.000415211	yes
XLOC_008163	uc001tix.3,uc010svv.2	chr12:102271054-102318599	OK	5.58948	8.96752	0.681997	4.11315	5e-05	0.000415211	yes
XLOC_030553	uc003jhg.2,uc003jhh.2,uc003jhi.2,uc010iui.1	chr5:31400601-31532282	OK	5.96994	4.9585	-0.267813	-1.43112	0.0118	0.0450586	yes
XLOC_017899	uc002kwk.4,uc002kwl.4,uc010xbo.1	chr18:28645658-28682470	OK	3.33713	1.99385	-0.743052	-2.10731	0.0001	0.000784466	yes
XLOC_024351	uc002yys.3,uc002yyt.3,uc002yyu.3,uc021wjl.1	chr21:41384342-42219039	OK	1186.15	1412.81	0.25228	1.55183	0.00655	0.0278841	yes
XLOC_017579	uc002kwu.4	chr18:29078026-29136874	OK	5.75013	4.59519	-0.32347	-2.01728	0.0004	0.0026568	yes
XLOC_023192	uc002wrf.4	chr20:18568555-18744560	OK	51.0791	40.1966	-0.345661	-2.21838	0.00015	0.00112849	yes
XLOC_021569	uc002rgg.3,uc002rgh.3,uc002rgi.3,uc002rgj.3,uc002rgk.3,uc002rgl.3,uc002rgn.3,uc002rgp.1,uc002rgq.3,uc002rgr.1,uc010yko.2,uc010ykp.2,uc010ykq.1	chr2:25599867-25896503	OK	7.70181	6.17513	-0.318728	-1.86632	0.00095	0.00560701	yes
XLOC_035491	uc003uff.4,uc003ufg.4,uc003ufh.4,uc003ufj.4,uc003ufk.4,uc003ufl.1,uc003ufm.4,uc003ufn.4,uc011kgk.1	chr7:76090971-76135312	OK	3.76932	5.3977	0.518039	2.77408	5e-05	0.000415211	yes
XLOC_007977	uc001sov.1,uc001sow.1,uc001sox.1,uc001soy.1	chr12:57997898-58003608	OK	9.45903	5.92386	-0.675155	-4.21794	5e-05	0.000415211	yes
XLOC_022652	uc002wbz.2,uc010zpa.2	chr2:242615017-242636559	OK	69.7722	84.4824	0.275999	1.64659	0.00475	0.0214954	yes
XLOC_021840	uc002sjp.3,uc002sjq.4	chr2:73982121-74007284	OK	20.1165	14.8942	-0.433628	-2.65737	5e-05	0.000415211	yes
XLOC_001211	uc001gbo.3	chr1:161718261-161726955	OK	14.973	12.5971	-0.249277	-1.42153	0.01255	0.0474294	yes
XLOC_015775	uc002hnx.2,uc002hnz.2,uc021tvt.1	chr17:35849950-35873588	OK	12.1836	8.63857	-0.496078	-3.28989	5e-05	0.000415211	yes
XLOC_008546	uc001ran.2,uc001rao.2	chr12:12626215-12716002	OK	15.3915	9.26126	-0.73285	-2.985	5e-05	0.000415211	yes
XLOC_021059	uc002upd.3,uc002upe.3,uc010frp.3	chr2:183943286-183964722	OK	0.698434	0.495892	-0.494098	-2.17948	0.0001	0.000784466	yes
XLOC_021948	uc002svk.4	chr2:96808907-96811179	OK	3.1869	4.07446	0.354454	1.73063	0.0023	0.0117472	yes
XLOC_001158	uc001ftz.1,uc001fua.1,uc001fub.1	chr1:159750758-159752333	OK	35.8127	59.841	0.740665	4.58283	5e-05	0.000415211	yes
XLOC_037832	uc003xhl.3,uc003xhm.3	chr8:29190578-29208267	OK	23.7132	17.1257	-0.469534	-3.06702	5e-05	0.000415211	yes
XLOC_004349	uc001kzd.3	chr10:112257624-112271302	OK	16.3489	10.4612	-0.644145	-3.9388	5e-05	0.000415211	yes
XLOC_008930	uc001tay.3,uc001taz.3	chr12:89741836-89746296	OK	4.31384	1.8094	-1.25346	-7.00699	5e-05	0.000415211	yes
XLOC_026838	uc003dct.3,uc010hma.2	chr3:52082936-52090461	OK	1.97848	0.717759	-1.46282	-6.02907	5e-05	0.000415211	yes
XLOC_041152	uc004fhx.4,uc004fhy.4	chrX:152907896-152916781	OK	1.41637	3.77067	1.41262	6.14282	5e-05	0.000415211	yes
XLOC_012201	uc001zws.3,uc001zwt.3,uc001zww.3	chr15:48623620-48635570	OK	38.8221	48.6794	0.326432	2.10957	5e-05	0.000415211	yes
XLOC_015011	uc002eqb.1,uc010vis.1,uc010vit.2,uc010viu.2	chr16:66754798-66785525	OK	20.3112	13.507	-0.58857	-3.41595	5e-05	0.000415211	yes
XLOC_020337	uc002rth.3,uc002rti.3,uc002rtk.3,uc002rtl.3,uc010ynz.2,uc021vgq.1	chr2:44001154-44037574	OK	11.1535	9.01543	-0.307031	-1.98555	0.0007	0.00429461	yes
XLOC_033629	uc003qrn.2	chr6:159057506-159186183	OK	61.764	50.3317	-0.295299	-1.84459	0.0013	0.00725414	yes
XLOC_041314	uc004dds.3	chrX:37698088-37706889	OK	53.4734	41.513	-0.365259	-2.3901	5e-05	0.000415211	yes
XLOC_001457	uc001hei.3,uc001hej.3	chr1:206808880-206857760	OK	0.328417	0.495985	0.59477	1.3979	0.0071	0.0297784	yes
XLOC_023680	uc002wqp.4,uc002wqq.4,uc002wqs.4,uc010zrz.2,uc010zsa.2	chr20:18364010-18447829	OK	1.09865	0.741904	-0.566434	-1.48898	0.0027	0.0134667	yes
XLOC_023780	uc002wzu.4,uc002wzv.3,uc002wzw.3,uc010zuh.2	chr20:32262406-32308217	OK	19.9656	16.2344	-0.298465	-1.7701	0.00215	0.0110932	yes
XLOC_001962	uc001bhe.2	chr1:23832919-23857804	OK	3.53088	2.52784	-0.482121	-3.14775	5e-05	0.000415211	yes
XLOC_014362	uc002erz.3,uc002esa.3,uc002esb.3,uc002esc.3	chr16:67226005-67238632	OK	41.2236	23.6028	-0.804514	-5.12018	5e-05	0.000415211	yes
XLOC_013913	uc002cpm.3,uc010bsi.3,uc010bsj.3	chr16:2273566-2285743	OK	14.7079	19.8876	0.435276	2.72026	5e-05	0.000415211	yes
XLOC_026132	uc003een.3,uc003eeo.3	chr3:121554033-121605373	OK	2.06874	1.47366	-0.489348	-1.82784	0.0024	0.0121924	yes
XLOC_014813	uc002dlt.4,uc002dlu.3	chr16:23533333-23568696	OK	16.879	10.6629	-0.662627	-4.21018	5e-05	0.000415211	yes
XLOC_010104	uc001vdg.3,uc001vdi.3	chr13:50234809-50265635	OK	56.3117	43.7367	-0.364592	-2.23111	0.00015	0.00112849	yes
XLOC_026453	uc003fnh.4,uc003fni.4,uc003fnk.4,uc003fnl.4,uc003fnm.4,uc010hxv.3,uc011brg.1,uc011brh.1,uc011bri.1	chr3:183967444-184010819	OK	27.0092	44.954	0.735	4.00005	5e-05	0.000415211	yes
XLOC_026399	uc003fih.2,uc003fii.2,uc003fij.1,uc003fil.1,uc003fim.1,uc010hwv.1	chr3:172468442-172539263	OK	49.4861	59.7929	0.27295	1.79323	0.002	0.0104124	yes
XLOC_014377	uc002eur.3,uc002eus.3,uc002eut.1,uc002euu.3,uc010cer.3,uc010vkg.1	chr16:67906925-67920271	OK	18.6583	12.0186	-0.634546	-3.4839	5e-05	0.000415211	yes
XLOC_003056	uc001gqy.3,uc010pok.2,uc010pom.2	chr1:184659624-184724041	OK	9.81662	11.8838	0.275703	1.74007	0.00235	0.0119723	yes
XLOC_031736	uc003nad.3,uc003nae.4,uc003naf.4,uc010jpb.3	chr6:12287703-12297711	OK	13.2935	7.30431	-0.863905	-5.04941	5e-05	0.000415211	yes
XLOC_002137	uc001cgx.3,uc009vwh.3	chr1:41944411-41966471	OK	1.18634	2.0717	0.804293	2.16308	5e-05	0.000415211	yes
XLOC_014078	uc002dki.3	chr16:22217436-22300066	OK	7.94904	10.5354	0.406391	2.4532	5e-05	0.000415211	yes
XLOC_005401	uc001lrv.2,uc001lrw.2,uc009ycm.1,uc010qwt.1	chr11:825790-832313	OK	3.28834	5.93618	0.852176	4.01672	5e-05	0.000415211	yes
XLOC_025494	uc003bdy.2,uc003bdz.2,uc003bea.2,uc003beb.4,uc010gzi.2,uc010gzj.1,uc011aqa.2	chr22:43924623-44208217	OK	0.67892	0.433953	-0.645705	-1.31773	0.0104	0.0407033	yes
XLOC_021730	uc002rzi.3,uc002rzj.3,uc010ypc.2	chr2:56093096-56151352	OK	4.80746	2.75176	-0.804922	-5.13689	5e-05	0.000415211	yes
XLOC_021327	uc002vtc.3,uc002vtd.3,uc010fyf.3	chr2:233470766-233547494	OK	12.0434	15.7853	0.390341	2.33757	0.00015	0.00112849	yes
XLOC_000159	uc001awh.2	chr1:15736368-15756839	OK	16.1443	12.4671	-0.372897	-2.26714	5e-05	0.000415211	yes
XLOC_001095	uc001fhh.3,uc001fhi.3	chr1:155100348-155107386	OK	12.58	15.39	0.290862	1.71905	0.00285	0.0141146	yes
XLOC_015461	uc002gis.3	chr17:7608398-7614770	OK	2.26001	1.80913	-0.321034	-1.66443	0.0039	0.0183369	yes
XLOC_020217	uc002rfw.2,uc010eyh.3	chr2:25264489-25382010	OK	2.92123	3.47301	0.24961	1.51616	0.0087	0.0352096	yes
XLOC_013441	uc002bgt.1,uc002bgu.1	chr15:82422560-82555104	OK	10.1918	7.42625	-0.456708	-2.89492	5e-05	0.000415211	yes
XLOC_039353	uc004cid.3,uc004cie.3,uc004cif.3,uc004cih.3,uc010nbp.3	chr9:139541826-139567130	OK	36.9441	48.0075	0.377916	2.34829	0.0001	0.000784466	yes
XLOC_003325	uc001huu.3,uc001huv.2	chr1:231492204-231561059	OK	11.5236	13.819	0.262064	1.55434	0.00775	0.0319734	yes
XLOC_030140	uc003ldb.1	chr5:137801180-137805004	OK	4.29938	1.49851	-1.5206	-8.33124	5e-05	0.000415211	yes
XLOC_037795	uc003xcm.1,uc011kzn.1,uc011kzo.2	chr8:22538056-22550815	OK	8.3667	5.79375	-0.53016	-3.1266	5e-05	0.000415211	yes
XLOC_006945	uc001obu.1,uc001obv.1,uc010rnq.1,uc021qkz.1	chr11:64620207-64647149	OK	16.0295	22.211	0.47054	2.98209	5e-05	0.000415211	yes
XLOC_018787	uc002phj.4,uc010xyu.2	chr19:48216600-48246391	OK	2.52098	1.55436	-0.697665	-2.57186	5e-05	0.000415211	yes
XLOC_033048	uc003nxx.1,uc003nxy.1,uc003nxz.1,uc003nya.1,uc003nyb.1,uc011don.1	chr6:31847536-31865464	OK	19.8201	23.4894	0.245042	1.50331	0.00915	0.0367547	yes
XLOC_006289	uc001qca.3,uc001qcb.3,uc009zbl.3,uc010sbe.2	chr11:125439297-125454575	OK	35.6885	42.68	0.258102	1.68028	0.0038	0.0179189	yes
XLOC_003164	uc001heh.2,uc009xbw.2,uc010prw.1	chr1:206764973-206785904	OK	24.6783	17.2745	-0.514596	-3.2574	5e-05	0.000415211	yes
XLOC_000352	uc001bur.4,uc009vuc.3	chr1:32674694-32697205	OK	123.281	105.227	-0.228442	-1.49496	0.0088	0.0355698	yes
XLOC_005613	uc001mtu.3,uc010ref.2	chr11:32605356-32816187	OK	95.4565	74.6324	-0.355042	-2.19993	0.0002	0.00144803	yes
XLOC_004065	uc001jrb.3	chr10:72163860-72188374	OK	14.4576	20.6	0.510823	3.35709	5e-05	0.000415211	yes
XLOC_027326	uc003fhd.3	chr3:170605213-170626480	OK	2.32319	2.95948	0.349235	2.39024	5e-05	0.000415211	yes
XLOC_001413	uc001gxg.4,uc001gxh.4,uc001gxi.4	chr1:201977072-201986315	OK	20.6137	27.4989	0.41577	2.67744	5e-05	0.000415211	yes
XLOC_041633	uc004evd.4,uc004eve.4	chrX:129198019-129244688	OK	10.1533	4.89224	-1.05338	-6.44899	5e-05	0.000415211	yes
XLOC_006609	uc001mvo.1,uc001mvp.2,uc001mvq.2,uc009ykd.2,uc021qft.1	chr11:34500341-34535347	OK	0.604662	0.796955	0.398368	1.40113	0.01285	0.0482248	yes
XLOC_035093	uc010ksg.2	chr7:1705711-1787590	OK	0.371116	1.08711	1.55055	4.77049	5e-05	0.000415211	yes
XLOC_041348	uc004dik.4,uc010nhv.3,uc010nhw.3	chrX:47494919-47510003	OK	14.0867	9.80122	-0.523301	-3.16454	5e-05	0.000415211	yes
XLOC_008131	uc001teo.1	chr12:96588146-96663961	OK	2.99673	2.08832	-0.521049	-2.06219	0.0004	0.0026568	yes
XLOC_019377	uc002njg.3,uc002njh.3,uc010ebq.3	chr19:18553466-18632937	OK	6.20183	8.62109	0.475176	2.84849	5e-05	0.000415211	yes
XLOC_023888	uc002xrs.1,uc002xrt.1,uc002xru.1,uc002xrv.1,uc002xrw.3,uc002xrx.1,uc010zxq.1,uc010zxr.1,uc010zxs.1	chr20:44993172-45061704	OK	6.6131	7.94753	0.265179	1.46237	0.01025	0.0402332	yes
XLOC_028376	uc003iik.3	chr4:141445311-141474924	OK	7.05643	8.93307	0.340217	2.11593	0.00045	0.00293344	yes
XLOC_011435	uc001xos.3,uc001xot.3,uc001xou.3,uc010tud.1	chr14:74181310-74270819	OK	9.48651	7.44686	-0.349245	-1.95739	0.00065	0.00403534	yes
XLOC_019278	uc002msd.1,uc002mse.1	chr19:11663857-11670051	OK	72.2685	58.903	-0.295025	-1.87901	0.00165	0.00885553	yes
XLOC_002151	uc001cjb.3,uc010okh.2	chr1:43829071-43833764	OK	42.7365	49.9796	0.225872	1.44296	0.0114	0.0438315	yes
XLOC_032784	uc003mzp.4	chr6:10980992-11079631	OK	5.78132	9.32371	0.689506	4.14129	5e-05	0.000415211	yes
XLOC_031725	uc003mzq.1,uc021yln.1,uc021ylo.1	chr6:10980992-11079631	OK	0.446622	1.3128	1.55552	2.04629	0.00135	0.00748662	yes
XLOC_030682	uc003jsi.4,uc003jsj.4,uc010iwk.3,uc011cqo.2	chr5:60047614-60140101	OK	12.6431	15.1976	0.26549	1.67905	0.00315	0.0153049	yes
XLOC_018872	uc002psk.3,uc002psl.3	chr19:50970044-50986608	OK	52.6025	89.1542	0.76117	4.91983	5e-05	0.000415211	yes
XLOC_026604	uc003bun.3,uc003buo.3	chr3:9908393-10067820	OK	96.1391	75.7508	-0.343862	-1.44031	0.01165	0.0446335	yes
XLOC_015159	uc002fjd.3,uc010vol.2	chr16:85812230-85840632	OK	30.2667	17.524	-0.788403	-1.61355	0.00795	0.0326568	yes
XLOC_028230	uc003hvr.3	chr4:101306776-101447401	OK	1.08114	1.73031	0.678483	2.34412	0.0002	0.00144803	yes
XLOC_020241	uc002rii.4,uc002rik.4,uc010eyq.2	chr2:27301434-27309461	OK	0.97279	1.76134	0.85647	2.96223	5e-05	0.000415211	yes
XLOC_011527	uc001xxd.3,uc001xxe.3,uc001xxf.3,uc001xxh.1,uc021ryf.1,uc021ryg.1	chr14:89081173-89259096	OK	0.940326	1.42808	0.602839	3.27666	5e-05	0.000415211	yes
XLOC_018805	uc002piv.2	chr19:48799708-48834274	OK	3.08866	4.75998	0.623973	1.79784	0.0011	0.00631474	yes
XLOC_035971	uc003wmb.3	chr7:155250823-155257526	OK	0.653108	0.970973	0.57211	2.14055	0.00055	0.00349784	yes
XLOC_003275	uc001hpb.1,uc001hpc.1,uc001hpd.1,uc021pju.1	chr1:225674533-225842372	OK	9.43646	8.09344	-0.221492	-1.45439	0.011	0.0425977	yes
XLOC_030757	uc003kdc.4,uc011css.2,uc021yao.1	chr5:73923233-74063042	OK	4.41483	2.14485	-1.04148	-1.58455	0.01065	0.041571	yes
XLOC_006120	uc001pfh.3	chr11:94822968-94868682	OK	8.91067	7.00467	-0.347217	-2.1646	0.00015	0.00112849	yes
XLOC_040053	uc004bsj.4,uc004bsk.4,uc011mam.2	chr9:130577290-130617047	OK	0.18495	0.324009	0.8089	1.50267	0.00995	0.0393231	yes
XLOC_039542	uc003zun.1,uc022bgf.1	chr9:34521039-34523037	OK	0.255007	1.24261	2.28476	1.69476	0.0004	0.0026568	yes
XLOC_001826	uc001api.2,uc001apj.2,uc009vml.2,uc009vmm.2	chr1:8920129-8939953	OK	812.931	653.749	-0.314395	-2.04283	0.0001	0.000784466	yes
XLOC_007624	uc001qru.1,uc001qrv.1,uc009zfi.1,uc010sfq.1	chr12:7023613-7032860	OK	15.3424	11.5675	-0.407444	-2.51845	0.0001	0.000784466	yes
XLOC_015409	uc002gab.4,uc002gac.4,uc010vsr.2,uc010vss.2,uc010vst.2	chr17:4851932-4860427	OK	1.74708	2.47132	0.500339	2.34981	5e-05	0.000415211	yes
XLOC_032233	uc003oxy.3	chr6:46097700-46114436	OK	7.07869	4.97498	-0.50879	-3.10955	5e-05	0.000415211	yes
XLOC_033240	uc003oxz.1,uc003oya.1,uc010jzc.1,uc011dvz.1	chr6:46126802-46138724	OK	4.55077	6.03422	0.407058	2.54555	5e-05	0.000415211	yes
XLOC_002682	uc001evb.3,uc001evc.3,uc001evd.3,uc001eve.3,uc001evf.3,uc001evg.3,uc001evh.3,uc001evi.3,uc009wly.3	chr1:150594598-150602098	OK	313.787	251.637	-0.318442	-1.96035	0.0006	0.00376836	yes
XLOC_037802	uc003xdl.3,uc003xdm.3,uc011kzu.1,uc011kzv.1,uc011kzw.1	chr8:23153898-23315244	OK	7.18335	4.75463	-0.595325	-2.50408	5e-05	0.000415211	yes
XLOC_023232	uc002wuj.2,uc002wuk.2,uc002wul.2,uc002wum.2,uc002wuo.2,uc010gdj.1,uc010zsy.1,uc010zsz.1,uc010zta.1,uc010ztb.1,uc010ztc.1,uc010ztd.1	chr20:25162590-25207360	OK	41.1319	29.7718	-0.466312	-2.83756	5e-05	0.000415211	yes
XLOC_040214	uc004cmw.3,uc004cmx.3,uc004cmy.2	chr9:140317812-140335901	OK	7.82571	10.6589	0.445767	1.78027	0.0016	0.00862442	yes
XLOC_026925	uc003dnj.3,uc003dnk.3,uc003dnl.3	chr3:69024367-69064666	OK	2.06289	1.61916	-0.349425	-1.6146	0.00325	0.015687	yes
XLOC_020348	uc002ruv.3,uc002ruw.3	chr2:46524540-46613842	OK	1.74851	1.22798	-0.509836	-3.01297	5e-05	0.000415211	yes
XLOC_023304	uc002xeu.3,uc002xev.3,uc002xew.3,uc002xex.3,uc002xey.3,uc002xez.3,uc002xfb.3,uc010gfq.3,uc010zvo.1	chr20:34662336-34820770	OK	3.49135	2.77803	-0.329722	-1.80854	0.0014	0.00772678	yes
XLOC_039937	uc004bdz.1,uc004bea.3	chr9:111934253-112083021	OK	12.9924	16.231	0.321079	2.04553	0.00035	0.00236356	yes
XLOC_036755	uc003wcz.3	chr7:143050492-143220540	OK	13.7748	9.98509	-0.464182	-2.3335	5e-05	0.000415211	yes
XLOC_001888	uc001aya.2,uc010oca.2	chr1:16450830-16494228	OK	10.5415	8.07376	-0.384763	-2.17543	0.0003	0.00206826	yes
XLOC_022531	uc002vmq.3,uc002vmr.2,uc010zlm.1	chr2:222282746-222440099	OK	5.66169	4.73098	-0.259094	-1.54353	0.00705	0.0296379	yes
XLOC_033383	uc003poe.3,uc003pof.3,uc003pog.4,uc011eac.2	chr6:93949731-94130484	OK	5.03679	7.57761	0.58924	3.07577	5e-05	0.000415211	yes
XLOC_026464	uc003foz.3	chr3:184279563-184300415	OK	3.46906	5.07245	0.548137	3.42624	5e-05	0.000415211	yes
XLOC_037211	uc003xfu.3,uc003xfv.3,uc010lut.1,uc010luv.3,uc010luw.3,uc011lam.1	chr8:27348644-27402486	OK	1.58676	2.17151	0.45262	1.64523	0.0038	0.0179189	yes
XLOC_019019	uc002qlv.3,uc002qlw.3,uc002qlx.3,uc010etd.3	chr19:56186390-56216835	OK	30.1032	13.5751	-1.14895	-6.99723	5e-05	0.000415211	yes
XLOC_015566	uc002gvc.2,uc002gvd.4,uc002gve.4,uc002gvf.4,uc002gvh.1,uc002gvj.3,uc010cql.1,uc010vyn.1,uc010vyo.2,uc010vyp.2,uc010vyq.2	chr17:19140689-19240028	OK	10.683	8.40567	-0.345881	-1.74749	0.00295	0.0145164	yes
XLOC_019274	uc002mrj.2,uc002mrk.2,uc002mrm.2,uc002mrn.2,uc002mro.2,uc002mrp.2,uc002mrq.2,uc010xly.2	chr19:11485382-11530018	OK	3.0245	4.05983	0.424723	1.61221	0.00405	0.0188992	yes
XLOC_019354	uc002ndx.3,uc002ndz.1,uc002nea.1,uc002neb.1,uc002nec.1,uc010eah.1,uc010xpe.1,uc010xpf.1	chr19:16465986-16582854	OK	21.4598	15.4481	-0.474206	-3.00065	5e-05	0.000415211	yes
XLOC_008564	uc001rdb.3,uc009zif.3,uc009zig.3,uc010shv.2	chr12:15773074-15942510	OK	10.8552	8.35173	-0.378239	-2.40625	5e-05	0.000415211	yes
XLOC_020227	uc021veu.1	chr2:26531040-26618847	OK	14.0073	7.08153	-0.984043	-6.37919	5e-05	0.000415211	yes
XLOC_019672	uc002pbh.2,uc002pbi.2,uc002pbj.2,uc002pbk.2,uc002pbl.4,uc010ejz.2	chr19:45843997-45873845	OK	8.81509	5.55075	-0.667293	-3.29907	5e-05	0.000415211	yes
XLOC_041459	uc004eap.1,uc004eaq.1	chrX:71401225-71483814	OK	3.38835	4.39856	0.376449	1.66607	0.0035	0.0167288	yes
XLOC_030683	uc003jsl.3,uc003jsm.3,uc003jsn.3,uc011cqp.1	chr5:60163917-60240905	OK	9.15998	6.98693	-0.390686	-1.79704	0.00155	0.00839973	yes
XLOC_028139	uc003hid.3,uc003hie.1	chr4:74979895-75254477	OK	1.05645	0.591069	-0.837828	-2.78944	5e-05	0.000415211	yes
XLOC_037252	uc003xkc.4,uc003xkd.3,uc003xke.4,uc003xkf.4,uc003xkg.3	chr8:37592278-37615319	OK	20.6809	16.3691	-0.337325	-2.17264	0.0001	0.000784466	yes
XLOC_039420	uc003zjm.1,uc003zjn.1,uc010mhs.1	chr9:5784571-5833081	OK	35.334	20.4049	-0.792144	-5.14093	5e-05	0.000415211	yes
XLOC_001822	uc001aoz.3,uc001apa.1	chr1:8071778-8086393	OK	47.9358	20.6848	-1.21253	-7.93475	5e-05	0.000415211	yes
XLOC_017867	uc002kth.1	chr18:19109261-19180936	OK	11.3133	9.44401	-0.260546	-1.67029	0.0036	0.0171358	yes
XLOC_010087	uc001vbn.3,uc001vbp.1	chr13:47345390-47371367	OK	71.5359	51.9525	-0.461474	-2.94268	5e-05	0.000415211	yes
XLOC_007951	uc001sjq.3,uc001sjr.3	chr12:56521985-56538460	OK	47.4909	32.6551	-0.540343	-3.57759	5e-05	0.000415211	yes
XLOC_036857	uc003wnz.1,uc003woa.1,uc003wob.1,uc003woc.1,uc003wod.1	chr7:158523652-158622319	OK	40.8028	30.5076	-0.419501	-2.05871	0.00045	0.00293344	yes
XLOC_019823	uc002pwg.3,uc002pwh.3	chr19:51848408-51869672	OK	68.0102	53.0318	-0.358895	-2.28268	5e-05	0.000415211	yes
XLOC_007743	uc001rfs.3,uc001rft.3,uc009ziz.3	chr12:22778073-22843608	OK	11.0108	14.5784	0.404917	1.50433	0.00925	0.037101	yes
XLOC_003133	uc001han.4,uc001hao.4,uc010pqr.2,uc010pqs.2,uc010pqt.2	chr1:204099985-204121307	OK	6.97627	3.89993	-0.839008	-5.3487	5e-05	0.000415211	yes
XLOC_024338	uc002yxf.3,uc002yxg.3	chr21:40177230-40196878	OK	11.197	6.83698	-0.711676	-4.40659	5e-05	0.000415211	yes
XLOC_027392	uc003fpy.3,uc003fpz.3	chr3:185764105-185826901	OK	2.16814	0.644413	-1.7504	-8.93942	5e-05	0.000415211	yes
XLOC_002088	uc001cai.1,uc001caj.1	chr1:36771661-36795038	OK	3.32814	6.08972	0.871659	1.82489	0.00225	0.0115355	yes
XLOC_024287	uc002ypr.1,uc002ypu.1,uc010glw.1	chr21:33783841-33887697	OK	0.541863	1.027	0.922439	2.12606	5e-05	0.000415211	yes
XLOC_018250	uc002min.3,uc002mio.1,uc010xjz.2	chr19:7895159-7929862	OK	4.50631	5.71083	0.341751	2.27272	0.00015	0.00112849	yes
XLOC_010917	uc001ygt.3,uc001ygu.3,uc001ygv.2	chr14:100438150-100610573	OK	82.3804	70.7214	-0.220153	-1.43495	0.0129	0.0483787	yes
XLOC_017112	uc002jqi.2,uc010wss.1,uc010wst.1	chr17:74002714-74023536	OK	11.9641	13.9335	0.219842	1.4184	0.0129	0.0483787	yes
XLOC_015551	uc002gte.3	chr17:18280970-18293031	OK	1.47292	1.8778	0.350365	1.45122	0.00595	0.0258891	yes
XLOC_040213	uc004cmp.2,uc004cmr.3,uc004cms.3,uc010ncf.1,uc010ncg.1	chr9:140201347-140317714	OK	13.0008	15.5103	0.254628	1.48525	0.0103	0.0403902	yes
XLOC_032719	uc003mtd.3,uc003mte.3,uc011dho.2	chr6:485136-693141	OK	9.66992	11.3737	0.234127	1.48797	0.0087	0.0352096	yes
XLOC_011060	uc001ymk.3	chr14:103566480-103576922	OK	0.785667	1.31361	0.741552	2.2906	0.0001	0.000784466	yes
XLOC_035783	uc003vri.3,uc003vrj.3,uc003vrk.3,uc003vrl.3,uc011kpo.2,uc011kpp.2,uc011kpq.2	chr7:132937822-133750513	OK	16.9496	13.4911	-0.329239	-2.1349	0.0002	0.00144803	yes
XLOC_037638	uc003zau.3	chr8:145133521-145135551	OK	42.6352	57.2802	0.425991	2.62052	5e-05	0.000415211	yes
XLOC_025809	uc003coh.1,uc003coi.2,uc010his.1,uc011bae.2	chr3:44956176-45054166	OK	28.1898	20.7654	-0.440991	-1.59987	0.00565	0.0247907	yes
XLOC_002440	uc001dtk.1,uc001dtl.1,uc001dtm.1,uc010ouk.1	chr1:101337940-101447311	OK	1.74485	0.860467	-1.01991	-2.10269	0.00065	0.00403534	yes
XLOC_031202	uc003mgo.4	chr5:176829106-176836844	OK	9.4628	16.9206	0.838443	5.34692	5e-05	0.000415211	yes
XLOC_009894	uc001vsv.3,uc001vsw.3,uc010agp.1,uc010tjt.2	chr13:113760104-113774995	OK	0.149902	0.756847	2.33598	4.08156	5e-05	0.000415211	yes
XLOC_015095	uc002fdd.2,uc002fde.2	chr16:74746855-74808729	OK	2.44736	3.16909	0.372842	1.98117	0.00045	0.00293344	yes
XLOC_000490	uc001cpu.2	chr1:46859938-46879520	OK	11.0151	14.9204	0.43781	2.59221	5e-05	0.000415211	yes
XLOC_037420	uc003yca.2	chr8:82192717-82197012	OK	9.9818	6.63037	-0.590211	-3.38449	5e-05	0.000415211	yes
XLOC_030280	uc003lxx.1,uc003lxz.1,uc003lya.1	chr5:159614373-159665959	OK	3.09696	2.20748	-0.488454	-1.56406	0.00615	0.026552	yes
XLOC_006886	uc001nsm.3	chr11:61640989-61659070	OK	28.1395	23.1815	-0.279625	-1.72903	0.00325	0.015687	yes
XLOC_030366	uc003mej.4	chr5:175875355-175937075	OK	34.3216	18.1382	-0.920082	-6.04272	5e-05	0.000415211	yes
XLOC_040062	uc004bsw.1,uc004bsx.2,uc004bsy.1	chr9:130702860-130743265	OK	45.094	20.4733	-1.13919	-7.37775	5e-05	0.000415211	yes
XLOC_000792	uc010ouy.2	chr1:109102970-109181949	OK	50.0268	34.0393	-0.5555	-3.68572	5e-05	0.000415211	yes
XLOC_029641	uc003jfj.3	chr5:14581890-14616779	OK	0.70234	1.02823	0.549915	2.41495	5e-05	0.000415211	yes
XLOC_004589	uc001imx.1,uc001imy.1,uc001imz.1,uc001ina.1,uc009xjg.1	chr10:14560557-14816896	OK	5.63322	3.55825	-0.662794	-4.14583	5e-05	0.000415211	yes
XLOC_009060	uc001tsc.3,uc001tsd.4,uc009zvu.3,uc021rdy.1,uc021rdz.1	chr12:111798427-111806925	OK	3.38275	2.3626	-0.51782	-2.27913	0.0002	0.00144803	yes
XLOC_025041	uc003bbz.3,uc003bca.3,uc021wqi.1	chr22:42470246-42480288	OK	10.2934	12.9675	0.333184	2.16931	0.00025	0.00175882	yes
XLOC_023088	uc002wef.1,uc002weg.1,uc002weh.1	chr20:814355-828790	OK	14.1942	17.6497	0.314339	1.92704	0.00065	0.00403534	yes
XLOC_031106	uc003lvb.3,uc003lvc.3,uc003lvd.3,uc003lve.3,uc011dda.2	chr5:153369706-153418497	OK	4.63048	3.47441	-0.414395	-2.47109	5e-05	0.000415211	yes
XLOC_035879	uc003wdf.3,uc003wdg.3,uc003wdh.3,uc003wdi.2,uc011kti.1,uc011ktk.2,uc011ktl.1,uc011ktm.2,uc011ktn.1,uc011ktt.2	chr7:143317993-143533810	OK	0.772376	1.40852	0.866802	3.75031	5e-05	0.000415211	yes
XLOC_021247	uc002vjw.4,uc002vjx.3,uc010fwc.3	chr2:220036618-220050197	OK	33.4266	44.3673	0.408501	2.10567	0.0003	0.00206826	yes
XLOC_030523	uc003jfr.3,uc003jfs.3	chr5:16465989-16617292	OK	2.38462	1.66632	-0.517095	-2.66998	5e-05	0.000415211	yes
XLOC_010288	uc001vql.3	chr13:107820878-108519460	OK	0.504682	0.215162	-1.22995	-3.55304	5e-05	0.000415211	yes
XLOC_004382	uc001lcb.3,uc001lcc.3	chr10:116581502-116659586	OK	6.62099	11.5311	0.800409	4.68755	5e-05	0.000415211	yes
XLOC_037176	uc011kyw.1,uc011kyx.2	chr8:21946673-21967456	OK	5.01089	3.66688	-0.450515	-1.74572	0.0023	0.0117472	yes
XLOC_021755	uc002sbm.4,uc002sbn.4,uc010fcn.1,uc010ypo.2	chr2:62051981-62081808	OK	0.963918	0.730651	-0.399728	-1.76073	0.0007	0.00429461	yes
XLOC_037741	uc003wtw.2,uc010lry.1	chr8:11197145-11332277	OK	0.560136	0.223565	-1.32508	-3.66265	5e-05	0.000415211	yes
XLOC_007066	uc001oty.1,uc001otz.1,uc009ytp.1	chr11:73109058-73309551	OK	13.3242	10.2471	-0.378845	-1.62238	0.0047	0.0213229	yes
XLOC_030759	uc003kdl.3,uc003kdm.3,uc010izm.3	chr5:74073398-74191788	OK	0.990817	0.663185	-0.579207	-3.06126	5e-05	0.000415211	yes
XLOC_021960	uc002sxi.4,uc002sxj.4,uc002sxk.4,uc002sxl.4	chr2:97539490-97652301	OK	2.76944	1.6799	-0.721219	-2.22696	0.0003	0.00206826	yes
XLOC_010875	uc001ybz.2,uc001yca.2,uc010aus.2,uc021say.1,uc021saz.1	chr14:94371075-94395954	OK	0.0789223	0.311204	1.97936	1.38106	0.00215	0.0110932	yes
XLOC_023745	uc002wvd.1,uc002wve.3,uc010zth.1,uc010zti.2	chr20:25744101-25848786	OK	0.400738	0.668738	0.738783	1.66582	0.0009	0.00535296	yes
XLOC_033473	uc003pyj.3,uc003pyk.4,uc003pyl.4	chr6:119280995-119470358	OK	0.309255	0.199011	-0.635954	-1.38684	0.0035	0.0167288	yes
XLOC_008699	uc001ruo.3,uc010smk.2	chr12:49976382-50017026	OK	0.310961	0.160307	-0.955893	-2.1335	5e-05	0.000415211	yes
XLOC_038886	uc004ahg.2,uc010mon.1,uc010moo.1	chr9:71939487-72007672	OK	2.78417	2.02046	-0.462568	-2.36564	5e-05	0.000415211	yes
XLOC_002774	uc001fjm.3,uc001fjn.3,uc001fjo.3,uc001fjq.1,uc009wql.3	chr1:155216891-155225274	OK	2.52547	0.900638	-1.48753	-4.79052	5e-05	0.000415211	yes
XLOC_017182	uc002kjd.2,uc010wuy.1,uc010wuz.1	chr17:79780292-79791167	OK	22.3968	16.809	-0.414057	-2.65214	5e-05	0.000415211	yes
XLOC_029193	uc003ipp.4,uc003ipq.4,uc003ipr.4,uc003ips.3	chr4:159045509-159123393	OK	17.4923	7.7109	-1.18175	-6.74957	5e-05	0.000415211	yes
XLOC_025095	uc003bim.4,uc003bio.4	chr22:48885287-49147744	OK	1.34967	1.95203	0.532365	2.27837	0.0001	0.000784466	yes
XLOC_036491	uc003ura.3,uc003urb.3,uc022aia.1	chr7:99143920-99174076	OK	4.40582	3.48427	-0.338553	-2.21841	5e-05	0.000415211	yes
XLOC_037643	uc003zbf.3,uc010mfs.3	chr8:145192671-145195620	OK	0.854867	0.480145	-0.83223	-2.26524	0.0002	0.00144803	yes
XLOC_039103	uc004bdn.3	chr9:111696672-111703237	OK	17.9726	12.6368	-0.508163	-3.16176	5e-05	0.000415211	yes
XLOC_001306	uc001gmc.3	chr1:178973014-179045752	OK	19.9159	12.4522	-0.677518	-4.43761	5e-05	0.000415211	yes
XLOC_035074	uc003sip.3,uc011jvn.2	chr7:192938-300740	OK	1.47134	2.23429	0.602682	2.88904	5e-05	0.000415211	yes
XLOC_023463	uc002xxc.3	chr20:54933982-54943718	OK	13.7421	8.89335	-0.627804	-3.88164	5e-05	0.000415211	yes
XLOC_025855	uc003cxq.1	chr3:49840686-49842463	OK	0.808469	0.309825	-1.38374	-2.32453	0.0007	0.00429461	yes
XLOC_000055	uc001aju.2,uc001ajv.2,uc001ajw.2,uc001ajx.2,uc010nzd.2,uc010nze.2,uc010nzf.2,uc021oex.1	chr1:2517898-2564481	OK	7.24319	8.89549	0.296448	1.54388	0.00625	0.0269046	yes
XLOC_039559	uc003zwl.3,uc003zwm.3,uc003zwn.3,uc003zwo.3,uc003zwp.1,uc022bgj.1	chr9:35104117-35116077	OK	4.83144	2.72224	-0.827657	-3.65481	5e-05	0.000415211	yes
XLOC_023502	uc002yba.3,uc002ybc.3,uc010zzx.2,uc021wft.1	chr20:58508818-58523736	OK	11.8529	16.8731	0.509486	1.80328	0.00165	0.00885553	yes
XLOC_039541	uc003zuj.3,uc003zuk.3,uc003zul.3,uc011lok.2,uc011lol.2,uc022bgc.1,uc022bgd.1	chr9:34398020-34458568	OK	4.66539	3.65244	-0.353138	-2.42925	5e-05	0.000415211	yes
XLOC_013365	uc002azf.3,uc002azg.2,uc002azh.4,uc010bkh.3	chr15:75192327-75199462	OK	12.3817	10.5875	-0.225855	-1.4112	0.01265	0.047718	yes
XLOC_036052	uc003spu.3,uc021zzf.1	chr7:6368999-6388602	OK	16.6396	13.4989	-0.30178	-1.85207	0.0011	0.00631474	yes
XLOC_008213	uc001tpd.2	chr12:110151640-110211292	OK	1.96967	3.16999	0.686523	3.70481	5e-05	0.000415211	yes
XLOC_002058	uc021oku.1	chr1:32826870-32827844	OK	1.10067	2.35113	1.09498	2.02925	0.00285	0.0141146	yes
XLOC_041788	uc004fls.2,uc004flt.2,uc004flw.2,uc011mzp.2,uc022cih.1	chrX:153733326-153744727	OK	14.106	17.7931	0.33501	2.09299	0.0002	0.00144803	yes
XLOC_036615	uc003vjx.3,uc010lkm.3	chr7:120985460-121036422	OK	11.7604	15.2886	0.378525	2.34996	0.0003	0.00206826	yes
XLOC_026527	uc003fuj.3	chr3:194406621-194409801	OK	1.91656	2.48924	0.377189	1.86944	0.00105	0.00607519	yes
XLOC_000884	uc001ehe.3,uc021osq.1	chr1:118148603-118171011	OK	6.12083	9.95562	0.701784	3.27663	5e-05	0.000415211	yes
XLOC_031678	uc003mvu.3,uc021ykt.1	chr6:3849631-3851551	OK	6.16235	7.48651	0.280812	1.62586	0.00565	0.0247907	yes
XLOC_030137	uc003lcv.3,uc003lcw.3,uc011cyr.2	chr5:137620958-137685496	OK	13.9533	10.0674	-0.470921	-2.32783	5e-05	0.000415211	yes
XLOC_041765	uc011myr.2,uc011mys.2	chrX:152849607-152872827	OK	24.9199	19.6701	-0.341292	-1.86216	0.001	0.00582552	yes
XLOC_001296	uc001glf.3,uc001glg.3,uc010pna.1	chr1:177140079-177251708	OK	3.21476	1.47467	-1.12431	-5.44879	5e-05	0.000415211	yes
XLOC_008614	uc001rkc.3,uc001rkd.3,uc001rke.3,uc010sjz.2,uc010ska.2	chr12:31433519-31479159	OK	35.2158	27.7205	-0.345269	-2.23463	0.0001	0.000784466	yes
XLOC_002690	uc001ewc.3,uc001ewd.3,uc001ewf.3,uc001ewg.3,uc010pcm.2,uc010pcn.2	chr1:150969300-150980854	OK	9.36484	7.53263	-0.3141	-1.78788	0.0018	0.00950278	yes
XLOC_012244	uc002afi.3,uc002afj.3	chr15:59060245-59158576	OK	2.99686	4.12187	0.459846	1.52625	0.00795	0.0326568	yes
XLOC_014369	uc002eth.3,uc002eti.2,uc002etj.1,uc002etk.3,uc010cei.2,uc010cej.3,uc010vjp.2,uc010vjq.2	chr16:67562716-67581271	OK	0.864769	1.08434	0.326428	1.4749	0.00455	0.0207589	yes
XLOC_001450	uc001hdr.4	chr1:206138910-206155074	OK	5.34277	6.61638	0.308455	1.99125	0.00045	0.00293344	yes
XLOC_000898	uc001ein.4,uc009whp.3	chr1:120839004-120855681	OK	2.27205	3.51904	0.631189	3.35802	5e-05	0.000415211	yes
XLOC_002584	uc002qvn.1,uc010evy.1	chr1:143896451-144094741	OK	6.96162	9.26976	0.413109	1.6192	0.00445	0.0204237	yes
XLOC_000652	uc001dhx.3,uc001dhy.1,uc010ork.2,uc010orl.2	chr1:78245209-78345364	OK	3.18934	4.14582	0.3784	2.22138	5e-05	0.000415211	yes
XLOC_037553	uc003ypv.3,uc003ypw.3,uc003ypx.3,uc003ypy.3,uc003ypz.3	chr8:124191286-124222491	OK	4.80382	3.69866	-0.377178	-1.96928	0.0006	0.00376836	yes
XLOC_023332	uc002xjf.3,uc002xjg.3	chr20:37554954-37581703	OK	18.2896	24.1253	0.399522	2.54865	5e-05	0.000415211	yes
XLOC_019733	uc002pjn.2	chr19:49103177-49118419	OK	4.04159	8.47884	1.06894	5.3686	5e-05	0.000415211	yes
XLOC_025019	uc003ayk.1	chr22:40390952-40426236	OK	1.77597	2.18911	0.301734	1.37264	0.0113	0.0435195	yes
XLOC_020165	uc002rbz.2,uc002rca.1,uc021ved.1	chr2:14772809-14806476	OK	2.88036	4.8026	0.737567	2.62898	5e-05	0.000415211	yes
XLOC_037748	uc003wvh.4,uc003wvi.4,uc010lse.3,uc010lsf.3,uc011kxq.2	chr8:11973290-12523058	OK	0.522343	0.30017	-0.799216	-1.36178	0.0045	0.0205714	yes
XLOC_005993	uc001oqv.4,uc001oqw.4,uc009ysr.3	chr11:71498544-71524905	OK	4.68262	3.18226	-0.557266	-3.26171	5e-05	0.000415211	yes
XLOC_007021	uc001omt.4	chr11:67558527-67573692	OK	2.54483	1.99004	-0.354775	-1.76406	0.00155	0.00839973	yes
XLOC_026947	uc003dpp.4,uc003dpq.4	chr3:75470102-75484266	OK	2.65822	1.54149	-0.786133	-4.00899	5e-05	0.000415211	yes
XLOC_028637	uc003ghn.3,uc011bvu.2	chr4:3943190-3957210	OK	2.34395	1.72526	-0.442128	-2.34375	5e-05	0.000415211	yes
XLOC_008480	uc010sgk.2	chr12:8383644-8395554	OK	0.510116	0.314255	-0.698892	-1.48886	0.002	0.0104124	yes
XLOC_027136	uc003ene.2,uc011ble.1	chr3:129800673-129830326	OK	1.07335	0.779407	-0.461675	-1.77091	0.0012	0.00677568	yes
XLOC_005893	uc001oel.2,uc001oem.2,uc001oen.2	chr11:65339819-65341669	OK	43.214	50.8405	0.234481	1.4519	0.0124	0.0470054	yes
XLOC_031762	uc003ncc.3	chr6:17600517-17611950	OK	11.8327	9.91339	-0.255328	-1.62167	0.0044	0.0202403	yes
XLOC_037453	uc010mar.3,uc022ayc.1,uc022ayd.1	chr8:94712772-94753713	OK	7.57552	3.59757	-1.07432	-2.0565	0.00065	0.00403534	yes
XLOC_021626	uc002roz.1,uc002rpa.1,uc010ynd.1,uc010yne.1	chr2:33808728-33824362	OK	11.3933	15.8217	0.473715	2.99123	5e-05	0.000415211	yes
XLOC_032137	uc003oko.1,uc010jvw.1	chr6:35420050-35434987	OK	5.25669	4.27272	-0.299	-1.91877	0.00045	0.00293344	yes
XLOC_039556	uc003zwb.1,uc010mkj.1,uc011lot.1	chr9:35073791-35080034	OK	18.8927	12.5247	-0.593044	-3.5877	5e-05	0.000415211	yes
XLOC_021739	uc002rzw.4,uc002rzx.4,uc010fce.3,uc010fcf.1	chr2:58134785-58468515	OK	16.9447	13.5283	-0.324856	-1.5315	0.0075	0.0311328	yes
XLOC_022535	uc002vne.1,uc002vnf.1,uc010zlq.1	chr2:223436161-223521099	OK	21.6054	10.6024	-1.02699	-6.37818	5e-05	0.000415211	yes
XLOC_017196	uc002kdu.3,uc002kdw.1	chr17:80036213-80056106	OK	62.2894	91.402	0.553238	3.66608	5e-05	0.000415211	yes
XLOC_036805	uc003wiw.1,uc003wix.1,uc003wiy.1,uc003wiz.1,uc003wja.1	chr7:150773707-150777951	OK	40.297	53.8824	0.41914	2.66614	5e-05	0.000415211	yes
XLOC_029329	uc003izf.3,uc010isn.3,uc010iso.1	chr4:187508858-187647951	OK	1.92648	1.54013	-0.322908	-1.41729	0.0128	0.0481154	yes
XLOC_006957	uc001ocx.3	chr11:64888098-64902003	OK	794.033	954.575	0.265659	1.58057	0.0068	0.0287816	yes
XLOC_031110	uc003lvs.4,uc011dde.2	chr5:154198022-154230293	OK	14.7476	11.4122	-0.369899	-2.33093	5e-05	0.000415211	yes
XLOC_000168	uc001axd.1,uc001axe.1,uc001axg.1,uc001axh.1,uc001axi.1	chr1:16083153-16113084	OK	3.04411	1.87808	-0.696765	-3.28129	5e-05	0.000415211	yes
XLOC_025070	uc003bgg.1,uc003bgh.3,uc003bgi.1,uc003bgj.1,uc010gzz.3	chr22:45898718-45998697	OK	0.779874	1.55766	0.998072	2.07015	0.0001	0.000784466	yes
XLOC_025656	uc011auz.2,uc011ava.2,uc011avb.2,uc011avc.2	chr3:13573823-13679922	OK	0.758841	0.268029	-1.50141	-3.59462	5e-05	0.000415211	yes
XLOC_039843	uc004auw.4,uc010mrl.3	chr9:97365403-97402621	OK	75.8797	94.415	0.315302	2.05224	0.00035	0.00236356	yes
XLOC_004309	uc001kvj.1,uc001kvk.2,uc001kvl.1	chr10:104162337-104183000	OK	24.913	38.5316	0.629144	3.33152	5e-05	0.000415211	yes
XLOC_014588	uc002cja.3,uc002cjb.3,uc021taa.1	chr16:740770-755974	OK	4.5435	3.64254	-0.31886	-1.8226	0.00115	0.00652757	yes
XLOC_036041	uc003son.4,uc003soo.2	chr7:5515427-5553416	OK	5.5393	3.26521	-0.762529	-3.87288	5e-05	0.000415211	yes
XLOC_014191	uc002dzz.1,uc002eaa.1,uc002eab.2,uc002eac.3,uc002ead.1,uc002eae.1	chr16:30930639-30996142	OK	32.3675	42.7469	0.401275	2.10293	0.0004	0.0026568	yes
XLOC_014360	uc002erk.1,uc002erl.2,uc002erm.2	chr16:67143865-67204338	OK	10.0364	15.4063	0.618272	1.74945	0.00275	0.0136823	yes
XLOC_039584	uc004aab.3,uc004aac.3,uc004aad.3,uc004aaf.3,uc010mlx.3,uc011lql.2,uc022bgw.1	chr9:37510888-37592636	OK	123.938	100.784	-0.298357	-1.8745	0.00125	0.00701145	yes
XLOC_003770	uc001iir.3,uc001iis.3,uc001iit.3,uc009xig.3	chr10:5903688-5979556	OK	17.1311	12.0833	-0.503604	-3.00965	5e-05	0.000415211	yes
XLOC_009095	uc001twj.3,uc001twk.3,uc009zwq.3	chr12:117581114-117628300	OK	23.4782	12.0227	-0.965566	-6.20383	5e-05	0.000415211	yes
XLOC_037054	uc003wox.3,uc003woy.3,uc003woz.3,uc003wpa.3	chr8:356807-419875	OK	4.61878	3.59943	-0.359742	-2.25933	5e-05	0.000415211	yes
XLOC_019576	uc002okh.3	chr19:39512935-39523226	OK	11.9521	14.8236	0.310632	1.89738	0.001	0.00582552	yes
XLOC_006604	uc001muy.3,uc001muz.3,uc001mva.1,uc001mvb.1,uc010rej.2	chr11:33762489-33796071	OK	10.8827	8.5902	-0.341278	-1.92363	0.00085	0.00509496	yes
XLOC_015176	uc002fjv.3,uc002fjw.3,uc010vot.2	chr16:87351093-87425708	OK	11.5976	8.94699	-0.374347	-2.14908	0.0002	0.00144803	yes
XLOC_038204	uc003yqp.2,uc003yqr.3,uc010mdk.3	chr8:124510126-124553493	OK	0.500722	0.315603	-0.665898	-3.04506	5e-05	0.000415211	yes
XLOC_029718	uc003jmp.3,uc003jmq.3	chr5:41925343-41941672	OK	6.90619	9.33206	0.434306	2.80535	5e-05	0.000415211	yes
XLOC_021834	uc021vjh.1	chr2:73481104-73511470	OK	1.50998	1.82705	0.274987	1.6717	0.0035	0.0167288	yes
XLOC_033609	uc003qpg.3,uc003qph.3	chr6:153291657-153304740	OK	21.4594	17.078	-0.329466	-2.08596	0.00025	0.00175882	yes
XLOC_024951	uc003amp.1,uc003amq.3,uc003amt.3,uc003amu.3,uc003amv.3	chr22:32870706-32894818	OK	33.5973	26.3811	-0.348837	-2.21488	0.0001	0.000784466	yes
XLOC_005024	uc001kto.3	chr10:103330405-103455042	OK	17.981	13.4203	-0.42205	-1.55574	0.00725	0.0302896	yes
XLOC_040193	uc004cjx.3,uc004cjy.3,uc004cjz.3	chr9:139834884-139839206	OK	74.9335	64.364	-0.219357	-1.43785	0.0108	0.0420144	yes
XLOC_019295	uc002mum.1,uc010dyx.2	chr19:12798811-12807455	OK	11.3689	8.08441	-0.491874	-3.24051	5e-05	0.000415211	yes
XLOC_010782	uc001xqf.1,uc001xqh.3	chr14:75179849-75207091	OK	40.4793	32.5622	-0.313984	-1.56336	0.0023	0.0117472	yes
XLOC_018446	uc002nhg.3,uc002nhh.2,uc010ebb.2,uc010ebc.1,uc010xpw.1	chr19:17858526-17899402	OK	10.7394	3.68282	-1.54403	-7.08539	5e-05	0.000415211	yes
XLOC_001210	uc001gbh.3,uc001gbi.3,uc001gbj.3,uc001gbk.3,uc001gbl.3,uc001gbm.3,uc001gbn.4,uc009wus.3	chr1:161691333-161697978	OK	1.79768	1.03029	-0.80308	-2.40447	5e-05	0.000415211	yes
XLOC_037128	uc003wuh.3,uc003wui.3,uc010lsa.1,uc010lsb.3,uc011kxe.2,uc011kxf.2,uc011kxg.2,uc011kxh.2,uc011kxj.2,uc011kxk.2,uc022ary.1	chr8:11653081-11696818	OK	43.8153	51.1382	0.222967	1.44953	0.01275	0.0479497	yes
XLOC_006160	uc001pkx.3	chr11:110199129-110335608	OK	29.9479	22.1336	-0.436217	-2.70904	5e-05	0.000415211	yes
XLOC_018000	uc002lgp.4,uc002lgq.4,uc002lgr.4	chr18:55212072-55254154	OK	3.35151	2.62816	-0.350756	-2.09276	0.00015	0.00112849	yes
XLOC_005815	uc001nsg.3,uc021qkj.1	chr11:61560108-61564714	OK	38.5483	48.1038	0.319485	2.06239	0.0002	0.00144803	yes
XLOC_023637	uc002wmq.3,uc002wmr.3,uc002wms.3,uc002wmt.3,uc010gbt.3	chr20:6055491-6104394	OK	0.930733	0.348703	-1.41637	-5.2021	5e-05	0.000415211	yes
XLOC_011316	uc001xac.3,uc001xad.3,uc001xae.3,uc001xaf.3	chr14:53323988-53417815	OK	16.7221	13.7733	-0.279884	-1.79547	0.0019	0.00995913	yes
XLOC_021630	uc002rpf.2,uc002rpg.2,uc002rph.2,uc002rpj.2	chr2:36779383-36854165	OK	15.809	10.8875	-0.538078	-3.28734	5e-05	0.000415211	yes
XLOC_018591	uc002nzg.2,uc010eea.3	chr19:35939182-35942955	OK	0.739621	1.50112	1.02119	3.63702	5e-05	0.000415211	yes
XLOC_032158	uc003onf.3,uc003ong.2,uc003oni.1,uc003onj.1,uc010jwp.1,uc011dtu.1,uc011dtv.1	chr6:36973422-36996845	OK	0.370166	0.22478	-0.719659	-1.24147	0.0061	0.0263925	yes
XLOC_038998	uc004asw.2,uc004asx.2,uc004asz.2,uc004ata.3,uc011luc.1	chr9:95709600-95798518	OK	2.27683	3.191	0.486983	2.26165	5e-05	0.000415211	yes
XLOC_008957	uc001tdp.4,uc001tdq.1,uc009zsx.3	chr12:95470524-95611240	OK	1.23833	0.940123	-0.397478	-2.22767	5e-05	0.000415211	yes
XLOC_027421	uc003fsx.3,uc003fsy.3	chr3:191856862-192445388	OK	1.87072	2.33449	0.319518	2.13951	0.0002	0.00144803	yes
XLOC_041689	uc004fam.3,uc004fan.3,uc004faq.3,uc004far.3,uc011mwi.2,uc011mwj.2,uc011mwk.2	chrX:137713733-138287185	OK	6.89775	8.3536	0.276271	1.69706	0.0043	0.019848	yes
XLOC_030319	uc003mbk.3	chr5:170846623-170884632	OK	0.229457	0.465887	1.02176	1.42902	0.00295	0.0145164	yes
XLOC_037877	uc003xlp.3,uc003xlu.3,uc003xlv.3,uc010lwk.3,uc011lbs.2,uc011lbt.1,uc011lbu.2,uc011lbv.2,uc011lbw.2,uc011lbx.1,uc022aua.1,uc022aub.1,uc022auc.1,uc022aud.1	chr8:38268655-38326352	OK	0.971235	0.686675	-0.500194	-1.54188	0.0011	0.00631474	yes
XLOC_027532	uc003dkx.4	chr3:59735035-61237144	OK	0.247161	0.385757	0.642241	3.20412	5e-05	0.000415211	yes
XLOC_022013	uc002tct.3,uc002tcv.3,uc002tcw.3,uc002tcx.3,uc002tcy.3,uc002tcz.3,uc002tdb.3,uc002tdc.3,uc002tdd.3,uc002tde.1	chr2:105950387-106055230	OK	6.29968	3.76576	-0.742336	-1.81242	0.0018	0.00950278	yes
XLOC_006975	uc001ogd.3,uc001oge.3,uc010roq.1,uc010ror.1	chr11:65647283-65656010	OK	58.7405	31.9106	-0.88032	-5.59339	5e-05	0.000415211	yes
XLOC_008203	uc001tmx.1	chr12:108908948-108915804	OK	3.8407	5.65697	0.558661	3.03736	5e-05	0.000415211	yes
XLOC_041262	uc004cwt.2,uc004cwu.3,uc004cwv.3	chrX:15363712-15620236	OK	16.6056	13.1981	-0.331339	-1.8149	0.0022	0.0113115	yes
XLOC_022287	uc002uck.1	chr2:164458599-164593730	OK	1.27055	1.60584	0.337877	1.78903	0.0017	0.0090577	yes
XLOC_036531	uc003uyj.4	chr7:100882892-100895601	OK	186.544	245.689	0.397319	2.60495	5e-05	0.000415211	yes
XLOC_019914	uc002qli.4,uc002qlj.4	chr19:56102736-56115127	OK	3.39233	2.37798	-0.51254	-1.56468	0.0086	0.034866	yes
XLOC_005631	uc001mwh.3	chr11:35639734-35642421	OK	2.66451	1.62789	-0.710869	-3.26117	5e-05	0.000415211	yes
XLOC_015845	uc002hxv.2,uc002hxw.1	chr17:39968945-39979469	OK	2.1605	1.52225	-0.505163	-2.59393	5e-05	0.000415211	yes
XLOC_008682	uc001rsp.3,uc001rsq.4,uc010sma.2,uc010smb.1	chr12:49315741-49319330	OK	17.7729	14.1043	-0.333552	-1.97684	0.00055	0.00349784	yes
XLOC_036154	uc003tal.1	chr7:30047661-30067211	OK	3.33803	1.6324	-1.032	-5.22373	5e-05	0.000415211	yes
XLOC_020210	uc002rer.3,uc002res.3	chr2:24232952-24286601	OK	0.555118	1.5803	1.50934	2.19334	5e-05	0.000415211	yes
XLOC_007557	uc001qkz.3	chr12:2903883-2915137	OK	125.895	163.299	0.375291	2.49021	5e-05	0.000415211	yes
XLOC_033150	uc003okx.2,uc003oky.2,uc003okz.2,uc011dte.1,uc011dtf.1	chr6:35541360-35704724	OK	7.86616	4.98621	-0.657716	-3.98007	5e-05	0.000415211	yes
XLOC_039081	uc004bcr.3,uc004bcs.3,uc010mtm.3,uc011lvx.2,uc011lvy.2	chr9:108320409-108403399	OK	6.39899	5.25145	-0.285128	-1.69949	0.0033	0.0158951	yes
XLOC_016491	uc002gsq.1,uc002gsr.1,uc002gss.1,uc010vxn.1,uc010vxo.1	chr17:18128920-18162133	OK	30.7275	17.5935	-0.80449	-4.59679	5e-05	0.000415211	yes
XLOC_028231	uc003hvw.3	chr4:102268810-102270149	OK	5.64627	8.76622	0.634657	3.09812	5e-05	0.000415211	yes
XLOC_038710	uc003zpq.1	chr9:22508553-22824318	OK	0.497461	0.338013	-0.557502	-1.68313	0.004	0.01872	yes
XLOC_036669	uc003vqo.1,uc003vqp.3,uc003vqq.3,uc011kpk.2	chr7:130600259-130794786	OK	1.12522	0.830436	-0.438266	-1.48198	0.0068	0.0287816	yes
XLOC_016271	uc021ufy.1	chr17:81174665-81188573	OK	0.918535	0.643146	-0.514189	-1.60809	0.00245	0.0123919	yes
XLOC_041781	uc004fkk.2,uc010nuu.1,uc011mzn.1	chrX:153576899-153603006	OK	279.683	165.789	-0.754444	-4.8044	5e-05	0.000415211	yes
XLOC_033014	uc003nrm.3,uc011dmr.2	chr6:30695510-30710453	OK	58.9791	76.4567	0.374439	2.44565	0.00015	0.00112849	yes
XLOC_001508	uc001hjt.3	chr1:213031587-213072842	OK	1.39937	0.936397	-0.579584	-3.36332	5e-05	0.000415211	yes
XLOC_015907	uc002iin.3,uc002iio.3,uc002iip.1,uc002iiq.3,uc021tyj.1	chr17:43299132-43325109	OK	1.2372	0.869712	-0.508469	-1.5826	0.00155	0.00839973	yes
XLOC_002620	uc001eph.4,uc001epi.2,uc001epj.2,uc001epk.4	chr1:146655883-146697230	OK	1.87968	2.65488	0.498161	2.77467	5e-05	0.000415211	yes
XLOC_022484	uc002vez.3,uc002vfa.3,uc002vfb.3,uc002vfc.3,uc002vfe.3,uc002vff.3,uc002vfg.3,uc002vfh.3,uc002vfi.3,uc002vfj.3,uc002vfl.3,uc010fvc.1,uc010fvd.1,uc010zjp.2	chr2:216225178-216300867	OK	13.0779	10.2158	-0.356337	-1.882	0.00115	0.00652757	yes
XLOC_026396	uc003fhy.3,uc003fhz.4,uc003fia.3	chr3:171757298-172118492	OK	11.7299	9.02928	-0.377511	-1.53452	0.00785	0.0323118	yes
XLOC_028463	uc003iqd.2,uc003iqe.4	chr4:159690055-160024105	OK	2.25925	1.77511	-0.347936	-1.81168	0.0017	0.0090577	yes
XLOC_010788	uc001xrn.3,uc010asi.3,uc010tva.2	chr14:75745480-75748937	OK	23.6271	12.8594	-0.877617	-5.40498	5e-05	0.000415211	yes
XLOC_006976	uc001ogg.1,uc010ros.1	chr11:65659162-65667997	OK	0.759395	0.406534	-0.901475	-2.24894	5e-05	0.000415211	yes
XLOC_020262	uc002rma.3,uc010ymi.2,uc021vfg.1	chr2:28607275-28641473	OK	41.6053	31.5308	-0.400006	-2.47969	5e-05	0.000415211	yes
XLOC_011256	uc001wuf.3,uc010tpz.2	chr14:38059190-38064489	OK	122.526	145.464	0.247575	1.64163	0.00475	0.0214954	yes
XLOC_031662	uc003mtp.3	chr6:1609984-1614142	OK	5.25625	7.09826	0.433433	2.72883	5e-05	0.000415211	yes
XLOC_008422	uc001qle.3,uc001qlf.3,uc001qlg.3,uc009zea.3,uc009zeb.3	chr12:2945981-2986321	OK	13.7783	11.2835	-0.288184	-1.82138	0.0015	0.00817262	yes
XLOC_020365	uc002rwh.1	chr2:48541603-48606560	OK	6.97095	8.289	0.249843	1.56546	0.00495	0.0222881	yes
XLOC_011528	uc001xxn.4,uc001xxo.4,uc001xxp.2,uc010atk.3	chr14:89622503-90085494	OK	2.75504	2.20731	-0.31978	-1.46864	0.00965	0.0384004	yes
XLOC_010038	uc001uxl.4,uc010acc.1	chr13:40921270-41240734	OK	1.62948	1.0635	-0.615597	-3.17061	5e-05	0.000415211	yes
XLOC_040843	uc004dys.2,uc004dyt.2	chrX:70315998-70323384	OK	0.716325	1.16346	0.699734	3.09677	5e-05	0.000415211	yes
XLOC_004965	uc001kiz.2,uc001kjb.1,uc009xuh.1	chr10:95427639-95462913	OK	4.68396	3.3896	-0.466613	-2.95323	5e-05	0.000415211	yes
XLOC_004257	uc001knc.1	chr10:99079021-99081672	OK	3.78417	7.40393	0.968316	5.91363	5e-05	0.000415211	yes
XLOC_004985	uc001knd.1	chr10:99092253-99094458	OK	23.2325	41.404	0.833625	5.27128	5e-05	0.000415211	yes
XLOC_023241	uc010ztk.1,uc010ztl.1	chr20:29611878-29653908	OK	9.41506	4.63336	-1.02291	-3.77377	5e-05	0.000415211	yes
XLOC_033459	uc003pwi.1	chr6:116253857-116397366	OK	6.56932	4.83025	-0.443645	-2.03425	0.00035	0.00236356	yes
XLOC_026930	uc003dnu.2,uc003dnv.2,uc003dnx.1,uc003dny.3,uc011bga.1	chr3:69218615-69591733	OK	2.79142	2.31669	-0.268933	-1.51193	0.01	0.0394435	yes
XLOC_002434	uc001dsh.1	chr1:100174216-100232190	OK	3.49505	2.30337	-0.601571	-3.44786	5e-05	0.000415211	yes
XLOC_008035	uc001suy.3,uc001suz.3,uc009zrj.3,uc009zrk.3	chr12:69863992-69973562	OK	8.19568	11.2901	0.462127	2.97431	5e-05	0.000415211	yes
XLOC_035110	uc003sou.3,uc003sov.3	chr7:5632435-5646287	OK	5.27838	4.07947	-0.371713	-2.20966	5e-05	0.000415211	yes
XLOC_018196	uc002lzy.2,uc002maa.2,uc010xie.2,uc010xif.2	chr19:4304590-4323843	OK	3.15905	4.29925	0.444593	2.47075	5e-05	0.000415211	yes
XLOC_013023	uc001zki.3	chr15:39892190-40075039	OK	5.23104	3.44169	-0.603979	-3.42254	5e-05	0.000415211	yes
XLOC_029749	uc003jpc.3,uc003jpd.3	chr5:52776263-52782479	OK	0.0911877	0.305967	1.74646	2.02912	0.0009	0.00535296	yes
XLOC_018121	uc002lpk.1	chr19:676388-683392	OK	11.8201	16.1784	0.45283	2.68342	5e-05	0.000415211	yes
XLOC_022427	uc021vup.1	chr2:200527509-200715899	OK	2.87421	1.97245	-0.543181	-1.48426	0.0017	0.0090577	yes
XLOC_006888	uc001nsu.3	chr11:61717355-61735150	OK	848.635	727.828	-0.221548	-1.45599	0.0119	0.0453868	yes
XLOC_018825	uc002pln.1,uc002plo.3	chr19:49468565-49470136	OK	947.983	403.137	-1.23359	-8.16439	5e-05	0.000415211	yes
XLOC_014272	uc002ehr.3,uc010cbz.3,uc010vha.2	chr16:53737874-54148379	OK	5.46642	2.77368	-0.978795	-4.80585	5e-05	0.000415211	yes
XLOC_041180	uc004fmw.3	chrX:154064063-154285191	OK	24.1668	12.1083	-0.997027	-5.64553	5e-05	0.000415211	yes
XLOC_012609	uc002bpu.1	chr15:91411884-91426689	OK	6.5747	3.44388	-0.932887	-5.91144	5e-05	0.000415211	yes
XLOC_010725	uc001xin.3,uc001xio.3,uc001xip.3,uc001xiq.3,uc010tsp.2,uc021ruy.1	chr14:65823453-66210839	OK	49.6333	41.3368	-0.263882	-1.72306	0.0032	0.0155012	yes
XLOC_003948	uc001jaq.1	chr10:43867068-43871938	OK	7.00094	2.91133	-1.26587	-4.86096	5e-05	0.000415211	yes
XLOC_026751	uc003cpb.4,uc011bal.1	chr3:45959184-46037510	OK	3.06262	2.51286	-0.285433	-1.71989	0.0022	0.0113115	yes
XLOC_021132	uc002uyw.1	chr2:202898654-202903649	OK	3.65858	2.51945	-0.538176	-3.34784	5e-05	0.000415211	yes
XLOC_018179	uc002lxt.2,uc002lxv.2,uc010dtk.2	chr19:3506254-3537847	OK	10.7252	9.03757	-0.247003	-1.51392	0.00775	0.0319734	yes
XLOC_028894	uc003hir.3,uc003his.3,uc003hit.3	chr4:76567952-76598667	OK	29.3778	34.5468	0.233824	1.53657	0.00895	0.0360588	yes
XLOC_041789	uc004flx.1,uc004fly.1	chrX:153757591-153793261	OK	140.974	59.5738	-1.24268	-7.60628	5e-05	0.000415211	yes
XLOC_016227	uc002jxo.3,uc002jxp.3,uc002jxq.3	chr17:78075354-78093681	OK	21.631	28.5038	0.398054	2.57591	5e-05	0.000415211	yes
XLOC_007677	uc001qxs.3,uc010shb.1	chr12:10365488-10375724	OK	0.725753	0.476057	-0.608346	-1.67288	0.003	0.0147043	yes
XLOC_000046	uc001aip.2	chr1:1950767-1962249	OK	1.1975	1.67636	0.485308	1.8872	0.0004	0.0026568	yes
XLOC_030315	uc003mau.3,uc011dev.2	chr5:170210721-170241050	OK	0.42665	1.38134	1.69494	6.68052	5e-05	0.000415211	yes
XLOC_020987	uc002ugh.3,uc002ugi.3,uc010fqc.3	chr2:171673199-171717659	OK	1.8926	1.28452	-0.559143	-1.97701	0.00075	0.00456497	yes
XLOC_000618	uc001ddz.2,uc009wbb.2,uc009wbc.2	chr1:68150859-68154021	OK	10.5675	6.3005	-0.74609	-4.72205	5e-05	0.000415211	yes
XLOC_038972	uc004aqq.3	chr9:92219819-92224763	OK	9.92609	17.3368	0.804541	4.51485	5e-05	0.000415211	yes
XLOC_021407	uc002wcj.1,uc002wcm.3,uc002wcn.2,uc002wco.2,uc002wcp.2,uc010fzr.3	chr2:242713607-242758762	OK	0.266196	0.674559	1.34146	1.71156	0.0002	0.00144803	yes
XLOC_001969	uc001bhv.1,uc001bhx.1,uc001bhz.1,uc009vqo.1,uc009vqq.1	chr1:24122031-24127300	OK	23.5977	13.0382	-0.855901	-5.16114	5e-05	0.000415211	yes
XLOC_015197	uc002fly.4,uc002flz.4,uc002fma.3,uc010cid.3	chr16:88880141-88933068	OK	13.9253	19.3281	0.472998	1.70166	0.00255	0.0128094	yes
XLOC_030252	uc003lvg.1,uc003lvh.3,uc010jid.3	chr5:153570294-153825382	OK	10.3012	7.46663	-0.464281	-2.91875	5e-05	0.000415211	yes
XLOC_010742	uc001xla.2,uc001xlb.2,uc010aqu.2	chr14:69726680-69826463	OK	0.266415	0.559395	1.07019	1.49997	0.00205	0.0106521	yes
XLOC_022295	uc002udi.2,uc010fph.1,uc010fpi.1	chr2:166604312-166666520	OK	21.4183	18.3146	-0.225851	-1.42673	0.01285	0.0482248	yes
XLOC_028498	uc003isz.4,uc011ckb.2	chr4:174053083-174245118	OK	13.9728	16.5497	0.244182	1.57914	0.0063	0.0270694	yes
XLOC_028497	uc003isv.3	chr4:172733078-173962681	OK	0.490457	0.873125	0.832062	3.04694	5e-05	0.000415211	yes
XLOC_019107	uc002lsj.3,uc002lsk.3	chr19:1397045-1401552	OK	5.22571	7.62279	0.544691	2.66818	5e-05	0.000415211	yes
XLOC_014470	uc002fgo.3	chr16:81348539-81424739	OK	19.555	14.9798	-0.384527	-2.10543	0.00025	0.00175882	yes
XLOC_017907	uc002kxk.2,uc002kxl.3	chr18:29843483-30050832	OK	3.65692	2.36748	-0.627275	-3.18573	5e-05	0.000415211	yes
XLOC_035223	uc003tbm.3	chr7:30555925-30675059	OK	100.472	67.4563	-0.574765	-3.70781	5e-05	0.000415211	yes
XLOC_024568	uc002yrx.3,uc002yry.3,uc002yrz.3,uc002ysa.2,uc010gmd.3	chr21:34876237-34915198	OK	31.132	24.377	-0.352876	-2.19792	0.00025	0.00175882	yes
XLOC_002977	uc001gjj.3,uc001gjk.3,uc001gjl.2,uc009wwj.1,uc009wwn.1	chr1:173831289-173837125	OK	413.858	338.268	-0.290968	-1.88797	0.0009	0.00535296	yes
XLOC_027117	uc003ekm.3,uc003ekn.3,uc003eko.2	chr3:128198262-128217652	OK	3.99756	6.22393	0.638707	4.04485	5e-05	0.000415211	yes
XLOC_035538	uc003ulx.1	chr7:92076764-92090676	OK	16.3011	13.0319	-0.322919	-1.92545	0.0006	0.00376836	yes
XLOC_025297	uc003ahd.3,uc003ahi.3,uc003ahk.4,uc010gvr.3,uc010gvs.2,uc010gvu.3	chr22:30681106-30722955	OK	17.0396	21.7486	0.35203	1.98243	0.0008	0.00482568	yes
XLOC_026957	uc021xav.1,uc021xax.1	chr3:81538849-81810950	OK	13.9954	17.2354	0.300416	1.91158	0.00115	0.00652757	yes
XLOC_002375	uc001dmz.1,uc001dna.2	chr1:89571819-89641723	OK	1.62775	1.99912	0.296479	1.67266	0.0037	0.017524	yes
XLOC_002373	uc001dmt.3,uc001dmu.3,uc010oss.2,uc021opp.1	chr1:89472359-89488589	OK	0.639071	0.803225	0.329827	1.40112	0.00765	0.0316579	yes
XLOC_018339	uc002mvp.3,uc002mvq.3,uc010xms.2,uc010xmt.2,uc010xmu.2	chr19:13001913-13030086	OK	11.2011	9.18625	-0.286089	-1.67003	0.00355	0.0169427	yes
XLOC_011327	uc001xbh.1,uc001xbi.1,uc001xbj.1,uc001xbk.1,uc001xbl.1,uc010aol.1	chr14:55308723-55369542	OK	20.0084	25.9969	0.37774	2.35584	5e-05	0.000415211	yes
XLOC_012142	uc001zmr.1,uc010ucr.1	chr15:41056284-41060052	OK	12.8031	20.4144	0.673095	4.00051	5e-05	0.000415211	yes
XLOC_030761	uc003kdn.3	chr5:74323283-74349856	OK	0.314656	0.535399	0.766838	1.21364	0.0043	0.019848	yes
XLOC_041169	uc004fli.4,uc004flj.3,uc011mzo.1	chrX:153665258-153671814	OK	67.8893	56.5877	-0.262697	-1.63128	0.0041	0.0191105	yes
XLOC_016034	uc002ixj.3,uc002ixk.2,uc021uas.1	chr17:57297827-57353330	OK	3.33282	1.61936	-1.04132	-4.11536	5e-05	0.000415211	yes
XLOC_007084	uc001own.4,uc001owo.4,uc001owp.4,uc009yuc.3,uc009yud.3,uc009yue.1	chr11:75145545-75236958	OK	0.743702	1.04762	0.494313	1.63606	0.0004	0.0026568	yes
XLOC_012599	uc002bpc.3,uc021suh.1	chr15:90777410-90787082	OK	1.73857	2.54778	0.551338	2.24198	0.0001	0.000784466	yes
XLOC_038088	uc003ygi.3,uc003ygj.3	chr8:95261484-95274547	OK	1.99632	1.09568	-0.865509	-4.0603	5e-05	0.000415211	yes
XLOC_018749	uc002pap.1,uc002paq.1,uc002par.1,uc021uvr.1	chr19:45582517-45594782	OK	21.8957	28.2371	0.36694	1.50398	0.00835	0.0339889	yes
XLOC_002397	uc001dou.4,uc001dov.4,uc001dow.4	chr1:92939844-92952433	OK	0.47858	0.307003	-0.64051	-1.51324	0.0048	0.0216852	yes
XLOC_021802	uc002sfh.3,uc002sfi.2	chr2:69546900-69614386	OK	12.7308	16.3967	0.365079	2.40553	5e-05	0.000415211	yes
XLOC_016332	uc002fyc.4,uc002fyd.4,uc010vsb.2,uc010vsc.2	chr17:4460221-4463876	OK	1.01309	0.633429	-0.677514	-2.29741	5e-05	0.000415211	yes
XLOC_015544	uc002gsg.1	chr17:17942610-17971718	OK	1.63853	2.56848	0.648513	3.90154	5e-05	0.000415211	yes
XLOC_023535	uc002ydy.3	chr20:61569304-61579827	OK	78.5511	62.1135	-0.338725	-2.24023	0.00015	0.00112849	yes
XLOC_035939	uc003who.3	chr7:150382793-150390728	OK	0.273988	0.468013	0.772435	1.66864	0.00395	0.018545	yes
XLOC_015155	uc002fja.3,uc002fjb.2	chr16:85711279-85722588	OK	59.096	50.4773	-0.227426	-1.47113	0.0099	0.0391926	yes
XLOC_014326	uc002enh.4,uc002enj.4,uc010cdj.3	chr16:58426297-58440048	OK	6.57209	4.63516	-0.503733	-3.37196	5e-05	0.000415211	yes
XLOC_016602	uc002hef.2,uc002heg.2,uc010wbg.1	chr17:27900486-27916610	OK	8.0603	10.7895	0.42072	2.61597	5e-05	0.000415211	yes
XLOC_009046	uc001tpq.2,uc001tps.2,uc001tpt.2,uc001tpu.2,uc001tpv.2,uc001tpw.3,uc010sxu.1,uc010sxv.1	chr12:110338078-110434194	OK	7.32249	5.73704	-0.352028	-1.53349	0.008	0.0328372	yes
XLOC_032489	uc003pyr.3,uc011ebo.1,uc011ebp.1,uc021zel.1	chr6:121756744-121770873	OK	0.303721	0.122989	-1.30422	-1.39186	0.00205	0.0106521	yes
XLOC_000373	uc001bxu.3,uc021okz.1	chr1:35220720-35224112	OK	1.41491	0.893069	-0.663866	-1.92099	0.00055	0.00349784	yes
XLOC_006340	uc001qhp.3	chr11:134201767-134248235	OK	1.83101	1.45623	-0.330397	-1.8225	0.0016	0.00862442	yes
XLOC_012216	uc002aba.3,uc002abb.3,uc010bez.1	chr15:51633712-51700209	OK	2.8359	2.10051	-0.433066	-2.4363	5e-05	0.000415211	yes
XLOC_030840	uc003kln.4,uc003klo.4,uc021ybn.1,uc021ybo.1	chr5:95149552-95158577	OK	9.27689	5.07011	-0.871625	-5.08301	5e-05	0.000415211	yes
XLOC_021088	uc002usd.2,uc002use.2,uc002usf.2,uc002usg.1,uc002ush.2,uc010zgi.1,uc010zgj.1	chr2:191745546-191830413	OK	14.5552	9.61806	-0.597717	-3.59295	5e-05	0.000415211	yes
XLOC_000031	uc001aeo.3	chr1:1260142-1264328	OK	12.7753	17.3023	0.437601	2.68335	5e-05	0.000415211	yes
XLOC_018788	uc002phm.2	chr19:48248791-48274141	OK	122.266	146.867	0.264486	1.75189	0.00265	0.01325	yes
XLOC_004920	uc001keg.3,uc001keh.3,uc010qmp.2	chr10:88809958-88854776	OK	75.1159	61.4553	-0.289581	-1.91924	0.00065	0.00403534	yes
XLOC_003037	uc001gpa.2,uc001gpb.2,uc001gpc.2,uc001gpd.2,uc010pnt.2	chr1:182349703-182363234	OK	44.0068	54.5653	0.310259	1.80913	0.00115	0.00652757	yes
XLOC_030239	uc003ltr.4,uc003ltt.1,uc011dcr.2	chr5:150632612-150649953	OK	16.8302	8.577	-0.972505	-6.12569	5e-05	0.000415211	yes
XLOC_036023	uc003smt.3,uc003smu.3,uc011jwb.2	chr7:2719162-2910314	OK	18.6258	13.9316	-0.418943	-1.87258	0.0007	0.00429461	yes
XLOC_017029	uc002jfc.3,uc010wqh.2	chr17:63005406-63052920	OK	57.6101	41.1783	-0.484437	-3.22092	5e-05	0.000415211	yes
XLOC_018174	uc002lxf.2,uc010xhf.1	chr19:3136190-3163766	OK	0.18739	0.411907	1.13627	1.66923	0.0031	0.0151119	yes
XLOC_025860	uc003cyo.1,uc003cyp.1,uc003cyq.1,uc003cyr.1,uc010hlg.1,uc011bdn.2	chr3:50263723-50296786	OK	94.5244	71.9676	-0.393339	-2.59747	5e-05	0.000415211	yes
XLOC_014969	uc002eit.4	chr16:56225250-56391356	OK	0.253315	0.433493	0.775076	2.5324	5e-05	0.000415211	yes
XLOC_024854	uc002zwu.1	chr22:23401592-23484241	OK	1.98666	1.34705	-0.560543	-1.68045	0.0038	0.0179189	yes
XLOC_001769	uc001aif.3,uc009vky.3	chr1:1716637-1822526	OK	77.4697	66.321	-0.224167	-1.48696	0.01005	0.0395731	yes
XLOC_035610	uc003uwb.3,uc003uwf.3	chr7:100271173-100276792	OK	231.74	271.174	0.22671	1.50842	0.0089	0.0358932	yes
XLOC_027351	uc003fju.4,uc003fjv.4	chr3:179112433-179169407	OK	1.01289	1.4268	0.494312	2.90892	5e-05	0.000415211	yes
XLOC_002295	uc001dea.2	chr1:68167145-68698284	OK	14.8605	11.0257	-0.43061	-2.58098	5e-05	0.000415211	yes
XLOC_003350	uc001hxe.4,uc001hxh.4,uc009xfz.3	chr1:235710984-235814054	OK	0.822129	0.34283	-1.26187	-5.09641	5e-05	0.000415211	yes
XLOC_035541	uc003umx.1,uc022ahl.1	chr7:93204200-93540772	OK	11.4325	8.0181	-0.51181	-2.7878	5e-05	0.000415211	yes
XLOC_033009	uc003nqh.3,uc011dmi.2,uc011dmj.2,uc011dmk.2	chr6:30509154-30532473	OK	10.9687	6.37589	-0.782697	-4.57372	5e-05	0.000415211	yes
XLOC_040786	uc004dth.2,uc022bxi.1	chrX:54556635-54597907	OK	13.6632	9.86658	-0.469676	-2.64428	5e-05	0.000415211	yes
XLOC_032199	uc003otd.3	chr6:42928499-42947573	OK	0.500944	1.09388	1.12673	1.7314	0.0058	0.0253387	yes
XLOC_031044	uc003lmf.4,uc003lmg.4,uc003lmh.4,uc010jgh.3	chr5:141380233-141392620	OK	12.7719	9.06977	-0.493839	-3.02604	5e-05	0.000415211	yes
XLOC_004270	uc001kos.3	chr10:99609929-99790585	OK	0.543634	0.32749	-0.731182	-3.24438	5e-05	0.000415211	yes
XLOC_002683	uc001evj.2,uc010pci.1	chr1:150618700-150669672	OK	13.7362	9.03299	-0.604709	-3.80876	5e-05	0.000415211	yes
XLOC_001263	uc001ggz.4,uc001gha.2,uc001ghb.2,uc001ghc.2,uc001ghd.2,uc009wvw.2,uc009wvx.2	chr1:170501262-170522974	OK	6.63903	5.30953	-0.322389	-1.88539	0.00115	0.00652757	yes
XLOC_015675	uc002hfc.1,uc002hfd.3,uc002hfe.3,uc002hff.3	chr17:28804425-28853832	OK	7.73293	6.01012	-0.36362	-1.92624	0.00075	0.00456497	yes
XLOC_015925	uc002iky.3,uc002ikz.3,uc002ila.3,uc010wkh.1	chr17:45000485-45177695	OK	21.5708	17.016	-0.342189	-1.9198	0.001	0.00582552	yes
XLOC_014770	uc002dgv.3,uc002dgw.3,uc002dgx.3,uc002dgy.3	chr16:20319099-20338835	OK	0.290897	0.450026	0.6295	1.41916	0.0088	0.0355698	yes
XLOC_005078	uc001kzp.3,uc001kzq.1,uc009xxy.2	chr10:113909621-113943537	OK	4.85786	3.16389	-0.618622	-3.77355	5e-05	0.000415211	yes
XLOC_003213	uc001hlf.1,uc001hlg.4	chr1:217595735-217804441	OK	25.8125	36.3577	0.494195	3.11077	5e-05	0.000415211	yes
XLOC_036506	uc003utv.3,uc003utw.1	chr7:99766980-99775037	OK	0.757786	1.41355	0.899459	2.44121	5e-05	0.000415211	yes
XLOC_023634	uc002wmd.4,uc002wme.4	chr20:5524923-5591693	OK	3.31987	2.76618	-0.263229	-1.62109	0.0052	0.0232004	yes
XLOC_025721	uc003cew.3	chr3:32148002-32210207	OK	35.9721	29.5282	-0.284786	-1.88045	0.00125	0.00701145	yes
XLOC_035084	uc003sjz.1,uc003ska.1,uc003skb.2,uc010ksd.1,uc021zyo.1	chr7:1015308-1177893	OK	23.4314	39.9527	0.769853	2.09179	0.00045	0.00293344	yes
XLOC_018564	uc002nvf.3,uc002nvg.2,uc002nvh.1,uc002nvi.2,uc010xrv.2,uc010xrw.2	chr19:34849206-34893318	OK	127.331	100.389	-0.342988	-2.26476	5e-05	0.000415211	yes
XLOC_035176	uc003swa.2,uc003swb.3,uc003swc.3,uc011jyy.2,uc011jyz.2	chr7:23286315-23314729	OK	3.39862	4.26147	0.326403	2.02428	0.0003	0.00206826	yes
XLOC_019198	uc002mfp.3,uc010duv.3	chr19:6729924-6737633	OK	17.4711	21.7161	0.313798	1.95219	0.0007	0.00429461	yes
XLOC_032245	uc003oyy.3,uc003oyz.1,uc003oza.1,uc003ozb.1,uc010jzj.1	chr6:47624221-47689757	OK	8.08459	3.73856	-1.11269	-7.05063	5e-05	0.000415211	yes
XLOC_028718	uc003gql.1,uc003gqm.1,uc003gqn.1,uc003gqo.3,uc010ieo.1	chr4:22387626-22518906	OK	4.65786	3.91919	-0.249111	-1.42725	0.01215	0.0461769	yes
XLOC_008372	uc001uit.4,uc001uiv.1,uc009zyo.3,uc010tbm.2	chr12:131438451-131626014	OK	0.323572	0.610789	0.916586	1.3254	0.0025	0.0126053	yes
XLOC_005858	uc001nze.2,uc001nzf.3,uc001nzh.2,uc001nzi.3,uc010rni.2,uc010rnj.2,uc021qkt.1	chr11:64037299-64056972	OK	11.5992	17.4034	0.585344	1.81921	0.0013	0.00725414	yes
XLOC_010655	uc001wzt.4,uc001wzu.4	chr14:53019718-53104648	OK	1.81227	4.1518	1.19594	7.31342	5e-05	0.000415211	yes
XLOC_001808	uc001amp.2	chr1:6307349-6321132	OK	6.55055	5.6042	-0.225109	-1.46797	0.01165	0.0446335	yes
XLOC_001829	uc001apq.1,uc001apr.3,uc001aps.3,uc009vmq.3,uc010oad.1	chr1:9160363-9252371	OK	8.64803	12.4496	0.525662	1.92727	0.0009	0.00535296	yes
XLOC_003876	uc001isj.3,uc001isk.3	chr10:25447000-25891161	OK	1.21179	0.754826	-0.682922	-1.44031	0.0108	0.0420144	yes
XLOC_007618	uc001qqw.1,uc001qqx.1,uc001qqy.1,uc001qra.1,uc001qrb.1,uc009zfd.1,uc010sfn.1	chr12:6930962-6949018	OK	0.355046	0.715826	1.0116	1.87748	0.00015	0.00112849	yes
XLOC_009825	uc001vly.3,uc001vlz.3,uc010afi.3	chr13:95254083-95286909	OK	2.38049	3.64008	0.612712	3.69967	5e-05	0.000415211	yes
XLOC_036633	uc003vli.3	chr7:124386113-124405681	OK	1.71517	1.34704	-0.348561	-1.71188	0.00285	0.0141146	yes
XLOC_001414	uc001gxj.3	chr1:202009696-202113896	OK	5.24673	3.44301	-0.607749	-1.75914	0.0021	0.0108839	yes
XLOC_014317	uc002elz.1,uc002ema.1,uc002emb.2,uc002emc.2,uc002emd.2,uc002eme.2,uc002emf.2,uc002emg.3,uc010vhs.1,uc010vht.1,uc010vhu.1	chr16:57653522-57699241	OK	17.3441	11.4544	-0.598545	-3.78581	5e-05	0.000415211	yes
XLOC_010836	uc001xvv.3,uc021rxh.1	chr14:88471467-88481155	OK	0.33196	0.716555	1.11007	1.80527	0.00325	0.015687	yes
XLOC_011537	uc001xzg.3,uc001xzh.3,uc021ryk.1	chr14:91698772-91731357	OK	4.43999	9.16865	1.04615	3.68367	5e-05	0.000415211	yes
XLOC_027241	uc003eyt.2	chr3:150803415-151176497	OK	10.99	4.30803	-1.35109	-4.17272	5e-05	0.000415211	yes
XLOC_007698	uc001rba.3	chr12:13043195-13071451	OK	49.6585	36.7178	-0.435561	-2.65419	5e-05	0.000415211	yes
XLOC_016141	uc002jkp.3,uc002jkq.3,uc002jkr.3,uc002jkt.3,uc002jku.3	chr17:72427024-72447814	OK	15.7385	22.092	0.48922	2.89478	5e-05	0.000415211	yes
XLOC_031191	uc003meo.1,uc021yif.1	chr5:176022802-176037131	OK	3.26635	4.19393	0.360623	2.37388	0.0001	0.000784466	yes
XLOC_014236	uc002eel.3,uc002eem.3,uc002een.3	chr16:46918268-46965201	OK	29.0365	22.5822	-0.36268	-2.37087	5e-05	0.000415211	yes
XLOC_018139	uc021umf.1,uc021umg.1,uc021umh.1	chr19:1103935-1106787	OK	235.81	308.096	0.385757	2.54924	5e-05	0.000415211	yes
XLOC_029761	uc003jpq.2,uc003jpr.2,uc003jpt.2	chr5:54408798-54469005	OK	7.36481	5.64134	-0.384609	-2.33012	5e-05	0.000415211	yes
XLOC_018575	uc002nxi.1,uc002nxk.2,uc002nxl.2,uc002nxn.1,uc010xse.1,uc010xsf.1	chr19:35485687-35517375	OK	9.12591	12.1521	0.413167	2.45264	5e-05	0.000415211	yes
XLOC_026095	uc003eaq.4,uc003ear.3,uc003eas.3,uc003eat.3	chr3:113547028-113666522	OK	1.05128	0.776923	-0.436309	-1.97046	0.00025	0.00175882	yes
XLOC_030064	uc003ktu.3,uc011cwt.2,uc011cwu.1,uc011cwv.2,uc011cww.2,uc011cwy.2,uc011cwz.2	chr5:125695787-125829940	OK	3.51105	5.178	0.560494	3.53683	5e-05	0.000415211	yes
XLOC_036269	uc003tph.3,uc003tpi.2,uc003tpj.2,uc003tpk.2,uc003tpl.2,uc003tpm.2,uc010kzb.2	chr7:50657759-50861159	OK	3.15772	1.88582	-0.743691	-4.94303	5e-05	0.000415211	yes
XLOC_017100	uc002jnx.4,uc002jny.4	chr17:73314156-73401801	OK	106.619	84.1791	-0.340925	-2.27121	5e-05	0.000415211	yes
XLOC_015807	uc002hsr.3,uc002hss.3,uc002hst.3,uc010cwc.3,uc021twu.1	chr17:37893961-37903680	OK	3.24949	3.88746	0.258613	1.41222	0.01275	0.0479497	yes
XLOC_020148	uc002rbk.1,uc002rbl.3,uc002rbm.3,uc002rbn.1,uc002rbo.1,uc002rbp.1	chr2:11674241-11782912	OK	171.697	112.321	-0.61224	-3.00517	5e-05	0.000415211	yes
XLOC_000257	uc001bix.3,uc001biy.3,uc001biz.3,uc021oiw.1,uc021oix.1	chr1:24645811-24741910	OK	0.753234	0.373742	-1.01106	-2.47217	5e-05	0.000415211	yes
XLOC_036054	uc011jwx.2	chr7:6536408-6591067	OK	0.389402	0.242524	-0.683134	-1.68381	0.00365	0.0173329	yes
XLOC_039373	uc004cli.1,uc004clj.1,uc004clk.3,uc004cll.3,uc004clm.3,uc004cln.3,uc004clo.3	chr9:140033608-140064491	OK	0.981324	1.47064	0.583642	2.03278	0.0003	0.00206826	yes
XLOC_030378	uc003mgq.2,uc003mgs.1,uc021yit.1,uc021yiu.1	chr5:176853573-176883287	OK	34.1067	22.2349	-0.617231	-3.13543	5e-05	0.000415211	yes
XLOC_015893	uc002igp.1,uc002igq.1	chr17:42422490-42430476	OK	91.8068	107.893	0.232923	1.53744	0.0069	0.0291361	yes
XLOC_028659	uc003gjy.1,uc003gjz.1	chr4:7061779-7069800	OK	37.9176	32.2455	-0.233771	-1.49447	0.0083	0.0338109	yes
XLOC_030220	uc003lqj.3,uc011dca.2	chr5:148724976-148734226	OK	21.7228	17.9991	-0.271288	-1.74969	0.00255	0.0128094	yes
XLOC_036412	uc003ugd.3,uc003ugf.3,uc003ugg.1,uc011kgo.2	chr7:76939801-77045922	OK	2.15588	1.72477	-0.321877	-1.51575	0.00825	0.0336667	yes
XLOC_011568	uc001ydu.3	chr14:95227520-95242056	OK	9.48389	16.231	0.775197	3.29993	5e-05	0.000415211	yes
XLOC_016722	uc002htg.3,uc002hth.3,uc010cwi.3,uc010cwj.3,uc010wem.2	chr17:38060847-38077226	OK	0.419953	0.675344	0.685395	1.2388	0.00995	0.0393231	yes
XLOC_022219	uc002tvo.3,uc002tvp.3,uc002tvr.3,uc002tvs.3,uc002tvt.2,uc010fnn.3,uc010fno.3,uc021vqf.1,uc021vqg.1	chr2:144703246-145090119	OK	4.02722	3.28061	-0.295823	-1.73989	0.00185	0.00974764	yes
XLOC_026735	uc003cmq.1,uc003cmr.1,uc021wwn.1	chr3:43120717-43147565	OK	3.64528	4.79261	0.394783	2.31854	0.0001	0.000784466	yes
XLOC_026128	uc003edz.4	chr3:120461557-120502038	OK	11.021	13.0976	0.249049	1.55406	0.0064	0.0274043	yes
XLOC_019188	uc002meq.2,uc010xjb.1,uc010xjc.1	chr19:6379579-6393416	OK	26.1849	20.2335	-0.371989	-2.37851	5e-05	0.000415211	yes
XLOC_035472	uc003ubs.4,uc003ubt.3,uc003ubu.3,uc010lcd.3,uc011kfl.2,uc011kfm.1	chr7:74508346-74565623	OK	0.573903	0.907229	0.66066	1.8638	0.0008	0.00482568	yes
XLOC_039298	uc004cci.4,uc004ccj.4,uc010mzz.2	chr9:135906061-135933890	OK	46.3496	38.7383	-0.258796	-1.69	0.0033	0.0158951	yes
XLOC_032438	uc003pum.3	chr6:111279762-111289091	OK	42.2077	49.7595	0.237464	1.49955	0.01015	0.0399085	yes
XLOC_025001	uc003awg.3	chr22:39101803-39130377	OK	3.21517	2.4107	-0.415442	-2.2045	0.00025	0.00175882	yes
XLOC_033224	uc003ovs.3,uc010jyv.3	chr6:43543877-43596936	OK	21.1665	16.2574	-0.38069	-2.02853	0.00035	0.00236356	yes
XLOC_018438	uc002ngg.4,uc002ngh.4,uc010eas.3,uc010xpo.2	chr19:17445790-17453540	OK	5.53569	4.17633	-0.406528	-1.95991	0.0012	0.00677568	yes
XLOC_025522	uc003bhj.4	chr22:46691039-46692557	OK	0.638909	1.10201	0.786454	2.32832	0.00015	0.00112849	yes
XLOC_033205	uc003orz.3	chr6:42151021-42162694	OK	0.306536	0.465299	0.602102	1.58399	0.0064	0.0274043	yes
XLOC_025250	uc003aah.2,uc003aai.4,uc003aaj.4,uc003aak.4,uc003aal.2	chr22:24936308-24978854	OK	20.8668	11.4834	-0.86166	-2.77644	5e-05	0.000415211	yes
XLOC_028445	uc003ipc.3,uc003ipd.3,uc010iqf.3,uc010iqg.3,uc011cio.2,uc011cip.2,uc011ciq.2	chr4:156680125-156728783	OK	0.25401	0.762973	1.58675	3.78174	5e-05	0.000415211	yes
XLOC_021071	uc002uqc.4,uc002uqd.3,uc002uqf.3,uc002uqg.3,uc002uqh.1,uc010fru.3,uc010zfw.2	chr2:189154914-189460652	OK	12.072	9.13322	-0.402472	-2.45628	5e-05	0.000415211	yes
XLOC_033300	uc011dxq.1	chr6:58246158-58287727	OK	4.29586	3.23475	-0.409295	-2.36853	0.0001	0.000784466	yes
XLOC_040534	uc004cqs.1,uc004cqt.1,uc004cqu.1,uc004cqv.1,uc004cqw.1,uc004cqx.2,uc010ndc.1	chrX:2746840-2800961	OK	2.64038	3.57754	0.438221	2.75754	5e-05	0.000415211	yes
XLOC_005672	uc001nbv.1,uc001nbw.1,uc001nbx.1	chr11:45943195-45950654	OK	0.935256	1.42525	0.607777	2.28379	5e-05	0.000415211	yes
XLOC_027127	uc003elx.3	chr3:129033613-129043412	OK	224.096	318.677	0.507978	3.34836	5e-05	0.000415211	yes
XLOC_007708	uc009zia.3	chr12:14925693-14930936	OK	88.8684	108.776	0.291614	1.90993	0.00065	0.00403534	yes
XLOC_007285	uc001pvg.3	chr11:118964584-118966243	OK	199.884	246.044	0.299755	1.92586	0.0007	0.00429461	yes
XLOC_030981	uc003lam.1,uc003lan.1,uc003lao.1,uc003las.1,uc003lat.1,uc011cxz.1	chr5:134363423-134735577	OK	97.9372	35.2145	-1.47569	-8.81452	5e-05	0.000415211	yes
XLOC_000099	uc001apt.3	chr1:9294814-9331394	OK	4.01551	3.30227	-0.282127	-1.72889	0.0028	0.0139139	yes
XLOC_039029	uc010msg.3,uc010msh.3	chr9:99212413-99253618	OK	3.00873	3.80605	0.339142	2.13529	0.00025	0.00175882	yes
XLOC_013878	uc002cjl.1,uc002cjn.1,uc002cjo.1,uc010uup.1	chr16:776957-779715	OK	37.2791	54.3742	0.544555	3.40368	5e-05	0.000415211	yes
XLOC_013508	uc002bnc.3,uc002bnd.3	chr15:89420450-89438982	OK	1.24734	0.75519	-0.723947	-1.83417	0.0014	0.00772678	yes
XLOC_012163	uc001zqe.3,uc001zqf.3,uc010udi.2	chr15:42834719-42862330	OK	8.08813	5.46062	-0.566741	-2.95216	5e-05	0.000415211	yes
XLOC_019358	uc002nfe.3,uc002nff.3	chr19:17160570-17186343	OK	9.3543	11.1047	0.247467	1.58124	0.0054	0.0239407	yes
XLOC_013858	uc002cfx.1	chr16:226678-227520	OK	0.482295	1.51017	1.64672	2.01427	0.00575	0.0251611	yes
XLOC_031022	uc003lfi.3	chr5:139712427-139726188	OK	1.56903	0.810358	-0.953244	-3.7343	5e-05	0.000415211	yes
XLOC_018119	uc002lpe.3	chr19:589892-617159	OK	8.07673	3.90234	-1.04943	-6.52328	5e-05	0.000415211	yes
XLOC_031037	uc003lle.1,uc003llf.2,uc010jgd.1	chr5:140894587-141016423	OK	21.7048	15.6442	-0.472384	-1.6716	0.00305	0.0149177	yes
XLOC_008665	uc001rqe.3,uc001rqj.4,uc001rqk.4,uc009zkv.1,uc010slo.2,uc010slp.2	chr12:48165369-48213763	OK	5.89926	7.55361	0.356634	1.60143	0.00445	0.0204237	yes
XLOC_033484	uc003qaa.1	chr6:125596495-125623282	OK	37.2634	28.9503	-0.36418	-2.3097	5e-05	0.000415211	yes
XLOC_018200	uc002mao.3,uc002map.3,uc002maq.1,uc010dua.3	chr19:4472254-4517716	OK	18.5811	22.5638	0.280173	1.74789	0.00255	0.0128094	yes
XLOC_017960	uc002lcs.3,uc002lct.3	chr18:44633774-44676871	OK	7.91334	9.55132	0.271414	1.61343	0.00625	0.0269046	yes
XLOC_004223	uc001khk.2,uc001khl.2,uc001khn.1,uc009xty.1,uc010qnm.1	chr10:93066718-93371217	OK	3.87669	4.94768	0.351928	1.84124	0.0013	0.00725414	yes
XLOC_022412	uc002utl.1,uc002utm.1	chr2:197058998-197458704	OK	2.32418	1.60811	-0.531352	-3.33759	5e-05	0.000415211	yes
XLOC_004243	uc001kjs.3,uc001kjt.3,uc001kju.3,uc009xul.3,uc009xum.3,uc009xun.3,uc009xuo.3,uc009xuq.3	chr10:96305528-96373861	OK	12.0168	8.88929	-0.434918	-2.31711	5e-05	0.000415211	yes
XLOC_017037	uc002jfx.4,uc010der.3,uc010des.1,uc010wqk.2	chr17:65064132-65243739	OK	13.7907	10.8994	-0.339454	-1.54372	0.0074	0.0308047	yes
XLOC_001810	uc001amw.3,uc001amx.3	chr1:6472497-6484730	OK	1.18247	1.68234	0.508664	1.73128	0.00195	0.0101882	yes
XLOC_001742	uc001aci.2,uc010nyc.1	chr1:934341-935552	OK	96.7551	116.645	0.269715	1.67687	0.0037	0.017524	yes
XLOC_022614	uc002vxz.3,uc002vya.3,uc002vyb.2	chr2:239146907-239148681	OK	28.9288	38.7097	0.420188	2.54555	5e-05	0.000415211	yes
XLOC_016853	uc002iik.1	chr17:43238263-43248930	OK	5.99297	9.0473	0.594217	3.45898	5e-05	0.000415211	yes
XLOC_015906	uc002iih.1,uc002iii.1,uc002iij.1,uc010daf.1	chr17:43238263-43248930	OK	0.858941	1.45762	0.762979	1.51091	0.00825	0.0336667	yes
XLOC_032506	uc003qad.3,uc011ebr.2	chr6:125995498-126085067	OK	3.45208	6.39254	0.888923	5.30783	5e-05	0.000415211	yes
XLOC_027825	uc003ghc.3,uc010icw.3	chr4:3443725-3451512	OK	0.16823	0.326546	0.956855	1.37785	0.00935	0.0374463	yes
XLOC_037288	uc003xpx.4	chr8:42995523-43057970	OK	3.09811	1.65796	-0.901983	-4.03267	5e-05	0.000415211	yes
XLOC_001488	uc001hhz.4,uc001hia.4,uc009xcx.3,uc009xcy.3,uc010psq.2,uc010psr.2,uc010pss.2,uc010pst.2,uc010psu.2,uc021pip.1	chr1:210501595-210849757	OK	2.24531	1.57322	-0.513193	-2.89459	5e-05	0.000415211	yes
XLOC_003248	uc001hnh.1	chr1:222687339-222721444	OK	1.14761	0.716117	-0.680361	-2.82085	5e-05	0.000415211	yes
XLOC_039017	uc004aur.3,uc011luh.2	chr9:97136832-97223202	OK	35.7129	20.8286	-0.777875	-5.02354	5e-05	0.000415211	yes
XLOC_022397	uc002uru.3,uc002urv.3	chr2:191068500-191184771	OK	7.5932	5.59388	-0.440858	-2.93775	5e-05	0.000415211	yes
XLOC_017091	uc002jmi.3,uc002jmj.4,uc002jmk.2,uc010wrs.2	chr17:72946779-72968900	OK	23.2306	16.804	-0.467221	-2.87359	5e-05	0.000415211	yes
XLOC_010706	uc001xfq.2,uc001xfr.2,uc001xfs.2,uc010tsc.1,uc021rua.1	chr14:62160926-62219863	OK	139.931	101.565	-0.462317	-1.62344	0.00065	0.00403534	yes
XLOC_026733	uc003cma.4,uc003cmb.4,uc010hid.3	chr3:42824399-42846027	OK	146.643	170.117	0.214216	1.4243	0.01255	0.0474294	yes
XLOC_030365	uc003meg.3	chr5:175815747-175816753	OK	190.55	285.704	0.584353	3.79101	5e-05	0.000415211	yes
XLOC_036706	uc003vvd.4,uc003vvf.4	chr7:139246307-139477693	OK	4.55262	2.5067	-0.860904	-2.83329	5e-05	0.000415211	yes
XLOC_005620	uc001mul.1,uc001mum.1,uc009yjv.1	chr11:33274473-33378802	OK	14.505	23.9911	0.725949	4.67078	5e-05	0.000415211	yes
XLOC_032932	uc003njx.3	chr6:27834569-27835359	OK	893.212	1414.24	0.662949	4.3823	5e-05	0.000415211	yes
XLOC_032851	uc003nfw.3	chr6:26044125-26124175	OK	987.285	1431.34	0.535824	2.34807	5e-05	0.000415211	yes
XLOC_031809	uc003ngq.3	chr6:26156558-26157343	OK	754.681	1057.5	0.486718	3.22545	5e-05	0.000415211	yes
XLOC_032848	uc003nft.1	chr6:26033319-26033796	OK	295.921	427.522	0.530787	3.43259	5e-05	0.000415211	yes
XLOC_031808	uc003ngm.3	chr6:26124372-26139332	OK	547.384	671.201	0.29419	1.64248	0.00365	0.0173329	yes
XLOC_031814	uc003nha.1	chr6:26217147-26217711	OK	469.965	644.549	0.455737	3.00943	5e-05	0.000415211	yes
XLOC_031868	uc003niw.3	chr6:27100816-27101314	OK	752.437	1150.15	0.612176	4.05565	5e-05	0.000415211	yes
XLOC_031870	uc003niz.3	chr6:27114907-27115346	OK	500.621	648.891	0.374257	2.46063	5e-05	0.000415211	yes
XLOC_032927	uc003njn.1	chr6:27782079-27782518	OK	418.078	608.405	0.541258	3.54095	5e-05	0.000415211	yes
XLOC_032930	uc003njs.3	chr6:27805657-27806117	OK	69.3461	94.5375	0.447072	2.72751	5e-05	0.000415211	yes
XLOC_031913	uc003njw.3	chr6:27833106-27833576	OK	389.303	514.834	0.403216	2.63913	5e-05	0.000415211	yes
XLOC_032936	uc003nkb.1	chr6:27860476-27860963	OK	565.909	876.862	0.63178	4.17018	5e-05	0.000415211	yes
XLOC_032849	uc003nfu.3	chr6:26043454-26043885	OK	197.386	263.918	0.419065	2.67539	5e-05	0.000415211	yes
XLOC_031812	uc003ngx.3	chr6:26199641-26203342	OK	585.495	709.91	0.277979	1.67179	0.0034	0.0163329	yes
XLOC_032856	uc003ngz.2	chr6:26216427-26216872	OK	925.148	1115.33	0.269711	1.79253	0.0017	0.0090577	yes
XLOC_031818	uc003nhh.3	chr6:26251834-26264107	OK	696.638	826.727	0.247002	1.41834	0.01265	0.047718	yes
XLOC_032926	uc003njl.3	chr6:27775256-27775709	OK	661.846	896.316	0.437513	2.89248	5e-05	0.000415211	yes
XLOC_031909	uc003njo.3	chr6:27782821-27783267	OK	392.579	488.71	0.315996	2.07688	0.0003	0.00206826	yes
XLOC_031912	uc003nju.1,uc003njv.3	chr6:27806322-27819974	OK	300.625	400.845	0.415076	2.53158	5e-05	0.000415211	yes
XLOC_031914	uc003nkc.1	chr6:27861202-27861669	OK	614.264	776.743	0.33858	2.23417	0.00015	0.00112849	yes
XLOC_031803	uc003nfp.1	chr6:26020717-26021186	OK	84.3565	115.773	0.456722	2.79525	5e-05	0.000415211	yes
XLOC_032847	uc003nfs.1	chr6:26029319-26032408	OK	1313.77	2123.78	0.692917	4.5846	5e-05	0.000415211	yes
XLOC_032854	uc003ngv.3,uc003ngw.3,uc021ymt.1	chr6:26175744-26199505	OK	572.278	772.51	0.432838	1.76191	0.0015	0.00817262	yes
XLOC_032860	uc003nhg.1	chr6:26250369-26250835	OK	950.385	1260.96	0.407941	2.70421	5e-05	0.000415211	yes
XLOC_032861	uc003nhi.3	chr6:26271043-26272942	OK	1032.84	1573.3	0.607176	3.68939	5e-05	0.000415211	yes
XLOC_031908	uc003njm.3	chr6:27775976-27778314	OK	201.037	273.347	0.443275	2.93961	5e-05	0.000415211	yes
XLOC_032933	uc003njy.3	chr6:27839622-27840099	OK	235.254	346.517	0.558703	3.59019	5e-05	0.000415211	yes
XLOC_032935	uc003nka.3	chr6:27858092-27858570	OK	346.912	565.474	0.704889	4.59649	5e-05	0.000415211	yes
XLOC_031804	uc003nfq.3	chr6:26021906-26022278	OK	257.769	349.883	0.440793	2.83052	5e-05	0.000415211	yes
XLOC_032846	uc003nfr.3	chr6:26027123-26027480	OK	722.782	856.395	0.244715	1.61206	0.005	0.0224632	yes
XLOC_031817	uc003nhe.1	chr6:26240653-26241021	OK	343.73	448.308	0.383215	2.48315	5e-05	0.000415211	yes
XLOC_032862	uc003nhm.2	chr6:26281282-26285762	OK	696.262	875.421	0.330347	1.91771	0.0009	0.00535296	yes
XLOC_031910	uc003njp.3	chr6:27791902-27792258	OK	54.3895	71.7764	0.40018	2.56278	5e-05	0.000415211	yes
XLOC_032929	uc003njr.3	chr6:27798951-27799305	OK	101.487	128.345	0.338731	2.08636	0.0002	0.00144803	yes
XLOC_002670	uc001ete.3	chr1:149859018-149859466	OK	730.644	881.153	0.270225	1.78521	0.0017	0.0090577	yes
XLOC_001000	uc001etd.3	chr1:149858524-149858961	OK	1359.69	1710.99	0.331549	2.20332	0.0002	0.00144803	yes
XLOC_002667	uc021oxz.1	chr1:149821758-149822340	OK	21.1436	28.8949	0.450596	2.62207	5e-05	0.000415211	yes
XLOC_002669	uc001etc.3	chr1:149852450-149858232	OK	249.568	293.742	0.235119	1.55864	0.0068	0.0287816	yes
XLOC_002664	uc010pbl.2	chr1:149784779-149785236	OK	281.621	458.331	0.702631	4.54471	5e-05	0.000415211	yes
XLOC_003298	uc001hsy.3	chr1:228632994-228646259	OK	94.5535	124.005	0.3912	1.47426	0.0106	0.0414058	yes
XLOC_031735	uc003nac.3	chr6:12002390-12165650	OK	2.81186	2.21572	-0.34375	-1.15195	0.0118	0.0450586	yes
XLOC_022592	uc002vvg.3,uc010znd.2,uc010zne.2	chr2:234745485-234764523	OK	14.2699	17.5658	0.299792	1.90388	0.0006	0.00376836	yes
XLOC_004059	uc001jpg.4,uc001jph.4,uc001jpi.4,uc001jpj.4,uc001jpk.4,uc001jpl.4,uc009xqc.1,uc009xqd.3	chr10:71029755-71161637	OK	60.8555	51.2253	-0.248531	-1.64778	0.0044	0.0202403	yes
XLOC_031965	uc003nok.3,uc003nol.3,uc010jrq.3,uc010klp.2,uc011dmc.2,uc011dmd.2,uc021ytz.1,uc021yua.1	chr6:29794755-30032686	OK	166.689	70.9184	-1.23292	-4.42872	5e-05	0.000415211	yes
XLOC_032040	uc003ocu.2,uc011dqq.1	chr6:33032345-33057473	OK	0.156073	0.762088	2.28774	1.87448	0.0018	0.00950278	yes
XLOC_033064	uc003obw.3,uc010juc.2,uc011dqd.2,uc011dqe.2,uc021yvz.1	chr6:32605182-32634466	OK	9.4934	7.85595	-0.273138	-1.59253	0.0055	0.0242709	yes
XLOC_033063	uc003obj.3,uc003obk.4,uc003obp.4,uc011dqb.1,uc011dqc.1,uc021yvx.1	chr6:32485121-32557613	OK	17.8425	13.0601	-0.450152	-2.67563	5e-05	0.000415211	yes
XLOC_016001	uc002iug.1,uc002iuh.2,uc010dce.1,uc010wni.1	chr17:53342320-53402426	OK	0.458023	0.305515	-0.584179	-1.24608	0.01	0.0394435	yes
XLOC_001353	uc001grq.1,uc001grr.1,uc001grs.1	chr1:185703517-186446655	OK	7.44389	4.37816	-0.765732	-1.80007	0.00215	0.0110932	yes
XLOC_012467	uc002bcq.1,uc002bcr.3,uc002bcs.3	chr15:77712828-77777946	OK	13.2472	10.0384	-0.400163	-2.47723	5e-05	0.000415211	yes
XLOC_018181	uc002lya.3,uc002lyb.3,uc010dtm.1,uc010xhn.1	chr19:3538262-3579081	OK	100.702	149.448	0.569543	3.3959	5e-05	0.000415211	yes
XLOC_030626	uc003jnp.4,uc003jnq.4,uc003jnr.4	chr5:43192222-43313628	OK	19.4424	24.8758	0.355534	2.10212	0.0001	0.000784466	yes
XLOC_024603	uc002yxo.3	chr21:40714240-40721047	OK	601.016	495.654	-0.27807	-1.83607	0.0012	0.00677568	yes
XLOC_033338	uc003pis.3,uc003pit.3,uc003piu.2,uc021zbz.1	chr6:79910961-79946517	OK	41.7871	32.2203	-0.375087	-2.24314	0.00015	0.00112849	yes
XLOC_031837	uc003nig.3,uc021ynn.1	chr6:26537725-26547164	OK	26.5123	21.854	-0.278768	-1.64622	0.00305	0.0149177	yes
XLOC_030228	uc003lrk.4	chr5:149372685-149535422	OK	8.94194	5.51485	-0.697266	-3.94412	5e-05	0.000415211	yes
XLOC_013974	uc002cwq.4,uc002cwr.4,uc002cwt.3,uc010bts.3,uc010btt.3	chr16:4511681-4560348	OK	24.8767	13.1076	-0.924388	-4.46135	5e-05	0.000415211	yes
XLOC_013895	uc002cmg.3,uc010bru.3,uc010uvh.2,uc010uvi.2,uc010uvj.2,uc010uvk.2	chr16:1664640-1752073	OK	75.5016	38.5479	-0.969854	-6.27289	5e-05	0.000415211	yes
XLOC_020876	uc002tvd.3,uc002tve.3,uc002tvf.3	chr2:138717014-138790053	OK	13.1662	7.63561	-0.786023	-3.23883	5e-05	0.000415211	yes
XLOC_030782	uc003kfy.3,uc010jab.3,uc010jac.3,uc010jad.3	chr5:78668367-78811194	OK	8.7239	6.04982	-0.528081	-3.21041	5e-05	0.000415211	yes
XLOC_013465	uc002bjg.3,uc002bjh.3	chr15:83517685-83621476	OK	26.3705	20.7602	-0.345103	-2.20411	0.0001	0.000784466	yes
XLOC_011177	uc001wja.2,uc001wjb.2	chr14:23735770-23772844	OK	7.94749	9.51131	0.259145	1.45657	0.0126	0.0475738	yes
XLOC_036135	uc003sym.4	chr7:27145808-27172333	OK	0.536759	0.917007	0.772658	2.01521	0.00195	0.0101882	yes
XLOC_036136	uc003syn.2,uc003syo.2	chr7:27179773-27196296	OK	2.59143	3.69469	0.511705	1.63964	0.00655	0.0278841	yes
XLOC_036138	uc003syt.3,uc011jzm.2	chr7:27202056-27219880	OK	5.59732	7.57869	0.437211	2.80079	5e-05	0.000415211	yes
XLOC_016897	uc002inv.3	chr17:46684594-46688383	OK	7.67162	10.6704	0.476016	3.09563	5e-05	0.000415211	yes
XLOC_007903	uc001sen.3	chr12:54378945-54384062	OK	0.14486	0.387483	1.41947	2.24108	0.00105	0.00607519	yes
XLOC_007902	uc001sem.3	chr12:54356032-54371593	OK	2.80972	4.92941	0.810988	3.83858	5e-05	0.000415211	yes
XLOC_007907	uc001ses.3,uc001seu.3,uc001sev.3,uc001sew.3,uc001sex.3	chr12:54410577-54449814	OK	1.10612	1.59082	0.524254	1.74597	0.0009	0.00535296	yes
XLOC_007905	uc001seq.3	chr12:54393876-54397120	OK	1.5913	2.70872	0.767401	3.34354	5e-05	0.000415211	yes
XLOC_021021	uc002ukn.3,uc002uko.3,uc002ukp.3	chr2:176993366-176997423	OK	0.389631	0.123357	-1.65927	-1.98229	0.00145	0.00794574	yes
XLOC_029259	uc003itu.2,uc003itv.2,uc010irq.2,uc011ckf.1,uc011ckg.1,uc011ckh.1	chr4:175411327-175444044	OK	2.1093	1.03331	-1.0295	-5.03986	5e-05	0.000415211	yes
XLOC_018577	uc002nxq.2,uc002nxr.2,uc002nxt.1,uc010xsh.1	chr19:35531409-35597208	OK	1.89525	2.70688	0.514241	2.09775	0.0001	0.000784466	yes
XLOC_041054	uc004exl.4	chrX:133594174-133634703	OK	27.2729	23.1004	-0.23955	-1.48903	0.01	0.0394435	yes
XLOC_037785	uc003xas.3,uc003xat.3,uc010lts.2	chr8:21971813-21988729	OK	2.94762	3.71341	0.333193	1.95215	0.0005	0.00322169	yes
XLOC_006356	uc001lpv.3,uc010qvw.2,uc010qvx.2	chr11:532241-535550	OK	29.3274	23.5863	-0.314303	-1.91235	0.00085	0.00509496	yes
XLOC_006922	uc001nxg.1	chr11:63320241-63330855	OK	0.662531	1.88784	1.51068	3.48067	5e-05	0.000415211	yes
XLOC_000692	uc001dmc.4,uc001dme.2,uc010osk.2,uc021opj.1	chr1:87380334-87634886	OK	8.62472	6.76924	-0.349486	-1.57299	0.00665	0.0282503	yes
XLOC_016454	uc002gob.1	chr17:13393408-13507364	OK	22.1365	17.6565	-0.326229	-1.75283	0.00215	0.0110932	yes
XLOC_015513	uc002goh.1	chr17:14204260-14252722	OK	2.89078	3.93696	0.445623	2.27222	5e-05	0.000415211	yes
XLOC_009832	uc001vmw.3	chr13:96743092-97491815	OK	1.7972	2.65218	0.561431	3.55343	5e-05	0.000415211	yes
XLOC_014367	uc002etd.3	chr16:67459386-67471655	OK	0.562655	1.20446	1.09806	2.56792	5e-05	0.000415211	yes
XLOC_028945	uc003hqp.2	chr4:88257690-88312455	OK	2.08391	2.96386	0.508185	2.57843	5e-05	0.000415211	yes
XLOC_005654	uc001mxq.4	chr11:43702142-43883260	OK	12.59	9.67729	-0.379605	-2.11316	0.00025	0.00175882	yes
XLOC_019744	uc002pkv.1,uc010emk.1	chr19:49316273-49339934	OK	0.353208	0.872204	1.30415	2.2727	0.0002	0.00144803	yes
XLOC_015128	uc002fgv.3	chr16:82068857-82173247	OK	1.37088	2.45827	0.842541	2.58656	5e-05	0.000415211	yes
XLOC_015135	uc002fhk.2,uc010vnv.1	chr16:84155743-84178802	OK	18.6407	23.4088	0.328597	2.12158	0.00035	0.00236356	yes
XLOC_024651	uc002zdi.3,uc011aey.2	chr21:44948908-45079374	OK	1.2328	2.22767	0.853597	2.49777	5e-05	0.000415211	yes
XLOC_005092	uc001lct.3,uc001lcu.3	chr10:118430571-118886097	OK	1.45475	0.92465	-0.653791	-1.53113	0.00745	0.030965	yes
XLOC_032018	uc003nxk.2	chr6:31795511-31798031	OK	24.6712	35.9005	0.541176	3.49611	5e-05	0.000415211	yes
XLOC_033045	uc003nxh.3,uc010jte.3,uc021yuz.1	chr6:31777395-31785722	OK	41.3655	55.1172	0.414075	2.60499	5e-05	0.000415211	yes
XLOC_001199	uc001gaq.3	chr1:161494032-161497364	OK	0.409332	0.650313	0.667864	1.96878	0.00075	0.00456497	yes
XLOC_035488	uc003uew.3	chr7:75931874-75933614	OK	2411.3	3041.04	0.334751	2.17511	0.00015	0.00112849	yes
XLOC_008271	uc001txb.3	chr12:119616594-119632551	OK	18.0356	8.77821	-1.03884	-6.81289	5e-05	0.000415211	yes
XLOC_019900	uc002qjx.3,uc002qkc.3,uc002qkd.3	chr19:55773590-55791751	OK	18.4301	21.655	0.232639	1.40709	0.01335	0.0497202	yes
XLOC_032355	uc003pli.3,uc021zcg.1	chr6:87647023-87726397	OK	0.320294	0.176366	-0.860824	-1.40381	0.0114	0.0438315	yes
XLOC_004429	uc001lgj.2	chr10:124221040-124274424	OK	4.63745	7.60248	0.713137	4.54606	5e-05	0.000415211	yes
XLOC_007283	uc001put.2,uc001puu.2,uc001puw.1,uc001pux.3,uc010ryu.1,uc010ryv.1	chr11:118914895-118929402	OK	50.895	23.3542	-1.12384	-7.33697	5e-05	0.000415211	yes
XLOC_039821	uc004ars.1,uc004art.1,uc004aru.3,uc010mqr.2,uc010mqt.2	chr9:94972624-95056038	OK	97.9179	73.6233	-0.411411	-2.67679	5e-05	0.000415211	yes
XLOC_036065	uc003srm.3,uc003srn.4,uc003sro.4,uc003srq.3,uc003srr.3,uc003srs.1,uc010ktr.3	chr7:8152814-8302469	OK	21.614	16.7023	-0.371915	-2.25914	5e-05	0.000415211	yes
XLOC_018287	uc002mnq.2,uc002mnr.2,uc002mns.2,uc002mnt.2,uc010xle.1	chr19:10380424-10399586	OK	2.12818	2.5522	0.262126	1.52644	0.0073	0.0304512	yes
XLOC_033273	uc003pbh.2,uc003pbi.2,uc003pbj.3	chr6:52866097-52926600	OK	5.82014	7.14187	0.295247	1.81647	0.0017	0.0090577	yes
XLOC_001807	uc001amk.3,uc001aml.3	chr1:6266188-6299518	OK	30.5713	20.2335	-0.59543	-3.7163	5e-05	0.000415211	yes
XLOC_023250	uc002wwg.2,uc002wwh.2	chr20:30193085-30194317	OK	189.788	120.832	-0.651379	-4.24464	5e-05	0.000415211	yes
XLOC_001966	uc001bhh.4	chr1:23881583-23886413	OK	72.3282	32.6598	-1.14704	-7.07063	5e-05	0.000415211	yes
XLOC_031773	uc003ncw.3	chr6:19837510-19842709	OK	5.6394	3.41821	-0.7223	-4.11774	5e-05	0.000415211	yes
XLOC_022470	uc002vcs.3,uc002vct.3,uc002vcu.3	chr2:209100952-209119849	OK	44.6225	23.6371	-0.916722	-5.93572	5e-05	0.000415211	yes
XLOC_041768	uc004fip.3,uc004fiq.3,uc004fit.1,uc004fiu.3	chrX:153051220-153063967	OK	47.7601	66.9407	0.487077	1.77953	0.0019	0.00995913	yes
XLOC_041735	uc004fcw.4,uc010nsu.2,uc011mxd.2,uc011mxe.2,uc011mxf.2,uc011mxg.2,uc011mxh.2,uc011mxj.2,uc011mxl.1	chrX:148560294-148622504	OK	49.2631	31.7446	-0.633995	-3.09785	5e-05	0.000415211	yes
XLOC_033015	uc003nrn.3	chr6:30710975-30712327	OK	193.788	120.553	-0.684808	-4.49774	5e-05	0.000415211	yes
XLOC_017961	uc002lcu.3	chr18:44679952-44702767	OK	28.1242	23.9676	-0.230725	-1.43539	0.0115	0.044153	yes
XLOC_040093	uc010myt.1	chr9:131935473-131944636	OK	106.457	133.325	0.324674	2.1117	0.0004	0.0026568	yes
XLOC_001921	uc001bbd.2	chr1:19230773-19283161	OK	1.42107	2.14759	0.595739	3.68469	5e-05	0.000415211	yes
XLOC_011560	uc001ycq.3	chr14:94594115-94595957	OK	18.0772	24.8757	0.460564	2.57567	5e-05	0.000415211	yes
XLOC_015872	uc021txx.1	chr17:41158429-41166485	OK	4.82687	6.42202	0.411938	2.33274	5e-05	0.000415211	yes
XLOC_002016	uc001bon.1,uc001boo.1,uc001bop.1	chr1:27992571-27998724	OK	61.1458	99.9145	0.70844	4.34649	5e-05	0.000415211	yes
XLOC_022285	uc002uce.3,uc002ucf.3	chr2:163123523-163175469	OK	3.56653	4.58938	0.363775	2.17299	0.0001	0.000784466	yes
XLOC_005382	uc001loy.4	chr11:313990-315272	OK	23.8757	40.355	0.757205	4.85544	5e-05	0.000415211	yes
XLOC_024299	uc002yrn.3,uc011adv.2	chr21:34696452-34734492	OK	10.9395	8.36008	-0.387956	-1.48619	0.00965	0.0384004	yes
XLOC_035677	uc003vgh.3,uc003vgi.3,uc003vgj.3,uc003vgk.3,uc003vgm.3,uc011kmn.2,uc011kmp.2,uc011kmq.2	chr7:112063193-112130943	OK	46.3837	35.1971	-0.398158	-2.42039	5e-05	0.000415211	yes
XLOC_010795	uc001xse.2,uc001xsg.2,uc010asl.1,uc010asm.1	chr14:76452095-76550938	OK	24.6431	19.2495	-0.356363	-2.11799	0.0003	0.00206826	yes
XLOC_007276	uc001pto.2,uc001ptp.2	chr11:118398208-118436791	OK	22.8918	17.9866	-0.347911	-2.04285	0.00025	0.00175882	yes
XLOC_008217	uc001tqg.3,uc001tqh.3,uc001tqi.3	chr12:110562139-110656600	OK	3.35357	2.77855	-0.271361	-1.7091	0.00255	0.0128094	yes
XLOC_012680	uc002bul.3,uc010bon.3,uc010urq.2,uc010urr.1	chr15:99192760-99509821	OK	63.4178	37.82	-0.745737	-3.61314	5e-05	0.000415211	yes
XLOC_032661	uc003qta.3	chr6:160390113-160527583	OK	8.63069	7.3078	-0.240038	-1.44171	0.0122	0.0463342	yes
XLOC_014614	uc002cmy.3,uc010uvn.2,uc010uvo.2	chr16:1839912-1844909	OK	0.281251	0.518343	0.882051	1.50268	0.00505	0.0226437	yes
XLOC_021215	uc010zju.2,uc021vwn.1	chr2:217497312-217529158	OK	75.3083	102.246	0.441166	2.85782	5e-05	0.000415211	yes
XLOC_036252	uc003tnr.3,uc003tns.3,uc003tnt.3	chr7:45951843-45960871	OK	2.28205	1.82041	-0.326069	-1.67759	0.0031	0.0151119	yes
XLOC_015824	uc002hus.3	chr17:38599675-38613982	OK	107.263	57.3802	-0.902534	-5.93935	5e-05	0.000415211	yes
XLOC_022490	uc002vgj.4	chr2:217536827-217560272	OK	45.8692	37.978	-0.272362	-1.8178	0.0015	0.00817262	yes
XLOC_024846	uc011aiw.2,uc021wmq.1	chr22:22345495-23265082	OK	10.0742	7.51489	-0.422842	-2.52038	5e-05	0.000415211	yes
XLOC_041640	uc004ewd.3,uc004ewe.4,uc004ewf.2,uc004ewg.3,uc022cdv.1,uc022cdw.1	chrX:130407478-130712873	OK	36.5626	29.9924	-0.285773	-1.59722	0.0045	0.0205714	yes
XLOC_002854	uc001fup.2,uc001fuq.2,uc001fur.2	chr1:159895427-159916065	OK	3.20911	2.52171	-0.347773	-1.86531	0.00095	0.00560701	yes
XLOC_030160	uc003lgq.3,uc011czk.1,uc021yen.1	chr5:140027383-140042065	OK	42.3879	34.46	-0.298729	-1.95552	0.0008	0.00482568	yes
XLOC_008977	uc001tfv.3,uc001tfw.3,uc001tfx.3	chr12:99007181-99038809	OK	9.29899	7.40676	-0.32823	-1.92242	0.001	0.00582552	yes
XLOC_001455	uc001hdz.2,uc001hea.2,uc009xbu.2,uc009xbv.2	chr1:206643362-206670244	OK	2.79321	1.45674	-0.939184	-5.13826	5e-05	0.000415211	yes
XLOC_040999	uc004eqr.1,uc004eqs.3	chrX:117861291-117939334	OK	31.4405	25.218	-0.318169	-1.79288	0.00195	0.0101882	yes
XLOC_014535	uc002fla.3	chr16:88704884-88707091	OK	0.258109	0.776043	1.58815	2.1332	0.0022	0.0113115	yes
XLOC_024775	uc002zly.3	chr22:17565818-17596584	OK	2.45719	2.07507	-0.243849	-1.46104	0.01035	0.0405469	yes
XLOC_007232	uc001pna.2,uc001pnb.2,uc009yym.2	chr11:112013948-112034840	OK	4.01263	1.29535	-1.63121	-6.22015	5e-05	0.000415211	yes
XLOC_020726	uc002tiy.3,uc002tiz.3,uc002tja.3,uc002tjb.3	chr2:113856936-113891593	OK	1.18002	0.866437	-0.445646	-1.25543	0.0059	0.02572	yes
XLOC_001460	uc001her.3,uc009xby.3	chr1:207036923-207042747	OK	4.35226	2.3838	-0.868499	-4.08116	5e-05	0.000415211	yes
XLOC_033539	uc003qhi.3,uc003qhj.3,uc003qhk.3,uc011edl.2	chr6:137321034-137366442	OK	1.11915	1.8755	0.744877	2.82611	5e-05	0.000415211	yes
XLOC_018358	uc002mxx.3	chr19:14142261-14164107	OK	7.15396	8.54354	0.256093	1.55519	0.0061	0.0263925	yes
XLOC_030663	uc003jqp.3,uc003jqq.3,uc003jqr.3,uc010iwb.3,uc010iwd.3,uc011cqk.2	chr5:55230924-55290958	OK	3.26914	5.44767	0.736731	3.12136	5e-05	0.000415211	yes
XLOC_002749	uc001fcr.3,uc009wol.1,uc010pdy.2	chr1:153634513-153643479	OK	199.785	168.742	-0.24363	-1.61991	0.0041	0.0191105	yes
XLOC_018293	uc002mpk.2,uc002mpl.2,uc002mpm.2,uc002mpn.3,uc002mpo.3,uc002mpp.3,uc002mpq.3,uc010xli.1	chr19:10764903-10803103	OK	46.1949	38.7589	-0.253208	-1.61787	0.00435	0.0200388	yes
XLOC_019337	uc002nam.3,uc010dzx.1	chr19:15218213-15236598	OK	53.2272	65.8999	0.308112	1.76198	0.00165	0.00885553	yes
XLOC_013383	uc002bat.2,uc010bkl.2	chr15:75931425-75954717	OK	79.0394	98.4624	0.317002	1.83492	0.00145	0.00794574	yes
XLOC_038039	uc003ych.2,uc011lfq.1,uc011lfr.1	chr8:82569150-82598672	OK	4.84033	5.97446	0.303702	1.95507	0.00095	0.00560701	yes
XLOC_017561	uc002kvg.4,uc002kvh.4	chr18:22006608-22033494	OK	10.846	8.24526	-0.395527	-2.31992	0.0001	0.000784466	yes
XLOC_036650	uc003vmt.2,uc003vmu.2,uc003vmv.2,uc003vmw.2,uc003vmx.2,uc003vmy.2,uc011kol.1,uc011kom.1,uc011kon.1	chr7:128032330-128050036	OK	35.9396	42.2639	0.233851	1.5225	0.00845	0.0343095	yes
XLOC_036217	uc003thq.3,uc003thr.3	chr7:41724714-41818976	OK	1.1293	0.582279	-0.955647	-3.60352	5e-05	0.000415211	yes
XLOC_021084	uc002urx.4,uc002ury.4,uc010fsb.3	chr2:191208195-191236391	OK	1.16836	0.809909	-0.528652	-1.92037	0.0006	0.00376836	yes
XLOC_020621	uc002syx.3,uc002syy.3,uc010fik.3,uc010yvj.1,uc010yvk.2	chr2:99061301-99208007	OK	3.10253	2.50869	-0.306509	-1.77857	0.0022	0.0113115	yes
XLOC_029129	uc003iiw.4,uc003iix.4,uc011chn.1,uc011chp.1	chr4:142944329-143767604	OK	30.4698	20.9146	-0.542872	-2.90517	5e-05	0.000415211	yes
XLOC_004410	uc001len.4,uc001leo.3,uc001lep.3	chr10:121485541-121588946	OK	3.46417	2.27294	-0.607947	-1.963	0.0004	0.0026568	yes
XLOC_035968	uc003wly.3,uc003wlz.3,uc011kvu.2	chr7:155089485-155101945	OK	66.305	84.3519	0.347304	2.28896	5e-05	0.000415211	yes
XLOC_020749	uc002tlk.3,uc002tll.3,uc010yye.2	chr2:118846049-118868910	OK	3.58107	4.2148	0.235072	1.47066	0.00915	0.0367547	yes
XLOC_036011	uc003skn.2,uc003skp.1,uc003skq.2	chr7:1503820-1544043	OK	21.8412	15.6322	-0.48253	-2.7916	5e-05	0.000415211	yes
XLOC_001076	uc001fct.3,uc001fcu.3,uc001fcv.3,uc001fcw.3,uc001fcx.3,uc001fcy.3,uc009wom.3,uc010peb.2,uc010pec.2	chr1:153700536-153746555	OK	11.3115	15.028	0.40986	2.61654	5e-05	0.000415211	yes
XLOC_037828	uc003xha.3,uc011lav.2,uc011law.2,uc011lax.2	chr8:28625174-28747755	OK	4.26643	3.30746	-0.367305	-2.31983	5e-05	0.000415211	yes
XLOC_028332	uc003ifk.2	chr4:128554086-128644009	OK	1.1885	0.815541	-0.543313	-2.4694	5e-05	0.000415211	yes
XLOC_026808	uc003cxm.1,uc003cxn.1,uc021wyl.1	chr3:49761727-49823973	OK	6.41393	4.68245	-0.453944	-2.71386	5e-05	0.000415211	yes
XLOC_005513	uc001mho.3	chr11:9405832-9469674	OK	31.4664	25.5269	-0.301792	-1.89722	0.00095	0.00560701	yes
XLOC_027070	uc003eek.2,uc010hre.1	chr3:121488609-121553926	OK	10.2234	7.94509	-0.363742	-2.2114	5e-05	0.000415211	yes
XLOC_026351	uc003fco.3,uc003fcp.2,uc003fcq.2,uc003fcr.2,uc003fcs.2,uc003fct.2,uc003fcu.2,uc010hvy.2,uc010hvz.1,uc021xgm.1	chr3:158787040-159615155	OK	0.472202	0.200863	-1.23319	-1.83595	5e-05	0.000415211	yes
XLOC_012603	uc002bpl.1,uc010uqg.1	chr15:90931472-91045475	OK	44.436	28.7057	-0.630393	-4.18766	5e-05	0.000415211	yes
XLOC_041401	uc004dsc.3,uc004dsd.3,uc004dse.2,uc022bxf.1	chrX:53260282-53350561	OK	2.96601	6.24268	1.07364	4.39417	5e-05	0.000415211	yes
XLOC_041776	uc004fjr.1,uc004fjs.1,uc004fjt.1,uc004fju.2,uc004fjv.2,uc004fjw.2	chrX:153275956-153363225	OK	103.205	79.7495	-0.371963	-2.21259	0.0001	0.000784466	yes
XLOC_012483	uc002bdq.3,uc002bdr.2,uc010unb.1	chr15:78730517-78793798	OK	28.0936	16.8315	-0.739076	-4.40407	5e-05	0.000415211	yes
XLOC_030957	uc003kxa.2,uc003kxb.2,uc010jdt.2	chr5:131746464-131831259	OK	2.023	3.03934	0.587261	2.18764	0.0001	0.000784466	yes
XLOC_019686	uc002pds.1	chr19:46386865-46389376	OK	27.4949	39.0915	0.507694	3.19493	5e-05	0.000415211	yes
XLOC_003183	uc001hhq.2,uc010psm.2	chr1:209958059-209979520	OK	4.83987	3.50987	-0.463551	-2.81989	5e-05	0.000415211	yes
XLOC_010294	uc001vqv.3	chr13:110405924-110440490	OK	1.45493	2.21504	0.606382	1.85649	0.00105	0.00607519	yes
XLOC_030473	uc003jda.3,uc003jdb.3	chr5:2745961-2758953	OK	11.4305	15.0199	0.393982	1.57829	0.0061	0.0263925	yes
XLOC_014958	uc002eht.1	chr16:54317102-54320727	OK	4.88471	7.2532	0.570345	3.32963	5e-05	0.000415211	yes
XLOC_030468	uc003jcz.2,uc011cmf.1	chr5:1877526-1884933	OK	5.73158	9.01256	0.653003	3.53826	5e-05	0.000415211	yes
XLOC_014276	uc002ehv.3,uc002ehw.3,uc010cca.1,uc021tin.1	chr16:54964586-54988557	OK	20.8878	25.6926	0.29869	1.79688	0.002	0.0104124	yes
XLOC_010780	uc001xpz.2	chr14:74960449-74962271	OK	33.8738	43.7311	0.368491	2.28944	0.0001	0.000784466	yes
XLOC_012584	uc002bmv.1	chr15:89178903-89198879	OK	41.2483	51.1275	0.309765	1.9357	0.0007	0.00429461	yes
XLOC_002810	uc001fps.1,uc001fpt.1	chr1:156690591-156706752	OK	13.3284	9.7545	-0.450365	-2.17041	0.00015	0.00112849	yes
XLOC_012464	uc002bbw.1	chr15:76629095-76639519	OK	1.69239	2.88992	0.771968	3.13703	5e-05	0.000415211	yes
XLOC_030077	uc003kva.3	chr5:128430441-128449719	OK	103.957	122.263	0.234007	1.55152	0.0056	0.0246382	yes
XLOC_019909	uc002qla.3,uc002qlb.3,uc002qlc.3	chr19:55964345-55973049	OK	74.5253	101.662	0.447973	2.84609	5e-05	0.000415211	yes
XLOC_019376	uc002nja.2,uc002njb.2,uc002njc.2,uc002njd.2,uc002nje.2,uc010xqh.2	chr19:18527974-18549239	OK	23.0906	34.6177	0.584202	2.83224	5e-05	0.000415211	yes
XLOC_023287	uc002xak.2,uc002xal.3,uc010geu.1,uc010zuj.1,uc010zuk.2	chr20:32951061-33128762	OK	94.1034	72.6869	-0.372552	-1.63578	0.005	0.0224632	yes
XLOC_007558	uc001qla.2,uc001qlb.2,uc010seb.2	chr12:2921786-2944221	OK	6.28307	4.89121	-0.361276	-2.20075	5e-05	0.000415211	yes
XLOC_029747	uc003joy.3,uc011cqc.2	chr5:52285136-52390609	OK	8.02964	5.55867	-0.530596	-3.41473	5e-05	0.000415211	yes
XLOC_016841	uc002igt.1,uc002igu.1	chr17:42449399-42466995	OK	0.407885	0.642177	0.654807	1.86857	0.0002	0.00144803	yes
XLOC_015963	uc010dbl.3,uc010dbm.3	chr17:48133339-48167849	OK	14.8603	6.15976	-1.27051	-8.01849	5e-05	0.000415211	yes
XLOC_021002	uc002uho.1,uc002uhp.1,uc010fqk.1,uc010fqm.1,uc010zdy.1	chr2:173292081-173377476	OK	5.11744	2.87075	-0.833997	-4.0733	5e-05	0.000415211	yes
XLOC_016320	uc002fwo.4	chr17:3617918-3704537	OK	19.4825	26.498	0.443703	1.7096	0.00295	0.0145164	yes
XLOC_014177	uc002dyi.4,uc002dyj.4,uc010vev.2	chr16:30483982-30534797	OK	0.184271	0.388349	1.07553	2.12101	5e-05	0.000415211	yes
XLOC_004675	uc001iwr.4,uc001iws.4,uc001iwt.4	chr10:33189232-33247293	OK	113.255	85.8024	-0.400482	-2.66068	5e-05	0.000415211	yes
XLOC_024683	uc002zgd.2,uc002zgf.3,uc002zgg.2,uc010gpw.2,uc011afl.1	chr21:46305867-46359828	OK	1.16988	1.72123	0.557079	1.43697	0.0125	0.0473068	yes
XLOC_016171	uc002jpg.3,uc002jph.3,uc002jpi.4,uc002jpj.3,uc010dgo.3,uc010dgp.1,uc010wsh.1	chr17:73717515-73761456	OK	56.4068	40.6172	-0.47378	-2.79055	5e-05	0.000415211	yes
XLOC_022274	uc010fou.2,uc010fov.1,uc010zcq.1	chr2:160956181-161128399	OK	6.27123	2.19635	-1.51364	-6.91342	5e-05	0.000415211	yes
XLOC_026855	uc003dfy.3,uc003dfz.3,uc003dga.4,uc003dgb.4,uc003dgc.4,uc003dgd.3,uc010hmp.1,uc011bel.2,uc011bem.2,uc011ben.2	chr3:52847005-52931624	OK	3.95781	2.53953	-0.64014	-1.94156	0.00065	0.00403534	yes
XLOC_021306	uc002vqz.3,uc002vra.3,uc002vrb.3,uc002vrc.3,uc002vrd.3	chr2:231729620-231743963	OK	4.67867	1.23251	-1.9245	-8.8288	5e-05	0.000415211	yes
XLOC_023116	uc002wid.3,uc002wie.3	chr20:3190055-3204506	OK	25.3296	31.4349	0.311546	1.8447	0.0009	0.00535296	yes
XLOC_018679	uc002oot.3	chr19:41223007-41256408	OK	12.2284	9.00135	-0.442021	-2.55765	5e-05	0.000415211	yes
XLOC_008594	uc001rhg.3,uc001rhh.1,uc001rhi.1,uc009zjg.1	chr12:26488284-26986197	OK	2.63615	3.42284	0.376763	1.54798	0.01	0.0394435	yes
XLOC_032057	uc021ywr.1	chr6:33588080-33679504	OK	9.39059	6.38016	-0.557622	-2.44882	5e-05	0.000415211	yes
XLOC_014051	uc002dft.3,uc002dfu.4	chr16:19125253-19132952	OK	3.30322	2.65742	-0.313846	-1.91891	0.00075	0.00456497	yes
XLOC_023647	uc002wnw.2,uc010gcd.1	chr20:10618331-10654694	OK	3.3608	2.08607	-0.688018	-4.21302	5e-05	0.000415211	yes
XLOC_011642	uc001yqf.3,uc001yqg.3,uc001yqh.3,uc010tyn.2	chr14:105608075-105647663	OK	48.5375	64.8362	0.4177	2.0477	0.0003	0.00206826	yes
XLOC_002283	uc001dbu.1,uc009wal.1,uc009wam.1	chr1:65210777-65432619	OK	22.004	18.2608	-0.269014	-1.68661	0.00375	0.0177245	yes
XLOC_004479	uc001lkx.4,uc009yba.1	chr10:133879373-133998660	OK	0.2857	0.419573	0.554424	1.53466	0.0018	0.00950278	yes
XLOC_004805	uc001jml.3,uc001jmm.3,uc001jmn.3,uc001jmo.3,uc001jmp.1,uc001jmr.1,uc009xpi.3,uc009xpk.1,uc010qiq.2	chr10:64926987-65226322	OK	7.17289	5.11311	-0.488354	-2.16616	5e-05	0.000415211	yes
XLOC_003288	uc001hrb.3,uc001hrc.3	chr1:227916239-227968932	OK	11.912	9.38475	-0.344025	-1.41311	0.01275	0.0479497	yes
XLOC_017127	uc002jsn.1,uc002jso.3	chr17:74708913-74722881	OK	6.20776	7.52276	0.277188	1.77706	0.0017	0.0090577	yes
XLOC_025437	uc003awf.3	chr22:39081543-39097492	OK	10.8066	8.90806	-0.278727	-1.72625	0.00265	0.01325	yes
XLOC_019797	uc002psn.1,uc002pso.1,uc002psp.1,uc002psq.1	chr19:51009251-51014690	OK	29.2115	23.4912	-0.314419	-1.99278	0.00055	0.00349784	yes
XLOC_006126	uc001pfy.2,uc009ywu.3	chr11:96123152-96240738	OK	1.8457	1.41841	-0.379892	-1.77594	0.00145	0.00794574	yes
XLOC_002261	uc001cze.3	chr1:59246462-59249785	OK	20.1975	24.4525	0.275809	1.76318	0.00165	0.00885553	yes
XLOC_019373	uc002nip.2	chr19:18390562-18392432	OK	170.573	214.47	0.330388	2.17557	0.00025	0.00175882	yes
XLOC_026147	uc003ehf.1,uc003ehg.3,uc003ehh.1,uc003ehi.3,uc003ehj.2,uc003ehk.3,uc010hrv.1,uc011bjz.2	chr3:123752541-124440036	OK	3.27918	6.3172	0.945949	5.45797	5e-05	0.000415211	yes
XLOC_021954	uc002swh.4,uc002swi.4,uc002swk.4,uc002swl.4,uc002swn.4,uc002swo.3,uc002swp.1,uc002swq.1,uc010fhy.1,uc010fhz.3,uc010yur.2	chr2:97258906-97304115	OK	7.72636	6.10177	-0.34056	-1.90683	0.0008	0.00482568	yes
XLOC_014320	uc002eml.1	chr16:57769652-57791309	OK	6.58367	5.47594	-0.265786	-1.80927	0.0015	0.00817262	yes
XLOC_037069	uc003wpw.4,uc022aqq.1	chr8:1922043-1955109	OK	0.885236	1.25425	0.502687	1.4711	0.0087	0.0352096	yes
XLOC_010045	uc001uxu.1	chr13:41701706-41706954	OK	3.44887	4.44862	0.367233	2.2004	0.00015	0.00112849	yes
XLOC_002498	uc001ebu.1,uc001ebv.1	chr1:112318453-112532263	OK	1.71381	2.68449	0.647436	1.88283	0.0002	0.00144803	yes
XLOC_021282	uc002vnl.4,uc021vxi.1	chr2:223916861-223920355	OK	0.863021	1.1911	0.464822	1.4124	0.0066	0.02806	yes
XLOC_020141	uc002rax.3	chr2:11052062-11054351	OK	2.56874	1.47923	-0.796219	-3.63127	5e-05	0.000415211	yes
XLOC_023929	uc002xwa.4,uc002xwb.3	chr20:49620192-49639675	OK	2.57848	2.01437	-0.356194	-1.57868	0.00265	0.01325	yes
XLOC_036801	uc003wib.3,uc003wic.3,uc003wid.3,uc003wie.3,uc011kux.2	chr7:150642043-150675430	OK	1.10095	1.91661	0.799808	3.3741	5e-05	0.000415211	yes
XLOC_006543	uc001mna.3,uc001mnb.4	chr11:17406737-17410878	OK	1.8046	2.97114	0.719339	3.98457	5e-05	0.000415211	yes
XLOC_008578	uc001rff.3	chr12:21917888-21928498	OK	0.497602	0.703624	0.499812	1.34241	0.00455	0.0207589	yes
XLOC_019649	uc002oxl.3	chr19:44270672-44285422	OK	6.53552	4.66797	-0.485505	-2.85338	5e-05	0.000415211	yes
XLOC_010181	uc001vka.1,uc010aeu.1	chr13:77454187-77460718	OK	0.512505	0.359816	-0.510307	-1.96192	0.00055	0.00349784	yes
XLOC_007103	uc001oyw.4,uc009yuw.3,uc021qnr.1,uc021qns.1,uc021qnt.1,uc021qnv.1,uc021qnw.1	chr11:77726760-77791265	OK	57.3548	46.4183	-0.305222	-2.0007	0.00035	0.00236356	yes
XLOC_032149	uc003ome.3,uc010jwk.3,uc011dtm.2,uc011dtn.2,uc011dto.2	chr6:36358328-36459187	OK	21.3931	17.6107	-0.280689	-1.83038	0.00145	0.00794574	yes
XLOC_013926	uc002crd.3	chr16:2732494-2759031	OK	37.9952	22.3091	-0.768185	-4.90636	5e-05	0.000415211	yes
XLOC_025920	uc003dkj.4,uc003dkk.4	chr3:58477822-58488269	OK	2.62762	2.089	-0.330941	-1.61176	0.0059	0.02572	yes
XLOC_019729	uc002pja.1,uc002pjb.1	chr19:48885826-48894810	OK	96.9986	121.392	0.323639	2.12952	0.00025	0.00175882	yes
XLOC_005932	uc001ojw.3,uc001ojy.3,uc001ojz.1,uc001oka.3,uc010rpn.2	chr11:66886498-67025550	OK	18.9823	15.351	-0.306326	-1.83315	0.0017	0.0090577	yes
XLOC_018210	uc002mbq.4,uc002mbr.4,uc010xil.1,uc010xim.2	chr19:4969123-5153658	OK	6.62958	7.95671	0.263255	1.6129	0.0055	0.0242709	yes
XLOC_003115	uc001gyf.3,uc001gyg.1,uc009xag.3	chr1:202696531-202777549	OK	42.6463	35.4142	-0.268093	-1.77434	0.00225	0.0115355	yes
XLOC_041400	uc004drz.3,uc004dsa.3,uc022bxe.1	chrX:53205324-53254654	OK	20.3009	15.959	-0.347181	-2.26438	5e-05	0.000415211	yes
XLOC_014125	uc002doh.2,uc010bxv.2,uc010bxw.2,uc010vcn.1	chr16:27214320-27233269	OK	1.56613	2.43329	0.635708	2.71829	5e-05	0.000415211	yes
XLOC_019258	uc002mop.1,uc002moq.1,uc002mor.1	chr19:10596795-10614054	OK	30.6305	42.2601	0.464326	3.02597	5e-05	0.000415211	yes
XLOC_010551	uc001wph.4,uc010alw.3,uc010tpc.2	chr14:24895739-24912007	OK	15.0075	18.9034	0.332961	2.00601	0.0004	0.0026568	yes
XLOC_039404	uc003zhp.1,uc003zhq.1	chr9:2799370-2844130	OK	18.5535	14.5846	-0.347246	-2.20708	5e-05	0.000415211	yes
XLOC_016584	uc002hbu.3,uc002hbv.3,uc010crr.2	chr17:26904582-26972177	OK	40.8191	33.4224	-0.28843	-1.49036	0.00625	0.0269046	yes
XLOC_038226	uc003yrt.3,uc011lir.2	chr8:126036502-126104061	OK	21.1978	25.6191	0.273306	1.79761	0.0015	0.00817262	yes
XLOC_018563	uc002nvd.4,uc010edk.1	chr19:34745455-34846496	OK	3.31473	2.6072	-0.346388	-1.54815	0.00685	0.0289477	yes
XLOC_014496	uc002fit.3,uc002fiu.3,uc010voj.2	chr16:85061374-85127828	OK	9.73746	4.38607	-1.15062	-5.97939	5e-05	0.000415211	yes
XLOC_025503	uc003bfv.1,uc003bfw.1,uc003bfx.1,uc010gzw.1,uc010gzx.2	chr22:45588122-45636650	OK	3.79133	4.86975	0.361145	2.20158	5e-05	0.000415211	yes
XLOC_036720	uc003vwk.3	chr7:141250838-141401953	OK	3.81036	2.2825	-0.739317	-2.91186	5e-05	0.000415211	yes
XLOC_031187	uc003mdw.3,uc003mdx.3,uc003mdy.3,uc003mea.3	chr5:175773065-175788809	OK	43.3834	30.1022	-0.527272	-3.41861	5e-05	0.000415211	yes
XLOC_028065	uc003hbk.2,uc003hbm.1,uc010iha.2,uc011bzz.1	chr4:56915294-57197114	OK	0.879571	1.20343	0.452277	2.17781	5e-05	0.000415211	yes
XLOC_003872	uc001irs.3,uc001irt.4,uc001iru.4,uc001irv.1,uc001irw.3,uc001irx.3,uc001iry.3,uc001irz.3,uc001isa.1,uc010qcy.2,uc010qcz.2	chr10:23983674-24836796	OK	2.62901	1.77154	-0.569519	-3.10489	5e-05	0.000415211	yes
XLOC_000800	uc001dwr.3,uc009wex.2,uc009wey.3,uc010ovg.2,uc021orb.1	chr1:109648525-109749403	OK	40.4798	49.2398	0.28262	1.7287	0.00155	0.00839973	yes
XLOC_036433	uc003uie.3,uc003uif.2,uc011kgz.2,uc011kha.2	chr7:86506222-86689015	OK	2.9024	3.45845	0.25288	1.49516	0.01095	0.0424549	yes
XLOC_006132	uc001pgm.3,uc001pgn.3,uc009yxa.1,uc010run.2	chr11:101761404-101871793	OK	0.492093	0.659932	0.423388	1.69593	0.0027	0.0134667	yes
XLOC_038655	uc003zjh.3,uc003zji.3,uc003zjj.1,uc003zjl.4	chr9:5357966-5783694	OK	5.29717	7.02681	0.407646	2.12059	0.00015	0.00112849	yes
XLOC_007701	uc001rbi.3	chr12:13197115-13236383	OK	4.84763	7.72529	0.672311	4.02082	5e-05	0.000415211	yes
XLOC_000361	uc001bvu.1,uc001bvv.2,uc010ohm.1,uc010ohn.1	chr1:33207472-33240616	OK	8.99435	6.12007	-0.55547	-3.38664	5e-05	0.000415211	yes
XLOC_036699	uc011kqi.2,uc011kqj.2,uc011kqk.2,uc011kql.2	chr7:138506929-138666064	OK	0.848547	1.02456	0.271938	1.71653	0.00275	0.0136823	yes
XLOC_019372	uc002nin.2,uc010ebn.2,uc010xqe.1	chr19:18367542-18388674	OK	0.480726	0.247879	-0.95558	-3.00713	5e-05	0.000415211	yes
XLOC_009675	uc001uzq.3,uc001uzr.1,uc001uzs.3,uc001uzt.3	chr13:45563672-45608747	OK	13.0657	9.76312	-0.420365	-2.39193	5e-05	0.000415211	yes
XLOC_010805	uc001xtc.1,uc001xtd.3	chr14:77564577-77583630	OK	14.1782	12.0989	-0.228793	-1.47461	0.0107	0.0417259	yes
XLOC_001854	uc001atk.3,uc001atl.2	chr1:11977031-11986485	OK	35.8943	29.4026	-0.287812	-1.83302	0.0015	0.00817262	yes
XLOC_027037	uc003eal.3,uc003eam.3	chr3:113367232-113415493	OK	2.18822	1.37054	-0.675013	-4.11233	5e-05	0.000415211	yes
XLOC_000107	uc001aqv.4,uc001aqw.4,uc001aqx.4,uc001aqy.3,uc001aqz.3,uc001ara.3,uc001arb.3	chr1:10270577-10441757	OK	6.87116	5.81955	-0.239646	-1.4613	0.011	0.0425977	yes
XLOC_015410	uc002gan.2	chr17:4891052-4931694	OK	40.0564	19.9231	-1.00759	-5.08227	5e-05	0.000415211	yes
XLOC_003098	uc001gvr.2,uc001gvs.2,uc001gvt.1,uc009wzl.2,uc010ppn.2	chr1:200938440-200992828	OK	0.631872	0.350209	-0.851419	-3.94096	5e-05	0.000415211	yes
XLOC_012392	uc002asb.3,uc002asc.3,uc010bii.3,uc010ukc.2	chr15:69706526-69740814	OK	23.4695	27.3462	0.220552	1.44365	0.0117	0.044772	yes
XLOC_011075	uc001yos.4	chr14:104601120-104647236	OK	4.44673	5.97356	0.425845	2.56282	5e-05	0.000415211	yes
XLOC_023262	uc002wxq.3,uc010ztv.2,uc010ztw.2	chr20:30865430-30923006	OK	9.22331	2.99214	-1.62411	-9.85985	5e-05	0.000415211	yes
XLOC_020903	uc002twt.3,uc002twu.1,uc010zbu.2	chr2:149632791-149883273	OK	1.22159	1.98104	0.697504	4.36557	5e-05	0.000415211	yes
XLOC_002958	uc001ggv.3,uc001ggw.2,uc010plx.2,uc010ply.2,uc021pep.1	chr1:169890469-170043879	OK	5.15913	4.13732	-0.318432	-1.97986	0.00075	0.00456497	yes
XLOC_037654	uc003zcz.3,uc003zda.3	chr8:145691423-145701718	OK	19.4439	27.3183	0.490551	2.69341	5e-05	0.000415211	yes
XLOC_018132	uc002lqk.4	chr19:917341-921015	OK	0.4392	0.974217	1.14937	1.96171	0.0058	0.0253387	yes
XLOC_005914	uc001ohb.2,uc001ohc.2,uc001ohd.2,uc001ohe.1,uc010rov.1,uc010row.1,uc010rox.1	chr11:66024764-66035332	OK	14.099	17.6976	0.327964	2.03791	0.0004	0.0026568	yes
XLOC_038132	uc011lhj.1,uc011lhk.1	chr8:103661004-103699385	OK	44.6147	30.7946	-0.534845	-3.4959	5e-05	0.000415211	yes
XLOC_012059	uc001zfo.3	chr15:31619047-31670273	OK	4.39731	3.33421	-0.399276	-2.39761	5e-05	0.000415211	yes
XLOC_018426	uc002ndw.3	chr19:16435461-16438339	OK	2.37767	7.27293	1.61299	6.9335	5e-05	0.000415211	yes
XLOC_039922	uc004bdf.2,uc004bdg.3,uc004bdh.3,uc022blk.1	chr9:110247132-110252102	OK	46.6439	37.0805	-0.331027	-2.14427	0.00025	0.00175882	yes
XLOC_039688	uc004aht.3	chr9:72999512-73029573	OK	6.66161	4.99528	-0.415306	-2.5461	5e-05	0.000415211	yes
XLOC_032201	uc003otl.3,uc003otn.3,uc003oto.3,uc021yzr.1	chr6:42981840-42989036	OK	53.5412	26.2945	-1.02589	-6.57365	5e-05	0.000415211	yes
XLOC_025847	uc003cwh.3,uc003cwi.1	chr3:49208729-49213920	OK	4.39265	6.26385	0.51196	3.11645	5e-05	0.000415211	yes
XLOC_003118	uc001gym.1,uc001gyn.1,uc001gyo.1,uc009xah.1,uc010pqc.1	chr1:202860229-202897727	OK	23.1425	15.4623	-0.581789	-3.74561	5e-05	0.000415211	yes
XLOC_041585	uc004eqk.3,uc004eql.3,uc004eqm.3,uc011mtn.2,uc011mto.2,uc011mtp.2,uc011mtq.2,uc022cde.1	chrX:117031775-117251303	OK	2.18344	4.0949	0.907227	5.7498	5e-05	0.000415211	yes
XLOC_017585	uc002kxm.1	chr18:30252633-30352974	OK	0.576075	0.298822	-0.946969	-2.35194	0.00055	0.00349784	yes
XLOC_025189	uc002zsl.2,uc011ahr.2	chr22:20795805-20850170	OK	6.26538	7.45578	0.250957	1.56803	0.00585	0.0255434	yes
XLOC_007083	uc001owm.2	chr11:75132833-75141686	OK	3.9671	6.50978	0.714526	3.88857	5e-05	0.000415211	yes
XLOC_040896	uc004efa.2,uc004efb.2	chrX:86772681-86925050	OK	1.74158	2.40495	0.465616	2.5894	5e-05	0.000415211	yes
XLOC_035173	uc003svp.3,uc003svq.3,uc003svr.4,uc003svs.4,uc003svt.3,uc011jys.2,uc011jyt.2,uc011jyu.2,uc011jyv.2	chr7:23145352-23215038	OK	13.266	8.12016	-0.708154	-3.67955	5e-05	0.000415211	yes
XLOC_019816	uc002pvb.2,uc002pvc.4,uc002pvd.1,uc002pve.1,uc002pvf.1,uc010eom.3	chr19:51525486-51531290	OK	11.0089	15.0023	0.446507	2.86606	5e-05	0.000415211	yes
XLOC_019817	uc002pvg.1,uc002pvh.1,uc002pvi.1,uc002pvj.1,uc010ycq.1,uc010ycr.1,uc010ycs.1	chr19:51532345-51538462	OK	0.833231	1.97144	1.24246	2.239	5e-05	0.000415211	yes
XLOC_019812	uc002puh.3,uc002pui.3,uc002puj.3,uc002pul.3,uc002pum.3,uc010eoj.3,uc010ycn.2	chr19:51461886-51472929	OK	7.83672	5.99741	-0.385909	-2.43576	0.0001	0.000784466	yes
XLOC_019813	uc002puo.3,uc002pup.3,uc010eok.3,uc021uyj.1	chr19:51479734-51487320	OK	0.387896	0.126297	-1.61885	-2.21992	5e-05	0.000415211	yes
XLOC_036705	uc003vvb.3,uc010lnc.3	chr7:139135347-139168642	OK	4.14849	7.25707	0.806802	3.62107	5e-05	0.000415211	yes
XLOC_006216	uc001psz.1,uc001pta.3,uc001ptb.3,uc001ptd.1,uc009zab.1	chr11:118307178-118397655	OK	4.55019	3.46984	-0.39106	-1.11399	0.00945	0.0377439	yes
XLOC_016105	uc002jgk.3,uc002jgl.3	chr17:66031847-66042970	OK	288.088	414.914	0.526306	3.4739	5e-05	0.000415211	yes
XLOC_027287	uc003fdn.3	chr3:160212782-160288561	OK	13.5735	9.94067	-0.449373	-2.80757	5e-05	0.000415211	yes
XLOC_032473	uc003pxh.3	chr6:117002269-117063030	OK	5.99249	7.79946	0.380219	1.58683	0.0061	0.0263925	yes
XLOC_019716	uc002pgy.3	chr19:47978398-47987526	OK	3.11918	5.26296	0.754708	4.01259	5e-05	0.000415211	yes
XLOC_008587	uc001rgp.1,uc001rgq.1	chr12:25358091-25404017	OK	9.68881	5.05317	-0.93913	-5.75221	5e-05	0.000415211	yes
XLOC_035924	uc003wfz.3,uc003wgb.3	chr7:149412018-149431720	OK	0.45219	0.62974	0.477827	1.39323	0.00245	0.0123919	yes
XLOC_013934	uc002csg.3,uc002csh.3,uc002csi.3,uc010bsw.2,uc010bsx.3,uc010uwl.2	chr16:3014216-3018384	OK	14.3609	27.6759	0.946488	5.85425	5e-05	0.000415211	yes
XLOC_008888	uc001sxt.3,uc009zsc.3,uc010stx.2	chr12:75874512-75905477	OK	60.2749	48.4085	-0.316295	-1.77393	0.0019	0.00995913	yes
XLOC_016776	uc002hwu.1,uc002hwv.1,uc010cxo.3,uc010wfr.2,uc021txk.1	chr17:39657232-39663563	OK	6.70793	3.52872	-0.926723	-5.44489	5e-05	0.000415211	yes
XLOC_016743	uc002hvm.1,uc002hvn.1,uc010cxf.1,uc010cxg.3,uc010wfl.1	chr17:39078820-39132177	OK	6.12231	4.45833	-0.457574	-2.73769	5e-05	0.000415211	yes
XLOC_015833	uc002hvm.1	chr17:39078820-39132177	OK	2.95157	0.93118	-1.66435	-1.67737	0.0102	0.0400564	yes
XLOC_008738	uc001sam.3	chr12:52880957-52887181	OK	8.08343	3.3981	-1.25024	-7.57362	5e-05	0.000415211	yes
XLOC_008727	uc001rzw.3,uc001rzx.3,uc001rzy.3	chr12:52562779-52585784	OK	106.689	63.9564	-0.738244	-4.90485	5e-05	0.000415211	yes
XLOC_008730	uc001sab.3,uc001sac.3,uc001saf.2	chr12:52626953-52715182	OK	186.119	93.1039	-0.99931	-5.49619	5e-05	0.000415211	yes
XLOC_010670	uc001xcb.3,uc001xcc.3,uc001xcd.3,uc001xce.3,uc001xcf.1,uc001xcg.3,uc010aoq.3,uc010trb.2,uc010trc.2	chr14:56022433-56151302	OK	44.8322	36.6092	-0.292332	-1.89914	0.00095	0.00560701	yes
XLOC_020886	uc002tvk.3,uc002tvl.3,uc010fnm.3	chr2:143588764-143799885	OK	66.1525	50.0378	-0.402777	-2.6295	5e-05	0.000415211	yes
XLOC_011300	uc001wxu.3,uc010tqn.2,uc010tqo.1	chr14:50704284-50883179	OK	12.0209	8.18478	-0.554526	-2.13065	0.0002	0.00144803	yes
XLOC_012347	uc002alv.3,uc002alw.3	chr15:63413998-63434260	OK	7.05813	6.0419	-0.224283	-1.48068	0.00975	0.0387316	yes
XLOC_003103	uc001gwm.3,uc009wzu.1	chr1:201349965-201368987	OK	44.873	32.9538	-0.445403	-2.91155	5e-05	0.000415211	yes
XLOC_041785	uc004fln.1	chrX:153705240-153707629	OK	50.0107	63.7185	0.349475	2.26244	5e-05	0.000415211	yes
XLOC_017556	uc002kuq.3,uc002kur.3,uc002kus.4,uc002kut.4,uc010dlv.2	chr18:21269460-21535029	OK	1.29805	0.744829	-0.801365	-2.94712	5e-05	0.000415211	yes
XLOC_024004	uc002ycq.3,uc021wfw.1	chr20:60884120-60942368	OK	15.97	19.8134	0.311118	1.98408	0.0002	0.00144803	yes
XLOC_026796	uc003cwe.3,uc003cwf.1	chr3:49158546-49170599	OK	22.7179	17.553	-0.372109	-2.4248	5e-05	0.000415211	yes
XLOC_003181	uc001hhg.3,uc001hhh.3,uc009xco.3,uc009xcp.1	chr1:209788121-209826441	OK	4.87703	2.49219	-0.96859	-2.9201	5e-05	0.000415211	yes
XLOC_001336	uc001gpx.3,uc001gpy.4	chr1:182992349-183114727	OK	15.423	8.98433	-0.779597	-4.87238	5e-05	0.000415211	yes
XLOC_001337	uc001gpz.4,uc001gqa.2,uc010poa.2	chr1:183155095-183387634	OK	5.42916	2.7787	-0.966316	-5.47852	5e-05	0.000415211	yes
XLOC_002481	uc001dzr.3	chr1:110943839-110950546	OK	72.3876	61.751	-0.229282	-1.43472	0.01315	0.049168	yes
XLOC_022476	uc002ved.3,uc010fuq.3,uc010zjh.2	chr2:211295972-211341499	OK	13.4742	11.0617	-0.284622	-1.82916	0.0016	0.00862442	yes
XLOC_030254	uc003lvo.3,uc010jie.1,uc021ygh.1,uc021ygi.1	chr5:154062547-154197485	OK	34.5429	27.7796	-0.314365	-1.99748	0.00065	0.00403534	yes
XLOC_031061	uc003lnw.1,uc003lnx.1,uc011dbq.1,uc011dbr.1,uc011dbs.1	chr5:145492588-145562294	OK	22.6379	18.5819	-0.284845	-1.87476	0.0014	0.00772678	yes
XLOC_033591	uc003qmu.1,uc003qmv.2,uc003qmw.3,uc010kif.1,uc010kig.1	chr6:149979248-150040369	OK	6.58239	5.27005	-0.320796	-1.74024	0.00215	0.0110932	yes
XLOC_003273	uc001hoy.3,uc001hoz.3	chr1:225589203-225616557	OK	13.6181	19.1807	0.494131	3.15767	5e-05	0.000415211	yes
XLOC_024604	uc002yxu.3,uc002yxv.3,uc002yxw.2,uc021wji.1	chr21:40777769-40817670	OK	2.61803	3.57186	0.448194	2.46713	5e-05	0.000415211	yes
XLOC_001052	uc010pdv.2	chr1:152747627-152749497	OK	1.04084	0.418805	-1.3134	-1.75766	0.0064	0.0274043	yes
XLOC_020280	uc002rnj.3,uc002rnk.1,uc002rnl.3,uc010ymp.2,uc010ymq.2	chr2:30669872-30867267	OK	6.69158	5.53569	-0.273584	-1.69407	0.00245	0.0123919	yes
XLOC_010083	uc001vay.4,uc001vaz.4,uc001vba.4,uc010ack.3	chr13:46699970-46758094	OK	4.21736	5.06024	0.262867	1.62053	0.00475	0.0214954	yes
XLOC_018301	uc002mqk.4,uc010dxu.3,uc010xlk.2,uc010xll.2,uc010xlm.2,uc010xln.2,uc010xlo.2,uc021upc.1,uc021upd.1	chr19:11199065-11244505	OK	27.0603	32.0363	0.243526	1.6095	0.00595	0.0258891	yes
XLOC_005635	uc001mwk.1,uc010rey.1,uc010rez.1	chr11:35965592-36253822	OK	3.8015	1.96381	-0.952915	-5.36672	5e-05	0.000415211	yes
XLOC_000268	uc001bkl.4,uc009vrx.3	chr1:25870075-25895407	OK	8.1377	5.94336	-0.453344	-2.92475	5e-05	0.000415211	yes
XLOC_033085	uc010jvg.3,uc011drl.2,uc011drm.2	chr6:33738988-33756976	OK	26.6904	31.0968	0.220449	1.42519	0.0123	0.0466811	yes
XLOC_016786	uc002hxt.3,uc002hxu.3	chr17:39958197-39968924	OK	13.0491	8.20368	-0.669609	-3.95715	5e-05	0.000415211	yes
XLOC_024984	uc003atn.3	chr22:38071612-38075809	OK	292.726	229.941	-0.348288	-2.28318	5e-05	0.000415211	yes
XLOC_017147	uc002jwh.3,uc002jwi.3	chr17:76967334-76976061	OK	45.8344	70.4978	0.621146	4.0733	5e-05	0.000415211	yes
XLOC_020421	uc002scy.4	chr2:64681226-64688517	OK	2.20274	3.07873	0.483037	3.04762	5e-05	0.000415211	yes
XLOC_011550	uc001yat.3,uc001yau.3,uc001yav.3,uc001yaw.3	chr14:93170151-93215047	OK	16.0243	9.67689	-0.727645	-4.43952	5e-05	0.000415211	yes
XLOC_004446	uc001lhs.2,uc001lht.2,uc009yai.2	chr10:126150340-126305131	OK	9.77851	12.2483	0.3249	1.62827	0.00595	0.0258891	yes
XLOC_001316	uc001goe.2	chr1:180199385-180257295	OK	1.17401	1.9131	0.704465	1.94761	0.0008	0.00482568	yes
XLOC_040007	uc004blx.4,uc004bly.4,uc010mvw.3,uc022bmw.1,uc022bmx.1	chr9:124964855-124991091	OK	0.553567	0.751642	0.441287	1.53912	0.0023	0.0117472	yes
XLOC_025295	uc003agz.2,uc011aks.1	chr22:30636435-30645052	OK	3.23455	1.3849	-1.22378	-6.97612	5e-05	0.000415211	yes
XLOC_008711	uc001rwg.4,uc001rwh.4,uc001rwi.4,uc001rwj.4,uc001rwk.4	chr12:50569562-50677353	OK	2.41633	2.03256	-0.249522	-1.61188	0.00495	0.0222881	yes
XLOC_017006	uc002jbj.4,uc002jbl.4	chr17:61699774-61778045	OK	2.42229	4.75261	0.97235	2.15163	0.00055	0.00349784	yes
XLOC_035458	uc003uaa.2,uc003uab.3,uc003uac.1	chr7:73498106-73536855	OK	8.38654	6.18035	-0.440385	-2.69504	5e-05	0.000415211	yes
XLOC_010777	uc001xpp.2	chr14:74551356-74668037	OK	9.07785	6.80017	-0.416779	-2.4138	5e-05	0.000415211	yes
XLOC_006583	uc001mrl.3,uc009yii.3	chr11:27515964-27528326	OK	17.6029	21.3096	0.275687	1.79451	0.00155	0.00839973	yes
XLOC_003282	uc001hqa.2,uc001hqb.2,uc001hqc.3,uc009xel.1	chr1:226418860-226497797	OK	9.17917	7.32216	-0.326095	-1.77122	0.0022	0.0113115	yes
XLOC_041066	uc004eyv.4	chrX:134555867-134560294	OK	0.846022	0.541263	-0.644365	-2.47894	5e-05	0.000415211	yes
XLOC_023567	uc002yhq.3,uc010gko.3,uc011abq.2	chr20:62665057-62673048	OK	0.910759	1.32487	0.540709	2.12428	0.00015	0.00112849	yes
XLOC_031780	uc003ndj.3,uc003ndk.1,uc003ndl.3,uc003ndn.3,uc010jpp.1,uc011djj.1,uc011djk.2	chr6:21664401-22214824	OK	1.76841	1.25162	-0.498653	-1.32766	0.0023	0.0117472	yes
XLOC_001491	uc001hil.4	chr1:211556096-211606020	OK	12.1701	9.6116	-0.340491	-2.09983	0.0003	0.00206826	yes
XLOC_022576	uc002vrx.1	chr2:232366841-232379074	OK	1.32664	0.986353	-0.4276	-1.31278	0.00985	0.039052	yes
XLOC_026441	uc003flq.2,uc021xid.1	chr3:183165395-183173800	OK	5.5782	4.50833	-0.307206	-1.79927	0.0014	0.00772678	yes
XLOC_008652	uc001roq.3	chr12:46119502-46121704	OK	9.50615	12.472	0.391754	2.44857	5e-05	0.000415211	yes
XLOC_017065	linc-ABCA5-3	chr17:70380442-70588943	OK	5.70094	3.02334	-0.915058	-3.32966	5e-05	0.000415211	yes
XLOC_037889	linc-ADAM2-1	chr8:40156243-40218548	OK	0.756986	0.441454	-0.778003	-1.3224	0.01215	0.0461769	yes
XLOC_021446	linc-ADI1	chr2:3579404-3584999	OK	0.194715	0.528869	1.44155	1.09058	0.0063	0.0270694	yes
XLOC_024393	linc-AIRE-2	chr21:45627357-45629993	OK	0.529778	0.765911	0.531788	1.6904	0.00325	0.015687	yes
XLOC_024392	linc-AIRE-3	chr21:45619131-45627282	OK	5.59176	7.20414	0.365523	1.5823	0.00625	0.0269046	yes
XLOC_030668	linc-ANKRD55-6	chr5:55744236-55778070	OK	3.27361	2.25978	-0.534699	-1.54137	0.0033	0.0158951	yes
XLOC_028153	linc-ANKRD56-1	chr4:77819489-77870839	OK	0.822467	0.61907	-0.409855	-1.93477	0.0008	0.00482568	yes
XLOC_016996	linc-APPBP2-2	chr17:59470732-59477096	OK	41.8697	59.6268	0.510056	2.35454	5e-05	0.000415211	yes
XLOC_023415	linc-ARFGEF2-4	chr20:46983956-47000425	OK	2.85615	3.93385	0.46187	2.54575	5e-05	0.000415211	yes
XLOC_012674	linc-ARRDC4-3,linc-RGMA-10	chr15:97815422-97994143	OK	4.41078	2.6044	-0.760085	-1.71412	0.00335	0.0161215	yes
XLOC_021809	linc-ASPRV1-1	chr2:70351167-70369836	OK	0.790076	1.88787	1.2567	1.68743	0.00535	0.0237451	yes
XLOC_027434	linc-ATP13A4-8	chr3:194006426-194030593	OK	1.08621	0.620943	-0.806769	-1.29006	0.0032	0.0155012	yes
XLOC_003090	linc-ATP6V1G3-1,linc-ATP6V1G3-2,uc021pgz.1	chr1:198776621-198906562	OK	0.496521	0.256519	-0.952791	-1.482	0.0046	0.0209515	yes
XLOC_014017	linc-BFAR	chr16:14396066-14425322	OK	6.24651	3.58586	-0.800733	-2.38643	5e-05	0.000415211	yes
XLOC_024020	linc-BHLHE23-3	chr20:61726844-61735737	OK	9.80638	13.7378	0.486364	2.69684	5e-05	0.000415211	yes
XLOC_023540	linc-BIRC7-3	chr20:61726844-61735737	OK	1.65675	2.47881	0.581295	1.94194	0.0008	0.00482568	yes
XLOC_005807	linc-C11orf66	chr11:61236175-61241062	OK	3.37573	5.05235	0.581758	2.61334	5e-05	0.000415211	yes
XLOC_011403	linc-C14orf181	chr14:69273609-69284659	OK	0.348325	0.493577	0.502843	1.37367	0.00395	0.018545	yes
XLOC_002150	linc-C1orf210	chr1:43820354-43824390	OK	0.787502	2.46102	1.6439	2.86068	5e-05	0.000415211	yes
XLOC_023121	linc-C20orf29	chr20:3789140-3793081	OK	1.39795	0.451558	-1.63033	-1.71685	0.00225	0.0115355	yes
XLOC_023979	linc-C20orf85	chr20:56560896-56587103	OK	0.693333	0.43968	-0.657094	-1.44142	0.0055	0.0242709	yes
XLOC_033140	linc-C6orf1,uc003ojj.3	chr6:34247382-34249545	OK	6.85873	4.0224	-0.769885	-4.89717	5e-05	0.000415211	yes
XLOC_004543	linc-CALML5-6	chr10:5636953-5638081	OK	0.349925	0.0938579	-1.8985	-1.40875	0.0092	0.036928	yes
XLOC_016224	linc-CCDC40-3	chr17:77785219-77801101	OK	1.53124	2.24798	0.553932	1.65713	0.0085	0.0344866	yes
XLOC_026059	linc-CCDC54	chr3:106959538-107045811	OK	0.774824	0.41186	-0.911713	-1.39337	0.0002	0.00144803	yes
XLOC_005969	linc-CCND1-4	chr11:69181847-69187276	OK	0.481779	0.137262	-1.81144	-3.24664	5e-05	0.000415211	yes
XLOC_003797	linc-CELF2-5	chr10:8957169-9025652	OK	21.5424	10.9546	-0.97564	-2.88478	5e-05	0.000415211	yes
XLOC_004566	linc-CELF2-6	chr10:8901793-8957111	OK	1.00892	0.65711	-0.618611	-1.52475	0.00955	0.0380306	yes
XLOC_013415	linc-CHRNB4	chr15:78978275-79020109	OK	1.95291	3.25321	0.736237	1.41968	0.0023	0.0117472	yes
XLOC_030339	linc-CPEB4-3	chr5:172983280-173012075	OK	2.01872	1.34635	-0.584394	-2.60374	5e-05	0.000415211	yes
XLOC_006390	linc-CTSD-3	chr11:2004191-2011342	OK	0.337453	0.601104	0.832927	1.2427	0.01	0.0394435	yes
XLOC_026720	linc-CX3CR1-1	chr3:40503866-40508645	OK	0.457803	1.20544	1.39676	2.80253	5e-05	0.000415211	yes
XLOC_008651	linc-DBX2-1	chr12:45858575-45998840	OK	0.353303	0.79767	1.17489	1.19979	0.0016	0.00862442	yes
XLOC_032818	linc-DEK-1	chr6:19802394-19805041	OK	2.15544	0.971266	-1.15005	-1.50774	0.01325	0.0493933	yes
XLOC_039807	linc-DIRAS2-1	chr9:93669630-93683741	OK	0.120803	0.346212	1.519	1.83656	0.0025	0.0126053	yes
XLOC_030914	linc-DMXL1-4	chr5:117260702-117601730	OK	0.305918	0.409929	0.422232	1.47588	0.0104	0.0407033	yes
XLOC_037865	linc-DUSP26-5,linc-DUSP26-6	chr8:37264138-37403943	OK	2.54247	3.78445	0.573855	1.70575	0.00055	0.00349784	yes
XLOC_037837	linc-DUSP4-1	chr8:29530297-29656008	OK	1.48834	0.918124	-0.696939	-1.63178	0.004	0.01872	yes
XLOC_009941	linc-EFHA1-1	chr13:23500256-23580488	OK	1.77604	2.83303	0.673682	2.11397	0.00035	0.00236356	yes
XLOC_022349	linc-EVX2-8,uc002ukz.2	chr2:177494308-177684458	OK	1.83384	1.31021	-0.48507	-1.32451	0.01215	0.0461769	yes
XLOC_039606	linc-FAM75A7-3,uc010mmq.1,uc010mms.2	chr9:41948513-41956652	OK	6.26692	8.84476	0.497065	2.06532	0.0003	0.00206826	yes
XLOC_001184	linc-FCGR2A	chr1:161337811-161341754	OK	0.506198	0.324704	-0.640577	-1.52325	0.0095	0.0378688	yes
XLOC_036267	linc-FIGNL1	chr7:50518215-50521151	OK	1.11953	1.39297	0.315269	1.45848	0.0109	0.0423016	yes
XLOC_037508	linc-FZD6	chr8:104133259-104298135	OK	0.873659	0.514511	-0.763869	-2.43643	0.0001	0.000784466	yes
XLOC_024015	linc-GATA5-4	chr20:61414408-61425759	OK	0.169226	0.658724	1.96072	1.54901	0.0001	0.000784466	yes
XLOC_004269	linc-GOLGA7B	chr10:99582227-99609535	OK	5.72795	3.98092	-0.524918	-2.0491	0.0007	0.00429461	yes
XLOC_037627	linc-GSDMD-1	chr8:144507226-144512602	OK	1.01951	1.69096	0.729962	2.61158	5e-05	0.000415211	yes
XLOC_031029	linc-HARS-2	chr5:140088280-140091097	OK	0.379591	0.724639	0.932818	1.69284	0.00475	0.0214954	yes
XLOC_016989	linc-HEATR6-2	chr17:58160924-58166557	OK	5.67912	3.20553	-0.825107	-1.32279	0.0047	0.0213229	yes
XLOC_001782	linc-HES5-2	chr1:2475302-2495267	OK	1.16412	1.67679	0.526461	2.61027	5e-05	0.000415211	yes
XLOC_040098	linc-IER5L-2	chr9:132233289-132276055	OK	3.12249	4.03975	0.371567	1.50203	0.00985	0.039052	yes
XLOC_024237	linc-JAM2-12,linc-TMPRSS15-18	chr21:23027358-23169735	OK	0.679557	1.45263	1.096	1.46206	0.0017	0.0090577	yes
XLOC_024028	linc-KCNQ2	chr20:62108716-62115068	OK	0.318374	0.70902	1.1551	3.14423	5e-05	0.000415211	yes
XLOC_023828	linc-KIAA1755-4,uc002xie.3,uc002xif.3,uc002xig.3,uc002xii.3,uc002xij.3,uc002xin.1	chr20:37049021-37064018	OK	5.73635	4.27773	-0.423287	-1.61904	0.0029	0.0143315	yes
XLOC_015992	linc-KIF2B-4	chr17:49414075-49419932	OK	1.43935	1.09756	-0.391109	-1.89871	0.001	0.00582552	yes
XLOC_004563	linc-KIN-5,uc001ijx.1,uc010qbg.1	chr10:8092412-8095448	OK	41.3455	53.6145	0.374892	2.02064	0.00035	0.00236356	yes
XLOC_033284	linc-KLHL31-2	chr6:54704915-54705653	OK	11.3371	16.0225	0.499038	2.85343	5e-05	0.000415211	yes
XLOC_024440	linc-LOC100132288-1,uc011abv.2	chr21:10450661-10599892	OK	18.6626	11.3109	-0.72244	-4.09163	5e-05	0.000415211	yes
XLOC_012422	linc-LOXL1	chr15:74209808-74244539	OK	8.19582	4.84924	-0.757129	-1.94418	0.0012	0.00677568	yes
XLOC_004038	linc-LRRTM3-2,linc-LRRTM3-3	chr10:67330143-67452832	OK	4.32152	1.9345	-1.15958	-1.98251	0.00045	0.00293344	yes
XLOC_000040	linc-MIB2	chr1:1533387-1545864	OK	13.3079	5.29105	-1.33066	-2.56021	5e-05	0.000415211	yes
XLOC_031996	linc-MICA-2	chr6:31162980-31196537	OK	0.634212	0.94383	0.573562	1.36482	0.004	0.01872	yes
XLOC_009917	linc-MPHOSPH8-4,uc001umb.1,uc021rgv.1	chr13:19529715-19692455	OK	2.54161	1.73868	-0.547752	-1.5909	0.0043	0.019848	yes
XLOC_030528	linc-MYO10-3	chr5:18704541-18773022	OK	0.284877	0.648489	1.18674	1.33922	0.00125	0.00701145	yes
XLOC_005987	linc-NADSYN1-1	chr11:71145456-71163983	OK	8.52674	1.96982	-2.11393	-1.55191	0.01315	0.049168	yes
XLOC_017661	linc-NEDD4L-1	chr18:55470665-55475772	OK	0.434295	0.311848	-0.477831	-1.64207	0.0053	0.0235556	yes
XLOC_022042	linc-NPHP1-3,uc010fjw.1,uc010fjx.1	chr2:110969105-110980517	OK	18.6728	22.4411	0.265207	1.63589	0.00405	0.0188992	yes
XLOC_023517	linc-OSBPL2	chr20:60803314-60813254	OK	1.03243	1.59715	0.629461	2.23823	0.0001	0.000784466	yes
XLOC_039201	linc-PBX3-1	chr9:128506032-128509423	OK	0.311645	0.631676	1.01928	1.75174	0.00375	0.0177245	yes
XLOC_000110	linc-PEX14	chr1:10516576-10532621	OK	8.99829	5.89243	-0.610788	-1.83255	0.0011	0.00631474	yes
XLOC_025502	linc-PHF21B,uc003bfp.2,uc003bfq.3	chr22:45528661-45559699	OK	6.474	4.82627	-0.42375	-2.41632	5e-05	0.000415211	yes
XLOC_029803	linc-PIK3R1-3	chr5:66509955-66706702	OK	2.72172	1.59634	-0.76975	-2.0125	0.0002	0.00144803	yes
XLOC_026913	linc-PRICKLE2-2	chr3:64472375-64477016	OK	0.182264	0.609139	1.74074	1.16232	0.00645	0.0275527	yes
XLOC_023433	linc-PTPN1-2	chr20:48900763-48932089	OK	1.69946	2.26554	0.414778	1.62278	0.00275	0.0136823	yes
XLOC_021527	linc-RHOB-6	chr2:19165989-19387112	OK	3.96748	1.0463	-1.92293	-1.65276	0.00845	0.0343095	yes
XLOC_026953	linc-ROBO1-3	chr3:80547780-80838518	OK	0.770934	1.93862	1.33035	2.87682	5e-05	0.000415211	yes
XLOC_020102	linc-RPS7-1,uc002qxu.3	chr2:3605975-3610377	OK	3.63705	2.52253	-0.527894	-1.9988	0.0001	0.000784466	yes
XLOC_024436	linc-S100B-2	chr21:9826393-9827720	OK	1474.91	2784.67	0.916879	5.55638	5e-05	0.000415211	yes
XLOC_018213	linc-SAFB-2	chr19:5558177-5623003	OK	14.6921	9.93106	-0.565021	-1.67149	0.0051	0.0228236	yes
XLOC_039800	linc-SEMA4D-1	chr9:92213669-92215712	OK	0.241628	0.447211	0.888167	1.22896	0.01265	0.047718	yes
XLOC_039804	linc-SEMA4D-3	chr9:93063182-93196120	OK	1.87374	3.20685	0.775238	2.86997	5e-05	0.000415211	yes
XLOC_024649	linc-SIK1-2	chr21:44859454-44900667	OK	0.118042	0.407889	1.78888	0.49058	0.0002	0.00144803	yes
XLOC_007814	linc-SLC48A1-4	chr12:47642037-47652480	OK	0.68215	0.29393	-1.21462	-2.4601	0.00015	0.00112849	yes
XLOC_024931	linc-SMTN,uc003ajf.1,uc003ajh.3	chr22:31365121-31375380	OK	36.0095	27.5841	-0.384541	-2.35338	5e-05	0.000415211	yes
XLOC_005336	linc-SORCS1-3	chr10:109631333-109829052	OK	0.954976	0.702661	-0.442635	-2.14526	0.0002	0.00144803	yes
XLOC_023966	linc-SPO11-2	chr20:55689970-55711051	OK	1.24086	2.58516	1.05892	5.51074	5e-05	0.000415211	yes
XLOC_021788	linc-SPRED2-1	chr2:66650593-66660602	OK	0.357582	0.201867	-0.82487	-1.44111	0.0036	0.0171358	yes
XLOC_016054	linc-TBX2	chr17:59470732-59477096	OK	9.7777	13.6809	0.484591	1.84245	0.00115	0.00652757	yes
XLOC_033715	linc-TCTE3-3	chr6:170461841-170475702	OK	1.7402	2.80263	0.687523	1.55298	0.00895	0.0360588	yes
[truncated: 2,342 more rows]
