# Supplementary material for: SNHG7 is a lncRNA oncogene controlled by Insulin-like Growth Factor signaling through a negative feedback loop to tightly regulate proliferation
Source: Sci Rep. 2020 May 22;10:8583. doi: 10.1038/s41598-020-65109-7 (PMC7244715; doi:10.1038/s41598-020-65109-7)
Supplement: Supplementary file 5 — Supplementary Table 4 [file 41598_2020_65109_MOESM5_ESM.xlsx]

## Sheet: Sheet1
							siCtl_ctl vs siCtl_IGF comparison			siSNHG7_ctl vs siSNHG7_IGF comparison			siCtl_ctl vs siSNHG7_ctl comparison			siCtl_IGF vs siSNHG7_IGF comparison
cufflinks gene_id	UCSC or Broard gene ID	locus	siCtl_ctl avg. fpkm	siCtl_igf avg. fpkm	siSNHG7_ctl avg. fpkm	siSNHG7_igf avg. fpkm	FC	q	significant?	FC	q	significant?	FC	q	significant?	FC	q	significant?	avg. fpkm > 1 in any	sig in any comparison
XLOC_000011	linc-SAMD11-8	chr1:521368-532878	1.0742	0.25513	0.501245	0.350649	-4.2104	0.000440512	yes	-1.42948	0.442649	no	-2.14306	0.0332526	yes	1.37439	0.525305	no	TRUE	TRUE
XLOC_000017	uc001abp.1,uc001abq.1,uc001abr.1,uc009vjn.1,uc009vjo.1,uc021oem.1	chr1:763063-789740	2.61802	3.64575	1.81674	2.75284	1.39256	0.109169	no	1.51526	0.00862974	yes	-1.44105	0.0264242	yes	-1.32436	0.1705	no	TRUE	TRUE
XLOC_000021	uc001aca.2,uc001acb.1,uc001acd.3,uc001ace.3,uc001acf.3,uc010nyb.1	chr1:895853-917473	8.59997	10.0059	7.74186	9.1725	1.16348	0.074116	no	1.18479	0.0429263	yes	-1.11084	0.217715	no	-1.09086	0.374708	no	TRUE	TRUE
XLOC_000022	uc001acj.4	chr1:948846-949919	88.5604	146.131	96.0412	122.364	1.65007	0.000230458	yes	1.27408	0.000440512	yes	1.08447	0.214082	no	-1.19423	0.00647306	yes	TRUE	TRUE
XLOC_000023	uc001ack.2	chr1:955502-991499	34.5105	32.6988	28.51	25.7798	-1.05541	0.485484	no	-1.1059	0.151547	no	-1.21047	0.00174577	yes	-1.26839	0.000230458	yes	TRUE	TRUE
XLOC_000024	uc001acl.1,uc009vjs.1	chr1:995082-1004464	3.33813	3.59975	4.418	3.33903	1.07837	0.486706	no	-1.32314	0.000230458	yes	1.3235	0.000230458	yes	-1.07808	0.487828	no	TRUE	TRUE
XLOC_000026	uc001acw.2,uc010nye.1,uc010nyf.1	chr1:1097091-1106227	2.65872	2.80196	3.70033	3.5608	1.05388	0.784923	no	-1.03919	0.806905	no	1.39177	0.0135321	yes	1.27082	0.0726252	no	TRUE	TRUE
XLOC_000028	uc001adk.3	chr1:1167628-1173507	13.4456	17.5765	10.1108	12.691	1.30723	0.000230458	yes	1.25519	0.000230458	yes	-1.32983	0.000230458	yes	-1.38496	0.000230458	yes	TRUE	TRUE
XLOC_000029	uc001adt.1,uc001adu.1,uc001adv.2,uc001adw.2,uc001adx.2	chr1:1209987-1227694	1.27358	0.763879	2.31702	1.36305	-1.66725	0.0096138	yes	-1.69988	0.0122036	yes	1.8193	0.00243168	yes	1.78438	0.00276365	yes	TRUE	TRUE
XLOC_000030	uc001aed.3,uc009vjx.3,uc010nyi.2	chr1:1227763-1260046	19.6437	32.9211	24.3287	33.5885	1.67591	0.00191954	yes	1.38061	0.0334779	yes	1.2385	0.242004	no	1.02027	0.925964	no	TRUE	TRUE
XLOC_000031	uc001aeo.3	chr1:1260142-1264328	13.5152	15.5861	16.7798	18.225	1.15323	0.0108607	yes	1.08613	0.164577	no	1.24155	0.000230458	yes	1.16931	0.00357021	yes	TRUE	TRUE
XLOC_000032	uc010nyk.2	chr1:1265467-1270444	1.07151	0.914537	1.18494	0.940428	-1.17164	0.206279	no	-1.26	0.0450388	yes	1.10586	0.426036	no	1.02831	0.870949	no	TRUE	TRUE
XLOC_000036	uc001afr.3,uc001afs.3	chr1:1370052-1378262	9.35816	10.2943	9.74624	11.1054	1.10003	0.127205	no	1.13945	0.0295157	yes	1.04147	0.537962	no	1.07879	0.26299	no	TRUE	TRUE
XLOC_000038	uc001afv.3,uc001afw.2,uc001afx.3,uc001afz.2,uc001aga.2,uc001agb.2,uc021oeq.1	chr1:1407163-1475740	13.974	26.0364	15.553	25.3811	1.8632	0.000230458	yes	1.63191	0.000230458	yes	1.113	0.106832	no	-1.02582	0.783763	no	TRUE	TRUE
XLOC_000040	linc-MIB2	chr1:1533387-1545864	9.9262	12.6378	3.66828	4.33908	1.27318	0.171222	no	1.18286	0.580206	no	-2.70595	0.000836683	yes	-2.91255	0.000230458	yes	TRUE	TRUE
XLOC_000041	uc001agg.3,uc001agh.3,uc001agi.3,uc001agj.3,uc001agk.3,uc001agl.2,uc001agm.3,uc001agn.3,uc001ago.3,uc009vkh.3,uc010nyq.2,uc021oet.1	chr1:1549138-1565990	10.2392	8.05897	10.7106	7.88262	-1.27053	0.000230458	yes	-1.35876	0.000230458	yes	1.04604	0.544098	no	-1.02237	0.793742	no	TRUE	TRUE
XLOC_000046	uc001aip.2	chr1:1950767-1962249	1.01917	1.202	1.34757	1.59716	1.17939	0.187184	no	1.18521	0.138066	no	1.32222	0.0181609	yes	1.32875	0.00587454	yes	TRUE	TRUE
XLOC_000047	uc001aiq.3,uc001air.3,uc001ais.3,uc001ait.3,uc009vlb.3,uc010nyw.2	chr1:1981879-2139172	9.655	8.35172	8.05504	7.15765	-1.15605	0.106564	no	-1.12537	0.194155	no	-1.19863	0.0295157	yes	-1.16682	0.086388	no	TRUE	TRUE
XLOC_000051	uc001aje.2,uc001ajf.2	chr1:2252695-2344010	35.8057	43.1516	38.3926	43.7098	1.20516	0.0146938	yes	1.1385	0.106912	no	1.07225	0.427761	no	1.01294	0.90893	no	TRUE	TRUE
XLOC_000055	uc001aju.2,uc001ajv.2,uc001ajw.2,uc001ajx.2,uc010nzd.2,uc010nze.2,uc010nzf.2,uc021oex.1	chr1:2517898-2564481	8.82542	13.5408	9.07726	14.3622	1.5343	0.000230458	yes	1.58222	0.000230458	yes	1.02854	0.752839	no	1.06066	0.450591	no	TRUE	TRUE
XLOC_000061	uc001akg.4,uc001aki.3,uc001akj.3,uc009vli.1,uc010nzh.2	chr1:3361810-3397677	19.2218	20.1499	23.0038	24.1728	1.04828	0.574801	no	1.05082	0.546127	no	1.19676	0.00905769	yes	1.19965	0.00705498	yes	TRUE	TRUE
XLOC_000062	uc001akm.3,uc009vlj.3	chr1:3541555-3546751	17.1346	15.9912	24.1006	26.4909	-1.0715	0.316259	no	1.09918	0.194231	no	1.40655	0.000230458	yes	1.65659	0.000230458	yes	TRUE	TRUE
XLOC_000063	uc001akp.3,uc001akr.3,uc001aks.3,uc009vlk.2,uc009vll.3,uc010nzj.2,uc010nzk.2,uc010nzl.2,uc021ofb.1,uc021ofc.1,uc021ofd.1,uc021ofe.1,uc021off.1,uc021ofg.1,uc021ofh.1,uc021ofi.1	chr1:3568982-3663937	1.37188	1.27541	0.862083	0.877742	-1.07564	0.434417	no	1.01816	0.897446	no	-1.59135	0.000230458	yes	-1.45306	0.000230458	yes	TRUE	TRUE
XLOC_000065	uc001akw.4	chr1:3689287-3696577	4.67746	4.38477	5.35167	5.73536	-1.06675	0.674719	no	1.0717	0.68748	no	1.14414	0.383927	no	1.30802	0.0381755	yes	TRUE	TRUE
XLOC_000066	uc001ala.1,uc001alc.3,uc001ald.3,uc009vln.1,uc009vlo.1,uc009vlr.3,uc010nzn.2	chr1:3728644-3802201	2.25907	2.56709	2.62127	3.49573	1.13635	0.554695	no	1.3336	0.0624736	no	1.16033	0.498021	no	1.36175	0.0374198	yes	TRUE	TRUE
XLOC_000079	uc001alu.3,uc001alv.2,uc001alw.2,uc001alx.2,uc001aly.2,uc009vlv.2,uc009vlw.2	chr1:5922657-6161253	1.74864	1.28464	1.27014	1.27136	-1.36119	0.00587454	yes	1.00096	0.99417	no	-1.37673	0.00139332	yes	-1.01045	0.954355	no	TRUE	TRUE
XLOC_000085	uc001anx.3,uc001any.2,uc009vmc.2,uc009vmd.2	chr1:6640055-6649340	4.99111	4.57234	5.41399	4.50744	-1.09159	0.155172	no	-1.20112	0.00121219	yes	1.08473	0.195021	no	-1.0144	0.8568	no	TRUE	TRUE
XLOC_000086	uc001aob.4	chr1:6673755-6684142	7.74063	8.22354	7.18497	6.73466	1.06239	0.330984	no	-1.06686	0.314146	no	-1.07734	0.221897	no	-1.22108	0.000440512	yes	TRUE	TRUE
XLOC_000090	uc001aol.3	chr1:7831328-7841493	33.652	35.2969	28.2352	29.7565	1.04888	0.557581	no	1.05388	0.514072	no	-1.19185	0.00934004	yes	-1.18619	0.009199	yes	TRUE	TRUE
XLOC_000091	uc001aon.3,uc001aoo.3,uc001aop.3,uc009vmg.1,uc009vmh.1,uc010nzw.2	chr1:7844331-7973294	3.30573	2.46601	2.20109	2.05635	-1.34052	0.000230458	yes	-1.07039	0.566086	no	-1.50186	0.000230458	yes	-1.19922	0.0279271	yes	TRUE	TRUE
XLOC_000092	uc001aou.4,uc001aov.4,uc001aox.4	chr1:8014352-8045342	154.465	185.238	172.605	191.608	1.19922	0.0042001	yes	1.1101	0.138293	no	1.11744	0.108301	no	1.03439	0.695507	no	TRUE	TRUE
XLOC_000098	uc009vmq.3	chr1:9160363-9252371	1.4033	0.85705	1.44627	0.627592	-1.63736	0.0813556	no	-2.30447	0.0363505	yes	1.03062	0.93371	no	-1.36562	0.467528	no	TRUE	TRUE
XLOC_000099	uc001apt.3	chr1:9294814-9331394	4.61424	3.59356	3.40444	2.47758	-1.28403	0.000230458	yes	-1.3741	0.000230458	yes	-1.35536	0.000230458	yes	-1.45043	0.000230458	yes	TRUE	TRUE
XLOC_000100	uc001apv.3,uc010oae.2	chr1:9352940-9429590	8.62502	7.81885	7.7564	6.74231	-1.10311	0.0944643	no	-1.15041	0.0120698	yes	-1.11199	0.0669275	no	-1.15967	0.00820007	yes	TRUE	TRUE
XLOC_000101	uc001apw.3	chr1:9599527-9645474	6.04334	12.4262	6.96441	10.3626	2.05618	0.000230458	yes	1.48794	0.000230458	yes	1.15241	0.0139207	yes	-1.19914	0.0042001	yes	TRUE	TRUE
XLOC_000102	uc001apy.3,uc021ofy.1,uc021ofz.1	chr1:9648919-9674938	1.69594	2.98439	0.92429	1.82011	1.75973	0.000230458	yes	1.9692	0.000230458	yes	-1.83486	0.000230458	yes	-1.63968	0.000230458	yes	TRUE	TRUE
XLOC_000104	uc001aqp.3	chr1:10003485-10045556	4.37415	3.55409	4.42048	4.26324	-1.23074	0.000230458	yes	-1.03688	0.616871	no	1.01059	0.898692	no	1.19953	0.00102672	yes	TRUE	TRUE
XLOC_000106	uc001aqr.4,uc001aqs.4,uc001aqu.3,uc010oaj.2,uc021ogc.1	chr1:10093040-10241296	11.3472	7.85196	12.1395	9.28651	-1.44514	0.000230458	yes	-1.30722	0.000230458	yes	1.06982	0.37656	no	1.1827	0.012466	yes	TRUE	TRUE
XLOC_000107	uc001aqv.4,uc001aqw.4,uc001aqx.4,uc001aqy.3,uc001aqz.3,uc001ara.3,uc001arb.3	chr1:10270577-10441757	6.6471	8.48192	6.10782	7.47674	1.27603	0.000230458	yes	1.22413	0.00191954	yes	-1.08829	0.259394	no	-1.13444	0.0715951	no	TRUE	TRUE
XLOC_000108	uc001arc.3,uc010oak.2	chr1:10459084-10480201	140.57	143.699	165.668	172.891	1.02226	0.80636	no	1.0436	0.590752	no	1.17854	0.0114023	yes	1.20315	0.00372949	yes	TRUE	TRUE
XLOC_000109	uc001are.3,uc001arf.3,uc001ari.3,uc021ogd.1,uc021ogf.1	chr1:10490158-10512060	10.4612	10.8368	9.51371	11.4968	1.0359	0.661031	no	1.20845	0.000440512	yes	-1.09959	0.148628	no	1.0609	0.412293	no	TRUE	TRUE
XLOC_000110	linc-PEX14	chr1:10516576-10532621	7.72233	12.6901	4.96293	8.20772	1.6433	0.000230458	yes	1.65381	0.000230458	yes	-1.556	0.000641404	yes	-1.54612	0.000440512	yes	TRUE	TRUE
XLOC_000111	uc001arn.3,uc009vmu.1,uc009vmv.3,uc009vmw.3,uc010oam.2,uc010oan.2	chr1:10535002-10690815	10.4518	8.24353	9.40138	9.45186	-1.26788	0.00934004	yes	1.00537	0.974849	no	-1.11173	0.306341	no	1.14658	0.279023	no	TRUE	TRUE
XLOC_000113	uc001art.3,uc010oap.2	chr1:11072432-11107296	23.7074	33.741	23.585	30.9889	1.42323	0.000230458	yes	1.31392	0.000230458	yes	-1.00519	0.957421	no	-1.08881	0.248211	no	TRUE	TRUE
XLOC_000115	uc001asg.3	chr1:11333235-11359788	5.03457	6.10126	5.05161	5.90987	1.21187	0.00174577	yes	1.1699	0.00647306	yes	1.00338	0.967899	no	-1.03238	0.668675	no	TRUE	TRUE
XLOC_000120	uc001ask.3,uc001asl.3,uc001asm.3,uc001asn.3,uc001aso.3,uc010oaq.1,uc010oar.2,uc010oas.2	chr1:11708417-11734412	10.0081	11.3816	8.89614	9.57121	1.13724	0.121526	no	1.07588	0.478014	no	-1.12499	0.21694	no	-1.18915	0.0303216	yes	TRUE	TRUE
XLOC_000123	uc001ast.3,uc001asu.3,uc001asv.3,uc001asw.3,uc001asx.3	chr1:11796141-11810828	20.9338	17.4311	17.5176	15.1177	-1.20095	0.00226187	yes	-1.15875	0.0202863	yes	-1.19502	0.00226187	yes	-1.15303	0.023085	yes	TRUE	TRUE
XLOC_000127	uc001atm.3,uc010obb.2	chr1:11994723-12035599	16.1031	25.5597	14.097	21.7401	1.58725	0.000230458	yes	1.54218	0.000230458	yes	-1.14231	0.0402274	yes	-1.17569	0.0153477	yes	TRUE	TRUE
XLOC_000128	uc001atn.4,uc009vni.3	chr1:12040237-12073572	13.9238	19.5239	11.1841	15.6006	1.4022	0.000230458	yes	1.39489	0.000230458	yes	-1.24496	0.000836683	yes	-1.25148	0.000230458	yes	TRUE	TRUE
XLOC_000129	uc001ato.2	chr1:12079218-12092106	9.30205	13.2536	11.2188	14.1161	1.4248	0.000230458	yes	1.25825	0.000440512	yes	1.20606	0.00661869	yes	1.06508	0.372284	no	TRUE	TRUE
XLOC_000153	uc001avg.3,uc001avh.3,uc001avi.3,uc001avk.3,uc021ogk.1	chr1:14025721-14151574	5.31621	4.89318	5.71542	5.61205	-1.08645	0.231867	no	-1.01842	0.849473	no	1.07509	0.343373	no	1.14691	0.0392647	yes	TRUE	TRUE
XLOC_000154	linc-KAZ	chr1:14219550-14700368	1.6135	0.465999	1.28178	1.07108	-3.46245	0.0042001	yes	-1.19672	0.599767	no	-1.2588	0.494874	no	2.29846	0.0554264	no	TRUE	TRUE
XLOC_000156	uc001avm.4,uc001avo.2,uc001avp.2,uc001avq.2,uc001avr.2,uc001avs.4,uc009vog.1	chr1:14925212-15478960	1.70736	2.26392	1.33883	2.0637	1.32598	0.000230458	yes	1.54142	0.000230458	yes	-1.27526	0.0145646	yes	-1.09702	0.179083	no	TRUE	TRUE
XLOC_000157	uc001avw.4,uc001avx.3,uc001avy.3,uc001avz.3,uc010obk.2	chr1:15479027-15546974	4.16071	5.89708	3.76803	4.82811	1.41733	0.000230458	yes	1.28134	0.000230458	yes	-1.10421	0.114619	no	-1.22141	0.000230458	yes	TRUE	TRUE
XLOC_000159	uc001awh.2	chr1:15736368-15756839	17.2026	24.1196	13.6586	17.3632	1.40209	0.000230458	yes	1.27123	0.000230458	yes	-1.25947	0.000230458	yes	-1.38912	0.000230458	yes	TRUE	TRUE
XLOC_000163	uc001awr.1,uc001aws.3,uc001awt.3	chr1:15853351-15918874	4.47934	4.37682	6.47921	6.06024	-1.02342	0.834009	no	-1.06913	0.479266	no	1.44647	0.000230458	yes	1.38462	0.000230458	yes	TRUE	TRUE
XLOC_000164	uc001aww.3,uc001awx.2,uc009voj.2,uc010obn.2	chr1:15943910-15995832	9.42135	8.96086	7.03076	7.37422	-1.05139	0.654081	no	1.04885	0.696444	no	-1.34002	0.000836683	yes	-1.21516	0.0415314	yes	TRUE	TRUE
XLOC_000165	uc010obo.2	chr1:16010806-16061345	11.3142	11.0876	9.19601	8.96433	-1.02044	0.809874	no	-1.02584	0.748752	no	-1.23034	0.000230458	yes	-1.23686	0.000836683	yes	TRUE	TRUE
XLOC_000168	uc001axd.1,uc001axe.1,uc001axg.1,uc001axh.1,uc001axi.1	chr1:16083153-16113084	2.25125	3.32878	1.31597	2.02677	1.47864	0.000230458	yes	1.54013	0.000230458	yes	-1.71072	0.000230458	yes	-1.64241	0.000230458	yes	TRUE	TRUE
XLOC_000169	uc001axk.1,uc010obp.1	chr1:16160709-16302627	3.62061	4.44747	3.25897	4.16594	1.22838	0.0143044	yes	1.2783	0.00451005	yes	-1.11097	0.282634	no	-1.06758	0.487692	no	TRUE	TRUE
XLOC_000170	uc001axn.3	chr1:16330730-16333184	1.38615	0.419085	3.55938	2.59755	-3.30756	0.000230458	yes	-1.37028	0.00308975	yes	2.56782	0.000230458	yes	6.19815	0.000230458	yes	TRUE	TRUE
XLOC_000174	uc001ayi.4,uc001ayk.4,uc001aym.4,uc010ocb.1	chr1:16693230-16763919	31.1097	39.501	25.084	32.971	1.26973	0.00259883	yes	1.31442	0.000836683	yes	-1.24022	0.00848676	yes	-1.19805	0.0276995	yes	TRUE	TRUE
XLOC_000175	uc001ayo.3,uc001ayq.3,uc010ocd.2	chr1:16767166-16786584	24.5479	21.3239	20.0014	17.12	-1.15119	0.0519652	no	-1.16831	0.0158703	yes	-1.22731	0.00191954	yes	-1.24555	0.000641404	yes	TRUE	TRUE
XLOC_000179	uc001azk.2,uc001azm.4,uc009vow.2,uc009vox.3,uc010ocg.1,uc010och.2,uc010oci.1	chr1:16944694-16976915	2.19397	1.35392	3.5864	2.04209	-1.62046	0.000440512	yes	-1.75624	0.000230458	yes	1.63466	0.000230458	yes	1.50828	0.00292692	yes	TRUE	TRUE
XLOC_000183	uc001azt.2,uc001azu.2,uc001azv.2,uc009voy.1,uc009voz.1	chr1:17064986-17299496	2.84168	1.99009	2.7867	2.17784	-1.42792	0.000230458	yes	-1.27957	0.0120698	yes	-1.01973	0.870947	no	1.09434	0.375871	no	TRUE	TRUE
XLOC_000189	uc021ohi.1	chr1:17064986-17299496	2.03365	2.39029	4.5004	4.83633	1.17537	0.387474	no	1.07464	0.587507	no	2.21297	0.000230458	yes	2.02332	0.000230458	yes	TRUE	TRUE
XLOC_000193	uc001bai.3	chr1:17575592-17610727	0.495706	0.576191	0.949591	1.00554	1.16236	0.242868	no	1.05892	0.596658	no	1.91563	0.000230458	yes	1.74515	0.000230458	yes	TRUE	TRUE
XLOC_000198	uc001bat.3	chr1:18081807-18153558	0.450379	0.727497	0.734806	1.4457	1.6153	0.00720198	yes	1.96746	0.000230458	yes	1.63153	0.00617471	yes	1.98722	0.000230458	yes	TRUE	TRUE
XLOC_000204	uc001bbs.3	chr1:19578074-19586622	17.9318	36.7429	12.8698	28.7005	2.04904	0.000230458	yes	2.23007	0.000230458	yes	-1.39332	0.000230458	yes	-1.28022	0.000230458	yes	TRUE	TRUE
XLOC_000205	uc001bby.3,uc001bbz.3,uc001bca.3,uc001bcb.3	chr1:19638739-19660931	7.77222	10.1864	7.73119	8.83543	1.31062	0.000230458	yes	1.14283	0.0530747	no	-1.00531	0.959594	no	-1.1529	0.0252417	yes	TRUE	TRUE
XLOC_000211	uc001bcs.4	chr1:20208887-20239575	1.70525	2.22734	2.13167	2.70819	1.30617	0.000230458	yes	1.27045	0.000230458	yes	1.25006	0.000230458	yes	1.21589	0.00157025	yes	TRUE	TRUE
XLOC_000220	uc001bdm.3,uc001bdn.3	chr1:20959947-20978004	15.3985	7.92395	23.3221	10.7799	-1.94329	0.000230458	yes	-2.16348	0.000230458	yes	1.51457	0.000230458	yes	1.36042	0.000230458	yes	TRUE	TRUE
XLOC_000225	uc001ber.3,uc001bes.3,uc009vqb.3,uc010odm.2	chr1:21766575-21811393	4.58321	4.45185	3.40039	3.76616	-1.02951	0.720309	no	1.10757	0.153259	no	-1.34785	0.000230458	yes	-1.18207	0.0101726	yes	TRUE	TRUE
XLOC_000230	uc001bfm.4,uc001bfn.4	chr1:22350486-22357840	7.43535	5.25166	8.2997	5.89394	-1.41581	0.000230458	yes	-1.40818	0.000230458	yes	1.11625	0.0695171	no	1.1223	0.100723	no	TRUE	TRUE
XLOC_000231	uc001bfp.3,uc001bfq.3,uc001bfr.3,uc009vqg.1,uc009vqh.3,uc010odr.2,uc010ods.2	chr1:22379114-22420556	134.908	170.374	144.332	167.49	1.26289	0.000641404	yes	1.16045	0.0354837	yes	1.06986	0.399823	no	-1.01722	0.863323	no	TRUE	TRUE
XLOC_000239	uc001bge.3,uc001bgf.3,uc009vqj.1,uc010odu.2	chr1:23037330-23241823	0.878284	1.42077	0.596684	0.98733	1.61767	0.000230458	yes	1.65469	0.000230458	yes	-1.47194	0.000230458	yes	-1.439	0.000230458	yes	TRUE	TRUE
XLOC_000242	uc001bgi.2,uc001bgj.2	chr1:23345889-23504301	29.0464	36.365	28.9878	33.3612	1.25196	0.00209083	yes	1.15087	0.0707438	no	-1.00202	0.984325	no	-1.09004	0.301068	no	TRUE	TRUE
XLOC_000249	uc001bho.3	chr1:24069855-24104787	13.3085	20.1818	12.1258	16.9207	1.51646	0.000230458	yes	1.39543	0.000230458	yes	-1.09754	0.263747	no	-1.19273	0.0167639	yes	TRUE	TRUE
XLOC_000250	uc001bhq.3,uc010oeb.2	chr1:24104875-24114722	18.0277	22.1576	23.5767	26.8488	1.22909	0.000440512	yes	1.13879	0.034375	yes	1.3078	0.000230458	yes	1.21172	0.00121219	yes	TRUE	TRUE
XLOC_000251	uc001bht.3	chr1:24117645-24122029	37.4752	46.3788	19.7335	25.8664	1.23759	0.00121219	yes	1.31079	0.000230458	yes	-1.89907	0.000230458	yes	-1.79301	0.000230458	yes	TRUE	TRUE
XLOC_000253	uc001big.3,uc021oil.1	chr1:24286300-24289949	1.46804	1.17063	1.64975	1.52951	-1.25406	0.0157362	yes	-1.07861	0.410443	no	1.12378	0.182536	no	1.30657	0.00308975	yes	TRUE	TRUE
XLOC_000258	uc001bjh.3,uc001bji.3,uc009vrc.3,uc010oek.2	chr1:24742244-24799473	6.64771	2.72685	5.80783	3.25848	-2.43787	0.000230458	yes	-1.78237	0.000230458	yes	-1.14461	0.0409919	yes	1.19496	0.017525	yes	TRUE	TRUE
XLOC_000259	uc001bjj.3,uc009vrd.3,uc009vre.3,uc009vrf.3,uc009vrg.3,uc021ojc.1,uc021ojd.1,uc021oje.1,uc021ojf.1,uc021ojg.1	chr1:24822804-24882323	2.48401	1.90225	1.9791	1.76746	-1.30583	0.000230458	yes	-1.11974	0.106049	no	-1.25512	0.000230458	yes	-1.07626	0.364891	no	TRUE	TRUE
XLOC_000261	uc001bjm.3,uc009vrh.1,uc009vri.1,uc010oel.2	chr1:24968927-24999783	12.2848	15.8197	11.5028	17.2086	1.28775	0.000230458	yes	1.49604	0.000230458	yes	-1.06798	0.403819	no	1.0878	0.254196	no	TRUE	TRUE
XLOC_000262	uc001bjo.2,uc001bjp.1	chr1:25071759-25170815	39.0475	45.7466	32.7943	37.186	1.17156	0.0191621	yes	1.13392	0.0621684	no	-1.19068	0.0096138	yes	-1.23021	0.000641404	yes	TRUE	TRUE
XLOC_000268	uc001bkl.4,uc009vrx.3	chr1:25870075-25895407	7.42667	6.81923	4.78704	5.2568	-1.08908	0.16199	no	1.09813	0.148559	no	-1.55141	0.000230458	yes	-1.29722	0.000230458	yes	TRUE	TRUE
XLOC_000270	uc001bkm.2,uc009vry.1	chr1:25943303-26112692	2.01763	1.77283	1.98772	1.62121	-1.13808	0.050546	no	-1.22607	0.00587454	yes	-1.01505	0.878319	no	-1.09352	0.244398	no	TRUE	TRUE
XLOC_000271	uc021ojk.1,uc021ojl.1	chr1:26126666-26145503	3.18793	3.42561	1.32389	1.33012	1.07456	0.311786	no	1.00471	0.964905	no	-2.408	0.000230458	yes	-2.57541	0.000230458	yes	TRUE	TRUE
XLOC_000272	uc001bkq.4,uc001bkr.4,uc001bks.4,uc001bkt.4,uc001bku.4,uc001bkv.4,uc009vrz.3,uc010oet.2	chr1:26146396-26159433	11.564	9.79157	9.0124	8.23086	-1.18102	0.00308975	yes	-1.09495	0.156363	no	-1.28312	0.000230458	yes	-1.18962	0.00276365	yes	TRUE	TRUE
XLOC_000275	uc001blj.4,uc009vsb.3,uc010oew.2	chr1:26437580-26452039	7.08601	7.78955	10.416	10.9315	1.09929	0.145243	no	1.04949	0.557898	no	1.46994	0.000230458	yes	1.40335	0.000230458	yes	TRUE	TRUE
XLOC_000277	uc001bll.4	chr1:26496387-26497364	33.1388	59.2	32.4234	51.5931	1.78643	0.000230458	yes	1.59123	0.000230458	yes	-1.02206	0.798363	no	-1.14744	0.012466	yes	TRUE	TRUE
XLOC_000278	uc001blm.4,uc001bln.4,uc009vsd.3,uc009vse.3	chr1:26503980-26516375	2.25653	1.38576	1.67127	1.05914	-1.62837	0.000230458	yes	-1.57795	0.000230458	yes	-1.35019	0.000836683	yes	-1.30838	0.0100356	yes	TRUE	TRUE
XLOC_000281	uc001blr.3,uc001bls.1,uc001blt.1,uc010ofa.1	chr1:26560669-26605299	7.56578	9.71813	6.70146	8.53582	1.28448	0.000230458	yes	1.27373	0.000230458	yes	-1.12897	0.051065	no	-1.13851	0.0392647	yes	TRUE	TRUE
XLOC_000282	uc001blu.3	chr1:26606212-26608013	57.4132	76.9271	63.8034	81.1348	1.33989	0.000230458	yes	1.27164	0.000230458	yes	1.1113	0.133299	no	1.0547	0.502762	no	TRUE	TRUE
XLOC_000285	uc001bmk.3,uc001bml.3,uc001bmm.3,uc001bmn.3,uc010ofd.2	chr1:26758772-26797795	8.86463	10.2959	10.2829	12.8278	1.16146	0.02065	yes	1.24749	0.000641404	yes	1.15999	0.0341475	yes	1.24591	0.000230458	yes	TRUE	TRUE
XLOC_000286	uc001bmp.4	chr1:26798901-26803133	526.353	493.043	450.713	453.439	-1.06756	0.390747	no	1.00605	0.949968	no	-1.16782	0.0187858	yes	-1.08734	0.25582	no	TRUE	TRUE
XLOC_000287	uc001bmr.1,uc001bms.1,uc009vsl.1,uc010ofe.1,uc010off.1	chr1:26856248-26901530	11.1211	15.1122	14.7896	18.2465	1.35888	0.000230458	yes	1.23374	0.00174577	yes	1.32987	0.000230458	yes	1.2074	0.00388752	yes	TRUE	TRUE
XLOC_000289	uc001bmt.1,uc001bmu.1,uc001bmv.1,uc001bmw.1,uc001bmx.1,uc009vsm.1,uc009vsn.1	chr1:27018436-27108867	6.07614	6.18453	4.9628	5.77204	1.01784	0.868627	no	1.16306	0.0388194	yes	-1.22434	0.00435435	yes	-1.07146	0.42354	no	TRUE	TRUE
XLOC_000290	uc001bmz.3,uc001bna.3,uc010ofg.2	chr1:27113281-27125241	11.7814	7.13454	13.8887	9.28188	-1.65132	0.000230458	yes	-1.49632	0.000230458	yes	1.17887	0.00372949	yes	1.30098	0.000230458	yes	TRUE	TRUE
XLOC_000293	uc001bnc.1	chr1:27145536-27392034	64.6398	120.64	48.3876	103.725	1.86634	0.000230458	yes	2.14363	0.000230458	yes	-1.33588	0.0140478	yes	-1.16308	0.172775	no	TRUE	TRUE
XLOC_000295	uc001bng.1	chr1:27145536-27392034	29.9713	53.396	29.7951	49.3884	1.78157	0.000230458	yes	1.6576	0.000230458	yes	-1.00591	0.975538	no	-1.08114	0.610957	no	TRUE	TRUE
XLOC_000299	uc001bno.3,uc001bnq.3,uc009vst.2	chr1:27561006-27635293	6.40044	3.95837	2.63867	1.95483	-1.61694	0.000230458	yes	-1.34982	0.0108607	yes	-2.42563	0.000230458	yes	-2.02492	0.000230458	yes	TRUE	TRUE
XLOC_000300	uc001bnr.4	chr1:27648635-27662891	16.2227	18.8652	16.5886	19.3613	1.16289	0.0100356	yes	1.16714	0.00572663	yes	1.02255	0.774948	no	1.0263	0.729429	no	TRUE	TRUE
XLOC_000302	uc001bnv.2,uc001bnw.2,uc001bnx.2,uc009vsv.2	chr1:27668482-27680423	42.4622	31.244	29.2626	21.9222	-1.35905	0.000230458	yes	-1.33484	0.000230458	yes	-1.45107	0.000230458	yes	-1.42522	0.000230458	yes	TRUE	TRUE
XLOC_000305	uc001boq.3,uc001bor.3,uc001bos.3,uc001bot.3,uc009vtb.3,uc010ofm.2	chr1:28052489-28089772	3.23368	4.49345	3.62814	4.36607	1.38958	0.000230458	yes	1.20339	0.0189061	yes	1.12198	0.0806042	no	-1.02917	0.783063	no	TRUE	TRUE
XLOC_000306	uc001bou.4	chr1:28099693-28150963	12.7812	13.4797	16.0772	17.074	1.05465	0.455778	no	1.062	0.438841	no	1.25788	0.000230458	yes	1.26665	0.000641404	yes	TRUE	TRUE
XLOC_000307	uc001bov.2,uc001bow.2,uc001box.2,uc009vtd.2,uc021ojy.1	chr1:28157251-28178184	16.1109	21.2522	18.763	22.9816	1.31912	0.000230458	yes	1.22484	0.00226187	yes	1.16462	0.0224789	yes	1.08138	0.309903	no	TRUE	TRUE
XLOC_000310	uc001bpf.3,uc001bpg.3,uc010ofq.2,uc010ofr.2	chr1:28261503-28285663	3.75232	3.69301	2.07017	2.92222	-1.01606	0.848773	no	1.41158	0.000230458	yes	-1.81257	0.000230458	yes	-1.26377	0.000440512	yes	TRUE	TRUE
XLOC_000311	uc001bph.1	chr1:28286503-28294606	4.44611	3.66139	5.01469	5.1453	-1.21432	0.00139332	yes	1.02605	0.731032	no	1.12788	0.0475662	yes	1.40529	0.000230458	yes	TRUE	TRUE
XLOC_000312	uc001bpp.3,uc001bpq.3,uc001bpr.3	chr1:28562601-28564616	166.118	170.967	200.764	185.468	1.02919	0.755378	no	-1.08247	0.304214	no	1.20856	0.00466254	yes	1.08482	0.293427	no	TRUE	TRUE
XLOC_000314	uc001bps.3	chr1:28585962-28609042	7.30151	7.57985	8.35895	8.38706	1.03812	0.594536	no	1.00336	0.969413	no	1.14482	0.015607	yes	1.10649	0.0798783	no	TRUE	TRUE
XLOC_000315	uc001bpt.4,uc009vtg.3,uc021okc.1	chr1:28655512-28662478	12.4835	11.7409	14.8098	14.0332	-1.06325	0.340623	no	-1.05534	0.400858	no	1.18635	0.000641404	yes	1.19524	0.00121219	yes	TRUE	TRUE
XLOC_000316	uc001bpu.3,uc001bpw.3,uc001bpx.3,uc001bpy.3	chr1:28696017-28826881	3.96374	3.46659	3.19777	3.63861	-1.14341	0.0275858	yes	1.13786	0.0665349	no	-1.23953	0.000230458	yes	1.04962	0.50561	no	TRUE	TRUE
XLOC_000317	uc001bqa.2,uc001bqb.2,uc001bqc.2,uc001bqd.3,uc001bqe.2,uc001bqf.2,uc001bqg.2	chr1:28832454-28879405	43.3317	54.6586	42.6221	50.5701	1.2614	0.000440512	yes	1.18648	0.0119386	yes	-1.01665	0.864012	no	-1.08085	0.303897	no	TRUE	TRUE
XLOC_000320	uc009vtj.1	chr1:28969670-28976555	2.39127	2.56813	4.47176	5.24863	1.07396	0.680559	no	1.17373	0.492977	no	1.87004	0.0862886	no	2.04376	0.000230458	yes	TRUE	TRUE
XLOC_000323	uc001brc.3,uc001bre.3,uc010ofx.2,uc021okf.1	chr1:29063132-29096287	28.1381	32.5304	25.907	29.7612	1.1561	0.0317896	yes	1.14877	0.0401216	yes	-1.08612	0.255771	no	-1.09305	0.215234	no	TRUE	TRUE
XLOC_000328	uc001bru.3,uc001brw.3,uc001brx.3,uc009vtq.3,uc009vtr.3	chr1:29563026-29653325	10.5463	9.15002	8.72526	7.33599	-1.1526	0.0409919	yes	-1.18938	0.00466254	yes	-1.20871	0.00243168	yes	-1.24728	0.000440512	yes	TRUE	TRUE
XLOC_000335	uc001bsb.1	chr1:31184123-31199949	1.18417	1.15686	1.4801	1.60102	-1.02361	0.879498	no	1.0817	0.484683	no	1.2499	0.0325793	yes	1.38394	0.00157025	yes	TRUE	TRUE
XLOC_000339	uc001bsp.1,uc001bsq.1,uc001bsr.1,uc009vtu.1,uc009vtv.1,uc010ogf.1	chr1:31769841-31837780	17.1827	17.7774	15.739	17.9026	1.03461	0.665567	no	1.13747	0.0363505	yes	-1.09173	0.181223	no	1.00704	0.93778	no	TRUE	TRUE
XLOC_000340	uc001bst.3,uc001bsu.3,uc009vtw.1,uc010ogg.2,uc010ogh.2,uc021okm.1	chr1:31882411-31907527	2.972	2.59757	4.78068	3.46662	-1.14415	0.115754	no	-1.37906	0.000230458	yes	1.60857	0.000230458	yes	1.33456	0.000230458	yes	TRUE	TRUE
XLOC_000347	uc001buf.4,uc010ogu.1,uc010ogv.2,uc010ogw.2	chr1:32538502-32568467	5.73618	5.5585	5.02388	4.31897	-1.03197	0.669845	no	-1.16321	0.0146938	yes	-1.14178	0.0236913	yes	-1.287	0.000230458	yes	TRUE	TRUE
XLOC_000348	uc001bug.3,uc001buh.3,uc010ogx.2,uc010ogy.2	chr1:32573638-32642168	18.4138	19.9206	15.8307	17.2389	1.08183	0.272624	no	1.08895	0.233513	no	-1.16317	0.0187858	yes	-1.15556	0.0282774	yes	TRUE	TRUE
XLOC_000349	uc001bui.3,uc001buj.3	chr1:32645272-32664038	18.2689	22.8806	11.0774	14.989	1.25243	0.000440512	yes	1.35312	0.000230458	yes	-1.6492	0.000230458	yes	-1.52649	0.000230458	yes	TRUE	TRUE
XLOC_000350	uc001bul.1,uc001bum.2,uc009vua.2,uc010ogz.1,uc021okt.1	chr1:32666043-32674485	2.65919	3.41377	2.34217	3.58444	1.28376	0.00139332	yes	1.53039	0.000230458	yes	-1.13535	0.17849	no	1.04999	0.716024	no	TRUE	TRUE
XLOC_000352	uc001bur.4,uc009vuc.3	chr1:32674694-32697205	89.9146	113.548	73.8735	98.0816	1.26284	0.000230458	yes	1.3277	0.000230458	yes	-1.21714	0.00209083	yes	-1.15769	0.0276995	yes	TRUE	TRUE
XLOC_000359	uc001bvl.4,uc001bvm.3,uc001bvn.3	chr1:32930657-33116185	5.44833	6.05613	4.15014	4.53051	1.11156	0.404931	no	1.09165	0.488087	no	-1.31281	0.0159985	yes	-1.33674	0.00357021	yes	TRUE	TRUE
XLOC_000360	uc001bvr.3,uc001bvs.3,uc010ohj.2,uc010ohk.2	chr1:33116724-33168361	46.9168	45.6953	34.3208	34.542	-1.02673	0.841405	no	1.00645	0.964905	no	-1.36701	0.000641404	yes	-1.32289	0.000641404	yes	TRUE	TRUE
XLOC_000361	uc001bvu.1,uc001bvv.2,uc010ohm.1,uc010ohn.1	chr1:33207472-33240616	13.2481	10.5833	7.56395	6.93268	-1.25179	0.000641404	yes	-1.09106	0.145727	no	-1.75148	0.000230458	yes	-1.52658	0.000230458	yes	TRUE	TRUE
XLOC_000367	uc001bxc.1	chr1:33720910-33766354	8.49005	6.05255	8.17429	6.65202	-1.40272	0.000230458	yes	-1.22884	0.0103139	yes	-1.03863	0.706231	no	1.09904	0.282242	no	TRUE	TRUE
XLOC_000375	uc001bxx.3,uc001bxy.3,uc001bxz.4	chr1:35246789-35251967	4.42081	4.58848	3.19092	3.50811	1.03793	0.683353	no	1.0994	0.331803	no	-1.38543	0.000230458	yes	-1.30796	0.000230458	yes	TRUE	TRUE
XLOC_000377	uc001byl.1,uc001bym.3,uc001byn.3,uc001byo.3,uc009vut.3,uc010ohu.2	chr1:35544956-35582545	7.15787	7.52427	6.25046	7.21567	1.05119	0.51139	no	1.15442	0.0298573	yes	-1.14517	0.0330284	yes	-1.04277	0.598597	no	TRUE	TRUE
XLOC_000378	uc001byt.3,uc001byu.3,uc009vuu.3,uc009vuv.3	chr1:35734233-35887545	8.79742	9.60459	8.37749	9.5974	1.09175	0.233719	no	1.14562	0.0468252	yes	-1.05013	0.544666	no	-1.00075	0.993322	no	TRUE	TRUE
XLOC_000379	uc001bza.3,uc001bzb.3,uc001bzc.3	chr1:35899089-36032380	11.6781	15.7145	13.0791	17.3079	1.34564	0.0176513	yes	1.32332	0.0357024	yes	1.11997	0.494656	no	1.1014	0.450809	no	TRUE	TRUE
XLOC_000384	uc001bzt.3	chr1:36554452-36559533	16.0903	22.1843	16.536	20.3714	1.37874	0.000230458	yes	1.23194	0.000440512	yes	1.0277	0.705024	no	-1.08899	0.180622	no	TRUE	TRUE
XLOC_000385	uc001bzz.3,uc001caa.3,uc001cab.3,uc001cac.3,uc001cad.3	chr1:36621548-36646473	3.44749	5.23518	4.72831	5.08086	1.51855	0.000230458	yes	1.07456	0.309454	no	1.37152	0.000230458	yes	-1.03037	0.710251	no	TRUE	TRUE
XLOC_000386	uc001cae.4,uc001caf.4,uc001cag.1	chr1:36690016-36770957	37.1919	30.187	40.7415	34.4744	-1.23205	0.00174577	yes	-1.18179	0.0120698	yes	1.09544	0.211583	no	1.14203	0.0571574	no	TRUE	TRUE
XLOC_000387	uc009vuz.1,uc010oia.1,uc010oib.1	chr1:36771661-36795038	3.46379	4.72695	2.78503	3.27512	1.36468	0.000230458	yes	1.17597	0.0627797	no	-1.24372	0.0115357	yes	-1.44329	0.000230458	yes	TRUE	TRUE
XLOC_000392	uc001cbb.4,uc001cbc.1	chr1:37940118-37949978	8.15366	9.32338	9.9617	9.00904	1.14346	0.0354837	yes	-1.10574	0.243354	no	1.22175	0.00435435	yes	-1.03489	0.710156	no	TRUE	TRUE
XLOC_000395	uc001cbx.2,uc001cby.2,uc001cbz.2	chr1:38259476-38267278	7.10902	10.2682	6.51933	9.37404	1.44439	0.000230458	yes	1.43788	0.000230458	yes	-1.09045	0.174557	no	-1.09539	0.127878	no	TRUE	TRUE
XLOC_000396	uc001ccb.1,uc001ccd.2,uc010oii.1	chr1:38268613-38275126	45.6543	61.271	55.4763	66.2204	1.34206	0.000230458	yes	1.19367	0.050859	no	1.21514	0.0162598	yes	1.08078	0.445653	no	TRUE	TRUE
XLOC_000398	uc001ccn.4,uc001cco.4,uc009vvm.3	chr1:38478345-38490497	13.8714	20.755	14.5867	20.0417	1.49624	0.000230458	yes	1.37397	0.000230458	yes	1.05157	0.43305	no	-1.03559	0.652477	no	TRUE	TRUE
XLOC_000404	uc001ccw.3,uc010oip.2,uc010oiq.2	chr1:39443412-39473475	15.0669	28.3142	15.0889	21.6748	1.87923	0.000230458	yes	1.43647	0.000230458	yes	1.00146	0.985204	no	-1.30632	0.000230458	yes	TRUE	TRUE
XLOC_000412	uc001ceu.3,uc001cev.3,uc001cew.1,uc010ojb.1,uc010ojc.2	chr1:40420783-40435628	0.770814	2.45608	1.09799	2.48962	3.18635	0.000230458	yes	2.26743	0.000230458	yes	1.42446	0.00617471	yes	1.01366	0.901997	no	TRUE	TRUE
XLOC_000413	uc001cey.4,uc001cez.4,uc001cfa.4,uc009vvz.3,uc010oje.2	chr1:40504961-40538373	75.8392	121.168	68.0483	101.887	1.5977	0.000230458	yes	1.49727	0.000230458	yes	-1.11449	0.117515	no	-1.18924	0.00647306	yes	TRUE	TRUE
XLOC_000414	uc001cfc.4,uc001cfd.4	chr1:40626973-40706697	6.46643	10.0984	6.40434	8.27382	1.56167	0.000230458	yes	1.29191	0.000230458	yes	-1.00969	0.926296	no	-1.22052	0.00174577	yes	TRUE	TRUE
XLOC_000416	uc001cfg.3	chr1:40723732-40759856	20.7535	36.7436	21.9087	34.0587	1.77048	0.000230458	yes	1.55457	0.000230458	yes	1.05566	0.484996	no	-1.07883	0.300795	no	TRUE	TRUE
XLOC_000417	uc001cfj.3,uc001cfk.3,uc010ojh.2,uc010oji.2,uc010ojj.2,uc021oma.1	chr1:40839377-40888998	7.94645	12.2879	5.78487	8.68951	1.54634	0.000230458	yes	1.50211	0.000230458	yes	-1.37366	0.000230458	yes	-1.41411	0.000230458	yes	TRUE	TRUE
XLOC_000418	uc001cfl.2,uc001cfm.2,uc001cfn.2	chr1:40915751-40938182	1.18027	1.13143	0.972464	1.2161	-1.04317	0.679594	no	1.25053	0.00661869	yes	-1.21369	0.0247622	yes	1.07483	0.447962	no	TRUE	TRUE
XLOC_000419	uc001cfo.3,uc009vwb.3,uc010ojk.2	chr1:40942912-40962306	1.88554	2.22558	1.56129	1.85672	1.18034	0.00862974	yes	1.18922	0.00572663	yes	-1.20768	0.00209083	yes	-1.19866	0.00512146	yes	TRUE	TRUE
XLOC_000420	uc001cfp.3,uc001cfq.3,uc001cfr.3,uc021omb.1	chr1:40974419-40983775	4.74009	5.24416	3.77979	4.4174	1.10634	0.280578	no	1.16869	0.0221195	yes	-1.25406	0.00325245	yes	-1.18716	0.0330284	yes	TRUE	TRUE
XLOC_000421	uc001cft.2	chr1:40996591-41013841	1.1653	1.42499	1.09389	1.52085	1.22285	0.0282774	yes	1.39031	0.000440512	yes	-1.06528	0.57971	no	1.06727	0.515964	no	TRUE	TRUE
XLOC_000422	uc001cfx.4,uc001cfy.4,uc001cfz.3,uc001cgb.3,uc001cgc.3,uc001cge.3,uc009vwd.3,uc010ojm.1,uc010ojn.2	chr1:41153889-41237276	13.64	12.8636	15.1468	14.6828	-1.06036	0.378497	no	-1.0316	0.709827	no	1.11047	0.116753	no	1.14142	0.0340312	yes	TRUE	TRUE
XLOC_000426	uc001cgk.4,uc001cgl.4,uc010ojo.2,uc010ojp.1,uc010ojq.2	chr1:41445006-41478347	8.41304	22.2153	9.49896	21.6217	2.64058	0.000230458	yes	2.27622	0.000230458	yes	1.12908	0.0650656	no	-1.02745	0.770343	no	TRUE	TRUE
XLOC_000429	linc-GUCA2B	chr1:41898930-41930507	1.45926	0.525751	1.90966	1.03526	-2.77557	0.0325793	yes	-1.84462	0.0447262	yes	1.30865	0.350204	no	1.96911	0.136196	no	TRUE	TRUE
XLOC_000431	uc001chi.2	chr1:42846296-42890234	0.8303	2.42274	1.45665	2.3377	2.91791	0.000230458	yes	1.60485	0.000230458	yes	1.75437	0.000230458	yes	-1.03638	0.592743	no	TRUE	TRUE
XLOC_000432	uc001chk.3,uc001chl.3	chr1:42922172-42926125	49.3857	45.3543	57.7928	51.4167	-1.08889	0.259536	no	-1.12401	0.102195	no	1.17023	0.0210264	yes	1.13367	0.0781868	no	TRUE	TRUE
XLOC_000434	uc001chq.3,uc009vwl.2,uc021omf.1	chr1:43124047-43142429	31.2887	38.6025	31.741	39.9598	1.23375	0.000440512	yes	1.25893	0.000230458	yes	1.01446	0.859733	no	1.03516	0.624721	no	TRUE	TRUE
XLOC_000436	uc001chs.3	chr1:43148065-43168020	365.705	448.901	345.977	412.656	1.22749	0.00102672	yes	1.19273	0.00632576	yes	-1.05702	0.465844	no	-1.08783	0.247066	no	TRUE	TRUE
XLOC_000439	uc001cic.1,uc001cie.1,uc001cif.1,uc010ojw.1	chr1:43272722-43310771	5.20964	2.27481	3.29011	1.99166	-2.29014	0.000230458	yes	-1.65194	0.000230458	yes	-1.58342	0.000230458	yes	-1.14217	0.167944	no	TRUE	TRUE
XLOC_000440	uc001cig.3,uc001cih.3,uc009vwm.3,uc021omh.1,uc021omi.1	chr1:43312243-43318319	3.11338	3.42713	3.11565	2.92401	1.10077	0.208634	no	-1.06554	0.488048	no	1.00073	0.994138	no	-1.17207	0.0352636	yes	TRUE	TRUE
XLOC_000443	uc009vwo.3	chr1:43557561-43622133	2.61041	1.79598	2.93581	1.99966	-1.45347	0.00259883	yes	-1.46815	0.000230458	yes	1.12465	0.376666	no	1.11341	0.449064	no	TRUE	TRUE
XLOC_000445	uc001cir.3,uc021oml.1,uc021omm.1	chr1:43629844-43739673	15.8699	11.2756	15.5688	13.5754	-1.40746	0.0355953	yes	-1.14684	0.378436	no	-1.01934	0.918588	no	1.20396	0.303688	no	TRUE	TRUE
XLOC_000448	uc001cix.3,uc001ciy.3	chr1:43824625-43828873	31.9394	38.5658	37.2933	41.3917	1.20747	0.0042001	yes	1.1099	0.142669	no	1.16763	0.0207778	yes	1.07327	0.348224	no	TRUE	TRUE
XLOC_000450	uc001cjq.4,uc001cjr.3,uc001cjs.3,uc001cjt.4,uc001cju.3,uc001cjv.3,uc001cjw.3,uc009vwt.3	chr1:43996546-44089343	44.8135	38.0973	40.1214	35.5626	-1.17629	0.0132654	yes	-1.12819	0.0746067	no	-1.11695	0.111341	no	-1.07127	0.351049	no	TRUE	TRUE
XLOC_000451	uc001cjx.3,uc010oki.2	chr1:44115796-44396831	17.5984	12.3243	18.0043	14.4364	-1.42794	0.000230458	yes	-1.24715	0.00102672	yes	1.02306	0.80914	no	1.17138	0.0229655	yes	TRUE	TRUE
XLOC_000455	uc001ckx.3,uc001cky.3	chr1:44412360-44433694	5.57716	7.34795	5.55431	6.498	1.31751	0.000230458	yes	1.1699	0.00404581	yes	-1.00411	0.96222	no	-1.1308	0.0248763	yes	TRUE	TRUE
XLOC_000456	uc001ckz.3,uc001cla.3,uc001clb.3,uc010okk.2	chr1:44435652-44439043	10.3308	18.5391	7.40691	14.8761	1.79455	0.000230458	yes	2.00841	0.000230458	yes	-1.39475	0.000230458	yes	-1.24623	0.000230458	yes	TRUE	TRUE
XLOC_000457	uc001cld.3,uc001cle.3,uc001clf.3	chr1:44440601-44443972	129.593	162.912	234.28	259.929	1.2571	0.000230458	yes	1.10948	0.136791	no	1.80781	0.000230458	yes	1.59552	0.000230458	yes	TRUE	TRUE
XLOC_000458	uc001clg.3,uc001clh.3,uc001cli.3,uc010okl.2	chr1:44444873-44456843	17.3416	26.6344	7.95611	13.3126	1.53587	0.000230458	yes	1.67325	0.000230458	yes	-2.17966	0.000230458	yes	-2.00069	0.000230458	yes	TRUE	TRUE
XLOC_000459	uc001clj.3,uc009vxc.3	chr1:44457171-44506493	5.42928	4.97149	8.055	7.69114	-1.09208	0.422636	no	-1.04731	0.751563	no	1.48362	0.000230458	yes	1.54705	0.000230458	yes	TRUE	TRUE
XLOC_000462	uc001clq.1,uc001clr.1,uc001cls.1,uc010okq.1,uc010okr.1,uc010oks.1,uc010okt.1,uc010oku.1	chr1:44679124-44820981	9.27685	7.04894	7.62906	6.70671	-1.31606	0.043555	yes	-1.13753	0.415233	no	-1.21599	0.162066	no	-1.05103	0.799971	no	TRUE	TRUE
XLOC_000463	uc001clv.1,uc001clw.1,uc001clx.2,uc001cma.1,uc010okx.1,uc010oky.1,uc010okz.2	chr1:44870959-45117710	19.3118	18.7622	21.8896	21.5231	-1.02929	0.726074	no	-1.01703	0.866853	no	1.13348	0.0672109	no	1.14715	0.0451463	yes	TRUE	TRUE
XLOC_000471	uc001cmn.3	chr1:45265538-45272957	1.36354	2.61755	1.55126	1.94805	1.91967	0.000230458	yes	1.25579	0.0162598	yes	1.13767	0.238173	no	-1.34368	0.000230458	yes	TRUE	TRUE
XLOC_000474	uc001cna.2,uc001cnb.2,uc010oli.2,uc010olj.1	chr1:45477804-45481341	21.2321	17.885	14.7383	12.8831	-1.18715	0.00226187	yes	-1.144	0.0202863	yes	-1.44061	0.000230458	yes	-1.38825	0.000230458	yes	TRUE	TRUE
XLOC_000477	uc001cne.3	chr1:45792544-45794346	2.51767	6.39939	1.66851	4.75221	2.54179	0.000230458	yes	2.84818	0.000230458	yes	-1.50893	0.000230458	yes	-1.34661	0.000230458	yes	TRUE	TRUE
XLOC_000478	uc009vxq.3,uc010olm.2,uc010oln.1	chr1:45794913-45956840	4.32233	6.24416	3.19377	5.41175	1.44463	0.00139332	yes	1.69447	0.000230458	yes	-1.35336	0.00947722	yes	-1.15382	0.113094	no	TRUE	TRUE
XLOC_000481	uc001coi.2,uc001coj.2,uc001cok.2,uc001col.2,uc010olq.2,uc010olr.2,uc021omz.1	chr1:46046792-46084578	29.6831	36.0961	22.2305	26.0295	1.21605	0.00435435	yes	1.17089	0.0177793	yes	-1.33524	0.000230458	yes	-1.38674	0.000230458	yes	TRUE	TRUE
XLOC_000482	uc001cor.1	chr1:46153846-46216485	12.7367	8.59841	13.9777	9.79933	-1.48129	0.000230458	yes	-1.42639	0.000230458	yes	1.09743	0.326702	no	1.13967	0.15868	no	TRUE	TRUE
XLOC_000483	uc001cov.3,uc001cow.3,uc001cox.1,uc001coy.1,uc001coz.1,uc009vya.3	chr1:46269265-46501869	6.10508	8.18263	7.50451	9.65038	1.3403	0.000230458	yes	1.28594	0.000230458	yes	1.22922	0.00121219	yes	1.17937	0.024639	yes	TRUE	TRUE
XLOC_000487	uc001cpl.2,uc009vye.2	chr1:46713366-46769038	3.78141	4.61816	2.69404	3.98531	1.22128	0.297386	no	1.47931	0.0187858	yes	-1.40362	0.0780894	no	-1.1588	0.404616	no	TRUE	TRUE
XLOC_000489	uc001cpr.1,uc009vyf.1,uc009vyg.1,uc010omc.1	chr1:46805488-46831892	5.49081	6.56544	4.64931	5.90165	1.19571	0.00157025	yes	1.26936	0.000230458	yes	-1.18099	0.00243168	yes	-1.11248	0.0684618	no	TRUE	TRUE
XLOC_000490	uc001cpu.2	chr1:46859938-46879520	15.8775	14.6747	19.0768	16.9783	-1.08196	0.184549	no	-1.1236	0.048605	yes	1.2015	0.00102672	yes	1.15698	0.00676529	yes	TRUE	TRUE
XLOC_000497	uc001cqm.4,uc001cqn.4,uc009vyl.1,uc009vym.3,uc010omk.2,uc010oml.1	chr1:47215229-47285335	2.25494	0.960168	2.62248	1.13556	-2.34848	0.000230458	yes	-2.30942	0.000230458	yes	1.16299	0.313279	no	1.18267	0.485601	no	TRUE	TRUE
XLOC_000501	linc-CMPK1-3	chr1:47643840-47646010	1.81906	0.683994	1.82215	1.65987	-2.65947	0.00341042	yes	-1.09777	0.750347	no	1.0017	0.994744	no	2.42673	0.00791977	yes	TRUE	TRUE
XLOC_000502	uc001cri.3,uc010omp.2	chr1:47799468-47844511	34.2319	40.3621	29.3415	29.3815	1.17908	0.0118053	yes	1.00136	0.987102	no	-1.16667	0.0204072	yes	-1.37372	0.000230458	yes	TRUE	TRUE
XLOC_000515	uc001csf.3,uc001csg.3	chr1:51433607-51440309	10.5352	7.5065	9.00817	6.51512	-1.40348	0.000230458	yes	-1.38266	0.000230458	yes	-1.16952	0.00632576	yes	-1.15217	0.0268876	yes	TRUE	TRUE
XLOC_000519	uc001csi.4	chr1:51701944-51739119	42.8902	49.2055	42.7915	46.4634	1.14724	0.0375283	yes	1.08581	0.253208	no	-1.00231	0.980882	no	-1.05902	0.457783	no	TRUE	TRUE
XLOC_000524	uc001ctn.3,uc001cto.3,uc001ctp.3	chr1:52607557-52832149	4.71172	4.66647	5.74479	5.81244	-1.0097	0.953121	no	1.01178	0.934243	no	1.21926	0.0397942	yes	1.24558	0.0304343	yes	TRUE	TRUE
XLOC_000525	uc001ctv.4,uc001ctw.4	chr1:52870218-52886657	18.6628	21.7391	17.093	21.3115	1.16484	0.050546	no	1.2468	0.00481643	yes	-1.09184	0.283571	no	-1.02006	0.863561	no	TRUE	TRUE
XLOC_000528	uc001cuj.3,uc009vzh.3,uc010onj.2	chr1:53192130-53293013	6.09242	5.92822	5.14045	5.55487	-1.0277	0.789293	no	1.08062	0.291904	no	-1.18519	0.0158703	yes	-1.06721	0.421418	no	TRUE	TRUE
XLOC_000530	uc001cuq.2,uc001cur.2,uc001cus.2,uc001cut.2,uc001cuu.2,uc009vzi.2,uc010ono.2,uc010onp.2,uc010onq.1	chr1:53392900-53517289	47.7495	47.9779	40.0945	38.6252	1.00478	0.965393	no	-1.03804	0.697969	no	-1.19092	0.0157362	yes	-1.24214	0.00276365	yes	TRUE	TRUE
XLOC_000540	uc001cwj.1,uc001cwk.1	chr1:54412033-54433901	11.3796	14.64	9.77498	11.6822	1.28651	0.000230458	yes	1.19511	0.00157025	yes	-1.16416	0.00557752	yes	-1.25319	0.000230458	yes	TRUE	TRUE
XLOC_000544	uc001cxa.4,uc009vzp.3	chr1:54665839-54684056	48.3909	56.3149	43.3444	52.256	1.16375	0.0224789	yes	1.2056	0.00466254	yes	-1.11643	0.117341	no	-1.07767	0.316016	no	TRUE	TRUE
XLOC_000548	uc001cxo.2,uc001cxu.3,uc001cxv.3,uc001cxx.4,uc009vzr.1,uc010ooc.1,uc010ood.1,uc010ooe.1,uc010oog.1	chr1:55107426-55208454	6.88379	9.03367	5.56004	7.91469	1.31231	0.000230458	yes	1.4235	0.000230458	yes	-1.23808	0.000230458	yes	-1.14138	0.0163827	yes	TRUE	TRUE
XLOC_000573	uc001czg.2,uc001czi.4,uc001czl.4,uc001czm.4,uc009wac.3	chr1:59762474-60228402	4.14922	3.58464	4.46915	3.70547	-1.1575	0.015218	yes	-1.2061	0.000836683	yes	1.07711	0.224336	no	1.03371	0.662927	no	TRUE	TRUE
XLOC_000575	uc001czo.3,uc009wad.3,uc010oor.2	chr1:60280452-60342050	8.94875	10.2219	11.6724	10.9624	1.14227	0.0520697	no	-1.06477	0.409039	no	1.30436	0.000230458	yes	1.07244	0.347921	no	TRUE	TRUE
XLOC_000582	uc001daa.2,uc001dab.3,uc001dad.3,uc009waf.1,uc009wag.3,uc010oot.2,uc010oou.1	chr1:62207975-62644347	16.7208	14.076	15.3551	13.6595	-1.18789	0.0195321	yes	-1.12413	0.138066	no	-1.08894	0.296817	no	-1.03049	0.769264	no	TRUE	TRUE
XLOC_000584	uc001daj.2,uc001dak.2,uc001dal.2	chr1:62901974-62917475	22.4854	28.5303	21.7156	26.5599	1.26884	0.000230458	yes	1.22308	0.00157025	yes	-1.03545	0.686749	no	-1.07419	0.338449	no	TRUE	TRUE
XLOC_000593	uc001dax.2	chr1:63786443-63790874	0.957578	0.540914	1.16021	0.670275	-1.7703	0.00720198	yes	-1.73095	0.0378497	yes	1.21161	0.362898	no	1.23915	0.467211	no	TRUE	TRUE
XLOC_000596	uc001dbf.3	chr1:63906432-64049007	2.00541	1.20924	1.57686	0.975282	-1.65841	0.000230458	yes	-1.61682	0.00806282	yes	-1.27177	0.0290555	yes	-1.23989	0.278811	no	TRUE	TRUE
XLOC_000598	uc001dbh.3,uc010ooy.2,uc010ooz.2	chr1:64058946-64125916	2.7258	8.45546	1.90389	3.70669	3.10201	0.000230458	yes	1.9469	0.000230458	yes	-1.4317	0.000230458	yes	-2.28113	0.000230458	yes	TRUE	TRUE
XLOC_000606	uc001dby.3,uc001dbz.3,uc001dca.3,uc009wan.3	chr1:65613231-65697828	5.79574	19.7481	2.72362	7.67737	3.40735	0.000230458	yes	2.81881	0.000230458	yes	-2.12795	0.000230458	yes	-2.57225	0.000230458	yes	TRUE	TRUE
XLOC_000607	uc001dcb.1,uc001dcc.1,uc001dcd.1,uc001dce.1,uc010opc.1	chr1:65713874-65881552	2.81463	2.63879	1.47877	1.45331	-1.06664	0.558046	no	-1.01752	0.920209	no	-1.90336	0.000230458	yes	-1.81571	0.000230458	yes	TRUE	TRUE
XLOC_000613	uc001dda.4,uc001ddc.2,uc001dde.2,uc001ddf.2,uc001ddg.2,uc001ddh.2,uc001ddi.2,uc001ddj.1,uc009way.2,uc010opf.1,uc010opg.1	chr1:67278571-67454302	9.82087	9.94583	7.72795	8.08016	1.01272	0.920592	no	1.04558	0.715017	no	-1.27082	0.00690749	yes	-1.2309	0.0217525	yes	TRUE	TRUE
XLOC_000618	uc001ddz.2,uc009wbb.2,uc009wbc.2	chr1:68150859-68154021	4.42747	5.36423	6.13452	5.04635	1.21158	0.00226187	yes	-1.21564	0.000641404	yes	1.38556	0.000230458	yes	-1.06299	0.382271	no	TRUE	TRUE
XLOC_000626	uc001dfa.3,uc001dfb.3,uc001dfc.3	chr1:70820492-70833705	3.44266	2.85558	2.51655	2.5581	-1.20559	0.0774305	no	1.01651	0.920783	no	-1.36801	0.00341042	yes	-1.11629	0.372121	no	TRUE	TRUE
XLOC_000627	uc001dfd.3,uc001dfe.3,uc010oqq.2	chr1:70876898-70906275	1.24919	1.63762	1.25555	1.61046	1.31095	0.00388752	yes	1.28267	0.00848676	yes	1.00509	0.97161	no	-1.01686	0.89721	no	TRUE	TRUE
XLOC_000636	uc001dgb.2,uc001dgc.2,uc001dgd.3,uc001dge.2,uc001dgf.2,uc010oqt.2,uc010oqu.2	chr1:74663895-75010116	3.64533	2.73262	2.48193	2.2636	-1.33401	0.000230458	yes	-1.09645	0.124995	no	-1.46875	0.000230458	yes	-1.2072	0.00121219	yes	TRUE	TRUE
XLOC_000641	uc001dgw.4,uc009wbp.3,uc009wbr.3,uc010orc.1,uc010ord.2,uc010ore.2,uc010orf.2,uc010org.2	chr1:76190042-76229355	8.0692	6.23301	8.44887	6.82704	-1.29459	0.000230458	yes	-1.23756	0.000230458	yes	1.04705	0.497196	no	1.0953	0.156518	no	TRUE	TRUE
XLOC_000642	uc001dgy.1	chr1:76251885-76260766	17.9688	23.3333	20.5093	24.5764	1.29855	0.000230458	yes	1.19831	0.00259883	yes	1.14138	0.0261894	yes	1.05328	0.48319	no	TRUE	TRUE
XLOC_000652	uc001dhx.3,uc001dhy.1,uc010ork.2,uc010orl.2	chr1:78245209-78345364	3.69156	2.83655	4.63452	3.87785	-1.30143	0.000230458	yes	-1.19513	0.00191954	yes	1.25544	0.000230458	yes	1.3671	0.000230458	yes	TRUE	TRUE
XLOC_000672	uc001dji.3,uc001djj.3,uc001djl.3,uc001djn.3,uc001djp.3,uc001djq.3,uc009wcf.2,uc010ort.2,uc010oru.2,uc010orv.2	chr1:84543635-84704181	4.65628	5.3452	2.16182	2.14943	1.14796	0.051065	no	-1.00576	0.969842	no	-2.15387	0.000230458	yes	-2.4868	0.000230458	yes	TRUE	TRUE
XLOC_000676	uc001djv.4	chr1:84944919-85040171	14.5602	18.9176	14.7055	16.8733	1.29927	0.0115357	yes	1.14741	0.22208	no	1.00998	0.950398	no	-1.12116	0.322031	no	TRUE	TRUE
XLOC_000684	uc001dle.3,uc021opf.1	chr1:86046443-86049648	0.837618	1.37767	0.820722	1.13309	1.64475	0.000230458	yes	1.3806	0.00341042	yes	-1.02059	0.904418	no	-1.21585	0.0504438	no	TRUE	TRUE
XLOC_000692	uc001dmc.4,uc001dme.2,uc010osk.2,uc021opj.1	chr1:87380334-87634886	7.33817	8.62484	5.62978	6.52679	1.17534	0.0441945	yes	1.15933	0.0976908	no	-1.30346	0.000836683	yes	-1.32145	0.000440512	yes	TRUE	TRUE
XLOC_000694	uc001dmi.3,uc001dmj.3	chr1:87794150-87814793	2.63776	3.0798	2.73962	2.7252	1.16758	0.0096138	yes	-1.00529	0.952162	no	1.03862	0.622483	no	-1.13012	0.0515603	no	TRUE	TRUE
XLOC_000702	uc001dnh.3,uc001dni.3,uc001dnj.3,uc001dnl.4	chr1:89989511-90185094	3.45813	5.15837	3.19011	5.1386	1.49166	0.000230458	yes	1.61079	0.000230458	yes	-1.08402	0.175019	no	-1.00385	0.966662	no	TRUE	TRUE
XLOC_000706	uc001dnm.3,uc001dnn.3,uc021opq.1	chr1:90285162-90401989	6.20027	8.95526	5.47398	7.7738	1.44433	0.000230458	yes	1.42014	0.000230458	yes	-1.13268	0.0345895	yes	-1.15198	0.0269969	yes	TRUE	TRUE
XLOC_000707	uc001dnp.4,uc001dnq.2,uc001dnr.2,uc009wda.1	chr1:90460638-90500841	3.90331	5.27172	3.12908	4.66142	1.35058	0.000230458	yes	1.48971	0.000230458	yes	-1.24743	0.00720198	yes	-1.13093	0.0919648	no	TRUE	TRUE
XLOC_000709	uc001doe.3,uc001dof.3,uc009wdc.3,uc009wdd.3,uc010osw.2	chr1:91966389-91991329	4.19193	5.85654	2.89511	4.52884	1.3971	0.000230458	yes	1.56431	0.000230458	yes	-1.44793	0.000230458	yes	-1.29317	0.000230458	yes	TRUE	TRUE
XLOC_000713	uc001doo.3,uc001dop.3,uc010otd.2	chr1:92545861-92650280	1.27866	0.805527	1.15957	0.937111	-1.58736	0.000230458	yes	-1.23739	0.094381	no	-1.1027	0.44668	no	1.16335	0.106049	no	TRUE	TRUE
XLOC_000715	uc001dot.2	chr1:92711954-92867748	3.40072	3.59609	2.66988	3.15514	1.05745	0.622097	no	1.18175	0.121764	no	-1.27374	0.00862974	yes	-1.13976	0.237435	no	TRUE	TRUE
XLOC_000719	uc001dpi.4,uc001dpl.4,uc001dpm.4,uc009wdj.3,uc009wdk.3,uc010oth.2,uc010oti.2	chr1:93544782-93604638	5.56903	6.58895	6.56035	7.25916	1.18314	0.00157025	yes	1.10652	0.101525	no	1.17801	0.00357021	yes	1.10172	0.116346	no	TRUE	TRUE
XLOC_000722	uc001dpu.3	chr1:93811447-93837414	14.2333	17.8264	10.3706	13.0849	1.25244	0.00191954	yes	1.26173	0.000440512	yes	-1.37247	0.000230458	yes	-1.36236	0.000230458	yes	TRUE	TRUE
XLOC_000730	uc001dqm.4,uc001dqn.4,uc001dqo.4,uc009wdr.3,uc010oto.2,uc010otp.2	chr1:94883932-94984219	9.87492	10.3447	13.2068	12.6789	1.04757	0.547422	no	-1.04164	0.66791	no	1.33741	0.000230458	yes	1.22564	0.00357021	yes	TRUE	TRUE
XLOC_000736	uc001drb.3,uc001drd.4,uc001drf.4,uc001drh.4,uc001dri.4,uc009wdt.3,uc009wdu.3,uc010oty.2,uc021oqe.1	chr1:95558072-95712781	6.33813	6.41549	4.75798	4.44773	1.01221	0.908485	no	-1.06975	0.438082	no	-1.33211	0.000230458	yes	-1.44242	0.000230458	yes	TRUE	TRUE
XLOC_000746	uc001drm.2,uc001drn.2,uc001dro.2,uc001drq.3,uc001drr.3,uc001drs.1,uc001drt.3,uc009wdw.2,uc010otz.1	chr1:97186326-97286875	9.58487	9.63991	43.3544	45.256	1.00574	0.961794	no	1.04386	0.668006	no	4.52321	0.000230458	yes	4.69465	0.000230458	yes	TRUE	TRUE
XLOC_000747	uc001dsa.3,uc010ouc.2,uc010oud.2	chr1:99127235-99226056	11.6782	10.881	9.71196	8.90559	-1.07327	0.254405	no	-1.09055	0.158137	no	-1.20246	0.000440512	yes	-1.22182	0.000641404	yes	TRUE	TRUE
XLOC_000752	uc001dsi.1,uc001dsj.1,uc001dsk.1,uc001dsl.1,uc001dsm.1,uc001dsn.1	chr1:100315639-100389579	3.15745	3.45794	2.28456	3.22677	1.09517	0.113614	no	1.41243	0.000230458	yes	-1.38208	0.000230458	yes	-1.07164	0.243426	no	TRUE	TRUE
XLOC_000753	uc001dsp.1,uc001dsr.1,uc001dss.1,uc001dst.3,uc009wdy.1	chr1:100434000-100598511	27.8384	30.3777	32.9023	35.4353	1.09122	0.321695	no	1.07699	0.413049	no	1.1819	0.0395732	yes	1.16649	0.0572498	no	TRUE	TRUE
XLOC_000754	uc001dsv.3,uc009wea.3	chr1:100598637-100715409	2.06424	2.89747	1.84413	2.56308	1.40365	0.0205279	yes	1.38986	0.0118053	yes	-1.11936	0.528708	no	-1.13046	0.305889	no	TRUE	TRUE
XLOC_000755	uc001dtc.3,uc001dtd.3,uc010ouh.1	chr1:100731713-100758325	9.09188	11.7028	11.2783	14.1444	1.28717	0.000230458	yes	1.25413	0.000230458	yes	1.24048	0.000230458	yes	1.20863	0.00157025	yes	TRUE	TRUE
XLOC_000757	uc001dte.4,uc001dtf.2,uc001dtg.4,uc009wec.1,uc009wed.1,uc009wee.3,uc010oui.1	chr1:100810583-100985833	8.8584	6.57303	12.9844	11.0168	-1.34769	0.000230458	yes	-1.1786	0.0392647	yes	1.46577	0.000230458	yes	1.67606	0.000230458	yes	TRUE	TRUE
XLOC_000761	uc001dtn.2,uc001dto.2	chr1:101337940-101447311	4.07577	4.78854	4.81457	5.92761	1.17488	0.015607	yes	1.23118	0.00191954	yes	1.18127	0.0114023	yes	1.23787	0.00174577	yes	TRUE	TRUE
XLOC_000784	uc010ous.2	chr1:107599266-107601916	106.561	140.423	82.3322	102.518	1.31777	0.000230458	yes	1.24518	0.000440512	yes	-1.29428	0.000230458	yes	-1.36974	0.000230458	yes	TRUE	TRUE
XLOC_000792	uc010ouy.2	chr1:109102970-109181949	37.3129	35.7406	30.8374	26.8796	-1.04399	0.5907	no	-1.14724	0.0375283	yes	-1.20999	0.00357021	yes	-1.32966	0.000230458	yes	TRUE	TRUE
XLOC_000793	uc001dvv.4,uc001dvw.4,uc010ouz.2	chr1:109231876-109244422	12.3022	15.0236	11.4957	13.3106	1.22121	0.00209083	yes	1.15788	0.0335826	yes	-1.07016	0.382161	no	-1.12869	0.0823983	no	TRUE	TRUE
XLOC_000795	uc001dvy.3,uc021oqz.1	chr1:109289284-109352148	25.0881	23.279	27.6246	24.0347	-1.07771	0.334355	no	-1.14936	0.0373147	yes	1.1011	0.200412	no	1.03246	0.714906	no	TRUE	TRUE
XLOC_000798	uc001dwn.3	chr1:109633402-109639554	20.5741	18.8263	20.3682	17.8046	-1.09284	0.224698	no	-1.14399	0.0492112	yes	-1.01011	0.917709	no	-1.05738	0.484944	no	TRUE	TRUE
XLOC_000800	uc001dwr.3,uc009wex.2,uc009wey.3,uc010ovg.2,uc021orb.1	chr1:109648525-109749403	95.1532	66.39	108.88	88.2891	-1.43325	0.000230458	yes	-1.23322	0.00157025	yes	1.14426	0.0600339	no	1.32986	0.000230458	yes	TRUE	TRUE
XLOC_000802	uc001dwu.2	chr1:109756514-109785524	87.6527	113.085	93.7615	116.862	1.29015	0.000440512	yes	1.24638	0.000836683	yes	1.06969	0.371242	no	1.0334	0.70393	no	TRUE	TRUE
XLOC_000803	uc001dxa.4	chr1:109786799-109818394	48.7627	41.9124	30.8883	32.0405	-1.16344	0.0304343	yes	1.0373	0.673146	no	-1.57868	0.000230458	yes	-1.30811	0.000230458	yes	TRUE	TRUE
XLOC_000805	uc001dxr.3,uc001dxs.3	chr1:110026494-110036108	2.95661	2.24831	3.23062	2.72946	-1.31504	0.000230458	yes	-1.18361	0.00947722	yes	1.09268	0.2049	no	1.21401	0.00341042	yes	TRUE	TRUE
XLOC_000808	uc001dxz.2	chr1:110082493-110138452	42.2188	52.2292	37.7384	45.5288	1.23711	0.000230458	yes	1.20643	0.00325245	yes	-1.11872	0.0979538	no	-1.14717	0.0413134	yes	TRUE	TRUE
XLOC_000811	uc001dyb.1,uc001dyc.1,uc001dyd.1,uc001dye.1,uc009wfh.1,uc010ovr.1,uc010ovs.1	chr1:110162125-110174678	6.83988	8.99311	6.84545	8.171	1.31481	0.000230458	yes	1.19364	0.00527516	yes	1.00081	0.993111	no	-1.10061	0.170663	no	TRUE	TRUE
XLOC_000812	uc001dyf.3,uc001dyg.3,uc001dyh.2,uc001dyi.3,uc001dyj.3,uc009wfi.2,uc009wfj.3,uc010ovt.2	chr1:110198617-110226619	4.06141	3.42236	4.75222	3.87583	-1.18673	0.00877293	yes	-1.22612	0.00121219	yes	1.17009	0.0131341	yes	1.1325	0.0805211	no	TRUE	TRUE
XLOC_000831	uc001eag.3,uc001eah.1,uc001eai.1,uc001eaj.1	chr1:111659798-111727724	18.2065	17.59	14.9827	13.9306	-1.03505	0.767264	no	-1.07552	0.515715	no	-1.21517	0.0366856	yes	-1.26269	0.00763216	yes	TRUE	TRUE
XLOC_000838	uc001ebi.3,uc001ebk.3,uc001ebl.3	chr1:112025969-112256101	18.2991	19.751	17.3304	17.1387	1.07934	0.26299	no	-1.01119	0.901467	no	-1.0559	0.460495	no	-1.15242	0.0219932	yes	TRUE	TRUE
XLOC_000841	uc001ebs.3,uc001ebt.3,uc010owf.2	chr1:112264685-112310334	5.857	7.514	6.29929	9.27376	1.28291	0.000440512	yes	1.47219	0.000230458	yes	1.07551	0.417168	no	1.2342	0.0060259	yes	TRUE	TRUE
XLOC_000842	uc001ebw.3	chr1:112532438-112574398	1.63202	1.07556	1.70846	1.23197	-1.51737	0.00259883	yes	-1.38677	0.0096138	yes	1.04684	0.798722	no	1.14542	0.392008	no	TRUE	TRUE
XLOC_000844	uc001ebx.3,uc001eca.3,uc001ecb.3,uc009wgg.3	chr1:112938799-113065538	5.32922	5.13464	4.85735	4.47326	-1.0379	0.655628	no	-1.08586	0.231586	no	-1.09715	0.201425	no	-1.14785	0.0283887	yes	TRUE	TRUE
XLOC_000845	uc001ecj.1	chr1:113066140-113214241	125.703	156.796	106.557	126.028	1.24735	0.000230458	yes	1.18273	0.0136615	yes	-1.17968	0.0128652	yes	-1.24414	0.000440512	yes	TRUE	TRUE
XLOC_000846	uc001eck.3,uc001ecl.2,uc001ecm.3,uc001ecn.3,uc009wgj.1	chr1:113217047-113243368	11.5802	11.9717	8.37268	9.48828	1.03381	0.691757	no	1.13324	0.034375	yes	-1.38309	0.000230458	yes	-1.26174	0.000230458	yes	TRUE	TRUE
XLOC_000851	uc001edf.1,uc009wgn.1	chr1:113615740-113670007	3.04538	2.91193	2.5259	2.55574	-1.04583	0.556309	no	1.01181	0.897644	no	-1.20566	0.00226187	yes	-1.13937	0.0412105	yes	TRUE	TRUE
XLOC_000853	uc001edi.4,uc001edj.3,uc001edk.3,uc010owm.2	chr1:113933078-114239292	4.05605	4.69311	4.87461	5.85409	1.15706	0.0569448	no	1.20094	0.0216409	yes	1.20181	0.0179071	yes	1.24738	0.00481643	yes	TRUE	TRUE
XLOC_000855	uc001eeg.3,uc001eeh.3,uc001eei.3	chr1:114447914-114456708	19.2513	27.9611	10.7385	19.6373	1.45243	0.000230458	yes	1.82868	0.000230458	yes	-1.79274	0.000230458	yes	-1.42388	0.000230458	yes	TRUE	TRUE
XLOC_000856	uc001eel.3,uc001eem.3,uc001een.3,uc001eeo.3,uc001eep.3,uc001eeq.3	chr1:114471995-114520491	59.3182	69.1847	62.0876	70.2247	1.16633	0.0196575	yes	1.13106	0.0708401	no	1.04669	0.576743	no	1.01503	0.875798	no	TRUE	TRUE
XLOC_000865	uc001efv.1,uc009wgy.1,uc021ose.1	chr1:116184573-116240845	13.3666	14.753	10.3174	11.7819	1.10372	0.158757	no	1.14194	0.0476674	yes	-1.29554	0.000230458	yes	-1.25217	0.000641404	yes	TRUE	TRUE
XLOC_000869	uc001ega.2,uc001egb.4	chr1:116502081-116615221	3.93014	2.96647	3.9547	3.36328	-1.32485	0.000440512	yes	-1.17585	0.074116	no	1.00625	0.961373	no	1.13377	0.19982	no	TRUE	TRUE
XLOC_000873	uc001egd.2,uc001ege.3,uc010owv.1,uc010oww.2,uc010owx.2	chr1:116915003-116961244	152.205	213.386	139.266	174.033	1.40196	0.000230458	yes	1.24964	0.000641404	yes	-1.09291	0.218211	no	-1.22612	0.00226187	yes	TRUE	TRUE
XLOC_000877	uc001egv.1	chr1:117452688-117532972	15.8283	18.567	11.9175	14.9299	1.17303	0.0174002	yes	1.25277	0.000230458	yes	-1.32816	0.000230458	yes	-1.24361	0.000440512	yes	TRUE	TRUE
XLOC_000879	uc001egx.1,uc001egy.3	chr1:117544381-117682463	10.8973	15.2652	10.2257	14.8347	1.40082	0.000230458	yes	1.45073	0.000230458	yes	-1.06568	0.513516	no	-1.02902	0.78574	no	TRUE	TRUE
XLOC_000884	uc001ehe.3,uc021osq.1	chr1:118148603-118171011	10.7197	9.3445	12.4595	14.7104	-1.14717	0.121927	no	1.18066	0.0550253	no	1.1623	0.0944643	no	1.57423	0.000230458	yes	TRUE	TRUE
XLOC_000885	uc001ehh.2,uc010oxe.1	chr1:118385535-118727848	6.57439	12.7982	5.23289	9.58353	1.94667	0.000230458	yes	1.8314	0.0119386	yes	-1.25636	0.212824	no	-1.33544	0.0135321	yes	TRUE	TRUE
XLOC_000888	linc-HAO2-2,uc001eho.1,uc001ehp.1,uc009whk.2	chr1:119573838-119870538	4.95542	3.13817	3.80603	3.11403	-1.57908	0.00157025	yes	-1.22222	0.257737	no	-1.30199	0.104905	no	-1.00775	0.971652	no	TRUE	TRUE
XLOC_000894	uc001ehz.3,uc001eib.3,uc009whl.3,uc009whm.3	chr1:120254418-120286849	7.00696	13.048	6.33927	10.643	1.86215	0.000230458	yes	1.6789	0.000230458	yes	-1.10533	0.127205	no	-1.22597	0.000440512	yes	TRUE	TRUE
XLOC_000898	uc001ein.4,uc009whp.3	chr1:120839004-120855681	1.57679	1.61138	2.34424	2.50114	1.02194	0.873402	no	1.06693	0.442968	no	1.48672	0.000230458	yes	1.55217	0.000230458	yes	TRUE	TRUE
XLOC_000899	uc001eio.2	chr1:120906033-120914842	0.581157	0.210772	1.09678	0.323236	-2.75728	0.0992282	no	-3.39312	0.0283887	yes	1.88724	0.0804313	no	1.53358	0.545895	no	TRUE	TRUE
XLOC_000932	uc001enn.4,uc010oys.2	chr1:145438461-145442628	184.422	108.492	202.251	124.068	-1.69987	0.000230458	yes	-1.63016	0.000230458	yes	1.09668	0.191391	no	1.14357	0.0422763	yes	TRUE	TRUE
XLOC_000933	uc001enq.1,uc021ouy.1	chr1:145456233-145476321	1.89569	1.69536	3.59341	3.47431	-1.11816	0.678086	no	-1.03428	0.890986	no	1.89557	0.00341042	yes	2.04931	0.000230458	yes	TRUE	TRUE
XLOC_000935	uc021ouz.1	chr1:145500506-145501669	0.534119	0.812087	1.03409	1.36516	1.52042	0.048605	yes	1.32016	0.0728833	no	1.93607	0.00157025	yes	1.68105	0.00226187	yes	TRUE	TRUE
XLOC_000936	uc001ent.2,uc001enu.2	chr1:145502922-145523732	45.7729	73.6941	41.6881	61.6334	1.60999	0.000230458	yes	1.47844	0.000230458	yes	-1.09798	0.331054	no	-1.19568	0.0289453	yes	TRUE	TRUE
XLOC_000939	uc001eob.1,uc010oyx.1	chr1:145548976-145568528	3.05971	2.26672	3.30287	1.97938	-1.34984	0.000230458	yes	-1.66864	0.000230458	yes	1.07947	0.243129	no	-1.14517	0.0161295	yes	TRUE	TRUE
XLOC_000940	uc001eoc.1,uc001eod.1,uc010oyy.1	chr1:145575220-145590461	40.8492	49.2304	37.1838	41.8739	1.20517	0.00496913	yes	1.12613	0.110736	no	-1.09858	0.21935	no	-1.17568	0.0186657	yes	TRUE	TRUE
XLOC_000942	uc001eon.2,uc001eoo.2,uc010oza.2	chr1:145726718-145764206	6.06164	5.52921	3.9622	3.38081	-1.09629	0.164944	no	-1.17197	0.0108607	yes	-1.52987	0.000230458	yes	-1.63547	0.000230458	yes	TRUE	TRUE
XLOC_000946	uc010ozk.1,uc010ozl.2,uc021ovf.1	chr1:146334189-146467639	2.32702	1.85967	1.89985	1.64614	-1.25131	0.00139332	yes	-1.15412	0.0696081	no	-1.22484	0.00542873	yes	-1.12972	0.0962385	no	TRUE	TRUE
XLOC_000951	uc001epm.4,uc001epn.4,uc001epo.4,uc009wjh.3,uc009wji.3,uc010ozp.2,uc010ozq.1	chr1:146714290-146770336	18.1967	24.0328	20.3573	24.5963	1.32072	0.000230458	yes	1.20823	0.00451005	yes	1.11874	0.119243	no	1.02345	0.798486	no	TRUE	TRUE
XLOC_000952	uc001epq.3,uc010ozr.1	chr1:147013181-147098357	2.96827	2.63225	2.83457	2.7193	-1.12766	0.0405594	yes	-1.04239	0.548616	no	-1.04717	0.495792	no	1.03307	0.663023	no	TRUE	TRUE
XLOC_000968	uc001eqf.3,uc021ovy.1	chr1:147574322-148347506	2.76443	8.62689	3.98761	10.5167	3.12068	0.000230458	yes	2.63734	0.000230458	yes	1.44247	0.160346	no	1.21906	0.258769	no	TRUE	TRUE
XLOC_000970	uc001eqf.3,uc021owi.1	chr1:147574322-148347506	5.30312	12.9472	7.01314	15.0004	2.44143	0.000230458	yes	2.1389	0.000230458	yes	1.32246	0.156681	no	1.15858	0.411993	no	TRUE	TRUE
XLOC_000971	linc-NBPF15-2	chr1:148352315-148356672	4.54068	4.72709	3.06042	4.05792	1.04105	0.640425	no	1.32594	0.000230458	yes	-1.48368	0.000230458	yes	-1.1649	0.0153477	yes	TRUE	TRUE
XLOC_000972	uc001esb.2,uc001esc.2	chr1:148556022-148596267	19.9968	19.8808	14.3898	17.0278	-1.00583	0.971511	no	1.18332	0.192728	no	-1.38965	0.00690749	yes	-1.16755	0.214082	no	TRUE	TRUE
XLOC_000974	uc009wkt.1,uc010pba.1	chr1:148601637-148764154	1.30033	1.45717	1.00188	1.16836	1.12062	0.0702884	no	1.16617	0.0236913	yes	-1.29789	0.000230458	yes	-1.24719	0.000230458	yes	TRUE	TRUE
XLOC_000978	uc009wkw.1,uc010pbc.1,uc010pbd.1	chr1:148928285-148953732	4.70462	4.51505	4.24627	2.74723	-1.04199	0.900909	no	-1.54566	0.0278123	yes	-1.10794	0.676644	no	-1.64349	0.0447262	yes	TRUE	TRUE
XLOC_000982	uc021oxh.1	chr1:149193354-149225725	3.99479	2.91978	7.92013	8.68797	-1.36818	0.367063	no	1.09695	0.672964	no	1.98261	0.0766682	no	2.97556	0.000230458	yes	TRUE	TRUE
XLOC_000986	uc001esg.4,uc010pbf.1	chr1:149268990-149310145	2.82728	2.16468	1.77787	1.42537	-1.3061	0.00862974	yes	-1.2473	0.0224789	yes	-1.59026	0.000230458	yes	-1.51868	0.000230458	yes	TRUE	TRUE
XLOC_000990	linc-FCGR1A-3	chr1:149575403-149672983	1.87087	1.79493	1.50264	0.95835	-1.04231	0.869659	no	-1.56794	0.0788433	no	-1.24506	0.338782	no	-1.87294	0.0158703	yes	TRUE	TRUE
XLOC_000991	linc-FCGR1A-2,uc001esk.4,uc001esl.4,uc009wlb.1,uc009wlc.2,uc009wld.2	chr1:149575403-149672983	2.06388	0.912907	2.86434	2.24707	-2.26078	0.0083442	yes	-1.2747	0.33526	no	1.38784	0.292853	no	2.46144	0.000230458	yes	TRUE	TRUE
XLOC_001001	uc001etf.3,uc021oya.1	chr1:149871154-149872348	56.3725	49.3315	65.1681	55.3111	-1.14273	0.0324669	yes	-1.17821	0.00989521	yes	1.15603	0.0213944	yes	1.12121	0.0830825	no	TRUE	TRUE
XLOC_001003	uc001ets.3,uc001ett.3,uc001etu.3,uc021oyc.1	chr1:150121477-150132135	3.8821	8.53663	2.5006	5.60241	2.19897	0.000230458	yes	2.24043	0.000230458	yes	-1.55247	0.000230458	yes	-1.52374	0.000230458	yes	TRUE	TRUE
XLOC_001007	uc001euh.3,uc001eui.3,uc001euj.3	chr1:150254930-150265894	7.80239	17.5579	6.62415	8.35768	2.25032	0.000230458	yes	1.2617	0.000230458	yes	-1.17787	0.00243168	yes	-2.10081	0.000230458	yes	TRUE	TRUE
XLOC_001009	uc001eum.4,uc009wlo.3,uc010pca.2,uc010pcb.2	chr1:150293927-150325704	36.3007	44.6751	36.1651	47.5529	1.2307	0.00308975	yes	1.31488	0.000230458	yes	-1.00375	0.971191	no	1.06442	0.450293	no	TRUE	TRUE
XLOC_001010	uc001eup.4,uc009wlr.3,uc010pcc.1	chr1:150334840-150451006	12.5966	11.5589	8.94308	11.116	-1.08977	0.257903	no	1.24297	0.00157025	yes	-1.40853	0.000230458	yes	-1.03984	0.665663	no	TRUE	TRUE
XLOC_001011	uc001euq.3,uc001eur.3,uc001eus.3,uc001eut.3,uc001euv.3,uc009wls.3,uc009wlt.3,uc009wlu.3,uc010pce.2,uc010pcf.2	chr1:150459862-150486492	18.473	15.1392	20.8541	19.7537	-1.22021	0.00276365	yes	-1.05571	0.513326	no	1.1289	0.0966851	no	1.3048	0.000230458	yes	TRUE	TRUE
XLOC_001017	uc001ewa.2	chr1:150954498-150968114	14.203	9.97284	7.18184	6.32762	-1.42417	0.000230458	yes	-1.135	0.0463084	yes	-1.97763	0.000230458	yes	-1.57608	0.000230458	yes	TRUE	TRUE
XLOC_001019	uc001ewh.1,uc001ewi.1,uc001ewj.1,uc001ewk.1,uc010pco.1	chr1:150980900-151008189	17.3219	14.2838	14.4841	13.7685	-1.2127	0.00191954	yes	-1.05197	0.500362	no	-1.19593	0.00496913	yes	-1.03743	0.642857	no	TRUE	TRUE
XLOC_001020	uc001ewl.2,uc009wmi.2	chr1:151009028-151020076	11.0379	4.41557	10.3511	5.16872	-2.49977	0.000230458	yes	-2.00264	0.000230458	yes	-1.06635	0.291793	no	1.17057	0.009199	yes	TRUE	TRUE
XLOC_001022	uc001ewq.3,uc021oyj.1	chr1:151032150-151040973	0.998901	1.59289	1.39082	2.25361	1.59464	0.00191954	yes	1.62035	0.000230458	yes	1.39235	0.0482946	yes	1.41479	0.00209083	yes	TRUE	TRUE
XLOC_001026	uc001exi.3,uc001exj.3,uc001exk.3,uc010pcu.2,uc010pcv.2,uc021oyo.1	chr1:151170983-151222007	36.0005	48.7264	38.8418	46.3634	1.35349	0.000230458	yes	1.19365	0.00690749	yes	1.07892	0.316584	no	-1.05097	0.547756	no	TRUE	TRUE
XLOC_001027	uc001exl.3	chr1:151227196-151239954	179.377	170.031	154.225	142.74	-1.05497	0.492919	no	-1.08046	0.283074	no	-1.16309	0.0205279	yes	-1.19119	0.00734628	yes	TRUE	TRUE
XLOC_001030	uc009wmw.3,uc010pde.2	chr1:151483861-151511167	8.57359	7.96442	14.2015	13.7068	-1.07649	0.349219	no	-1.03609	0.683142	no	1.65642	0.000230458	yes	1.721	0.000230458	yes	TRUE	TRUE
XLOC_001036	uc001eze.3	chr1:151763291-151766878	14.7773	7.26003	16.6268	9.28992	-2.03543	0.000230458	yes	-1.78977	0.000230458	yes	1.12516	0.0799683	no	1.2796	0.000230458	yes	TRUE	TRUE
XLOC_001037	uc010pdr.2	chr1:151778546-151826518	3.96146	2.47088	4.12615	2.81195	-1.60326	0.0733522	no	-1.46736	0.017525	yes	1.04157	0.883595	no	1.13804	0.628579	no	TRUE	TRUE
XLOC_001052	uc010pdv.2	chr1:152747627-152749497	1.18204	1.007	0.463616	0.223362	-1.17382	0.53967	no	-2.07563	0.168087	no	-2.54961	0.0166347	yes	-4.50838	0.00806282	yes	TRUE	TRUE
XLOC_001063	uc001fba.3,uc021ozp.1	chr1:153003678-153005376	0.757695	1.93683	0.386144	0.557489	2.55621	0.000836683	yes	1.44373	0.470284	no	-1.96221	0.120167	no	-3.4742	0.000836683	yes	TRUE	TRUE
XLOC_001068	uc001fbq.3	chr1:153330329-153333503	3.58067	6.57969	4.19372	8.7478	1.83756	0.000230458	yes	2.08593	0.000230458	yes	1.17121	0.143568	no	1.32952	0.000230458	yes	TRUE	TRUE
XLOC_001073	uc001fcq.3	chr1:153631144-153634326	36.8653	33.956	41.1909	38.644	-1.08568	0.209834	no	-1.06591	0.357009	no	1.11734	0.0783702	no	1.13806	0.0338137	yes	TRUE	TRUE
XLOC_001075	uc001fcs.4,uc010pdz.2,uc010pea.2	chr1:153650776-153666468	1.65331	1.64012	0.323599	0.379169	-1.00804	0.929455	no	1.17172	0.362546	no	-5.10913	0.000230458	yes	-4.32556	0.000230458	yes	TRUE	TRUE
XLOC_001076	uc001fct.3,uc001fcu.3,uc001fcv.3,uc001fcw.3,uc001fcx.3,uc001fcy.3,uc009wom.3,uc010peb.2,uc010pec.2	chr1:153700536-153746555	12.0975	12.5692	14.7733	17.8876	1.03899	0.65665	no	1.21081	0.00341042	yes	1.22119	0.00226187	yes	1.42313	0.000230458	yes	TRUE	TRUE
XLOC_001077	uc001fcz.3	chr1:153747767-153752633	24.4916	28.785	18.246	20.7979	1.1753	0.011	yes	1.13986	0.0291728	yes	-1.3423	0.000230458	yes	-1.38403	0.000230458	yes	TRUE	TRUE
XLOC_001078	uc001fdm.1,uc001fdn.3,uc001fdo.3,uc001fdq.2,uc001fdr.2,uc010pef.1,uc010peg.1	chr1:153940378-153950451	53.7928	36.6548	81.0228	67.9201	-1.46755	0.00276365	yes	-1.19291	0.101686	no	1.5062	0.000230458	yes	1.85297	0.000230458	yes	TRUE	TRUE
XLOC_001079	uc001fdv.3	chr1:153963238-153964631	6192	5435.24	5793.27	4983.63	-1.13923	0.0610487	no	-1.16246	0.0269969	yes	-1.06883	0.387224	no	-1.09062	0.238245	no	TRUE	TRUE
XLOC_001080	uc001fep.4,uc001feq.3,uc001fer.3,uc009wot.3,uc010pek.2,uc010pel.2,uc010pem.1,uc010pen.2,uc021pad.1	chr1:154179182-154243986	24.1751	33.5612	19.7214	30.6172	1.38825	0.0294018	yes	1.55249	0.00557752	yes	-1.22583	0.245234	no	-1.09616	0.622282	no	TRUE	TRUE
XLOC_001082	uc001fes.3,uc001fet.3,uc009wou.3,uc010peo.2	chr1:154245038-154248355	80.8106	97.2438	71.4336	92.6358	1.20335	0.00388752	yes	1.29681	0.000230458	yes	-1.13127	0.0759365	no	-1.04974	0.54042	no	TRUE	TRUE
XLOC_001084	uc001few.3,uc001fex.3,uc001fey.1	chr1:154298012-154323911	13.0419	8.80452	12.4192	8.84968	-1.48127	0.000230458	yes	-1.40335	0.000230458	yes	-1.05014	0.644232	no	1.00513	0.966804	no	TRUE	TRUE
XLOC_001085	uc001fez.2,uc001ffa.2,uc021paf.1	chr1:154377492-154441926	1.49106	1.93815	1.91303	1.86846	1.29985	0.000230458	yes	-1.02385	0.784623	no	1.283	0.000230458	yes	-1.0373	0.644028	no	TRUE	TRUE
XLOC_001093	uc001fgn.2,uc001fgq.1,uc001fgr.1,uc001fgs.1,uc001fgt.1,uc001fgu.1,uc001fgv.1,uc001fgw.1,uc001fgx.1,uc010per.2,uc010pes.2,uc010pet.1,uc010peu.1,uc010pev.1	chr1:155006281-155060014	42.3205	50.5588	26.7903	33.9228	1.19466	0.0177793	yes	1.26623	0.000836683	yes	-1.57969	0.000230458	yes	-1.49041	0.000230458	yes	TRUE	TRUE
XLOC_001094	uc001fhc.3,uc001fhd.3,uc001fhe.3,uc001fhf.3,uc010pew.2,uc010pex.2	chr1:155006281-155060014	19.4892	24.8202	14.419	17.681	1.27354	0.146684	no	1.22623	0.213488	no	-1.35163	0.0606424	no	-1.40378	0.0263059	yes	TRUE	TRUE
XLOC_001095	uc001fhh.3,uc001fhi.3	chr1:155100348-155107386	25.0318	15.3722	35.9949	16.1386	-1.62838	0.000230458	yes	-2.23036	0.000230458	yes	1.43797	0.000230458	yes	1.04986	0.453839	no	TRUE	TRUE
XLOC_001096	uc001fhj.4,uc001fhk.4,uc001fhl.4	chr1:155108287-155111334	70.6432	85.4993	85.0866	90.27	1.2103	0.00259883	yes	1.06092	0.44737	no	1.20446	0.0042001	yes	1.0558	0.49384	no	TRUE	TRUE
XLOC_001103	uc001fkc.2,uc001fkd.2,uc001fke.2,uc021paw.1,uc021pax.1	chr1:155278503-155300909	82.2709	149.373	73.6597	156.01	1.81562	0.000230458	yes	2.11798	0.000230458	yes	-1.11691	0.234063	no	1.04443	0.673217	no	TRUE	TRUE
XLOC_001104	uc001fkj.2,uc001fkk.2,uc001fkl.2,uc001fkn.2,uc001fkp.2,uc001fkr.2,uc009wqo.1,uc009wqp.1,uc010pgb.1	chr1:155278503-155300909	36.2007	45.183	34.4058	49.8501	1.24813	0.117085	no	1.44889	0.00388752	yes	-1.05217	0.757438	no	1.10329	0.576244	no	TRUE	TRUE
XLOC_001107	uc001fkw.3,uc001fkx.3,uc001fky.3,uc001fla.3,uc001flb.3,uc001flc.3,uc001fld.4,uc009wqs.3,uc010pgf.2	chr1:155580006-155584758	1.93952	3.20331	1.92501	3.02632	1.6516	0.000230458	yes	1.57211	0.000230458	yes	-1.00754	0.939719	no	-1.05848	0.336253	no	TRUE	TRUE
XLOC_001113	uc001fnb.3,uc010pgy.1	chr1:156024516-156028605	31.5952	32.2037	37.6987	36.436	1.01926	0.812438	no	-1.03466	0.66994	no	1.19318	0.00325245	yes	1.13142	0.0500285	no	TRUE	TRUE
XLOC_001114	uc001fnc.3	chr1:156030891-156040303	81.6875	75.3835	49.583	53.9136	-1.08363	0.279808	no	1.08734	0.265756	no	-1.64749	0.000230458	yes	-1.39823	0.000230458	yes	TRUE	TRUE
XLOC_001115	uc001fnf.1,uc001fng.2,uc001fnh.2,uc001fni.2,uc001fnj.2,uc001fnk.2,uc009wro.1,uc009wrp.3,uc010pgz.1,uc010pha.1	chr1:156052368-156109878	78.7421	107.723	74.8215	75.4372	1.36805	0.000230458	yes	1.00823	0.935492	no	-1.0524	0.529719	no	-1.42798	0.000230458	yes	TRUE	TRUE
XLOC_001116	uc001fnl.3,uc001fnm.3,uc001fnn.3,uc001fno.3,uc009wrq.3	chr1:156119734-156147651	4.19689	4.055	2.1077	2.37846	-1.03499	0.665959	no	1.12846	0.0440873	yes	-1.99122	0.000230458	yes	-1.70488	0.000230458	yes	TRUE	TRUE
XLOC_001117	uc001fnp.3,uc009wrr.3,uc010phc.2	chr1:156163729-156182587	7.8474	10.9588	7.84637	10.7975	1.39649	0.000230458	yes	1.37611	0.000230458	yes	-1.00013	0.998568	no	-1.01494	0.865047	no	TRUE	TRUE
XLOC_001118	uc001fnq.3,uc001fnr.3,uc001fns.2,uc001fnt.3,uc021pba.1,uc021pbb.1,uc021pbc.1,uc021pbd.1	chr1:156182778-156213123	54.7454	43.7485	56.0864	47.7624	-1.25137	0.000836683	yes	-1.17428	0.0181609	yes	1.0245	0.795932	no	1.09175	0.227817	no	TRUE	TRUE
XLOC_001119	uc001fod.3,uc009wrw.3,uc010phi.2	chr1:156219014-156265494	6.73537	9.43444	3.34645	4.64077	1.40073	0.194746	no	1.38677	0.353154	no	-2.01269	0.0197817	yes	-2.03295	0.0111348	yes	TRUE	TRUE
XLOC_001121	uc001for.3,uc001fos.3,uc009wrz.3,uc010phm.1,uc010pho.2	chr1:156338848-156355011	1.03767	0.893146	0.593806	0.564397	-1.16181	0.324867	no	-1.05211	0.830017	no	-1.74749	0.000440512	yes	-1.58248	0.00243168	yes	TRUE	TRUE
XLOC_001125	uc001fph.3,uc001fpi.3,uc001fpk.3,uc010php.1	chr1:156561557-156571279	40.5933	54.919	37.6354	51.021	1.35291	0.000230458	yes	1.35567	0.000440512	yes	-1.07859	0.436252	no	-1.0764	0.505414	no	TRUE	TRUE
XLOC_001129	uc001fpu.3,uc001fpv.3	chr1:156690591-156706752	11.0535	7.07224	10.1131	7.20098	-1.56294	0.00542873	yes	-1.40441	0.0185458	yes	-1.09299	0.539994	no	1.0182	0.940896	no	TRUE	TRUE
XLOC_001130	uc001fqa.3	chr1:156737273-156770609	15.71	18.8993	17.0383	19.2716	1.20301	0.00102672	yes	1.13108	0.0436647	yes	1.08455	0.208575	no	1.0197	0.815802	no	TRUE	TRUE
XLOC_001158	uc001ftz.1,uc001fua.1,uc001fub.1	chr1:159750758-159752333	41.7417	43.8203	59.9969	55.0878	1.0498	0.469987	no	-1.08911	0.15162	no	1.43734	0.000230458	yes	1.25713	0.000230458	yes	TRUE	TRUE
XLOC_001166	uc001fvk.3,uc001fvl.3	chr1:160171988-160185162	15.8493	20.9905	9.59031	14.107	1.32438	0.000230458	yes	1.47096	0.000230458	yes	-1.65264	0.000230458	yes	-1.48795	0.000230458	yes	TRUE	TRUE
XLOC_001173	uc001fxq.3,uc001fxr.3,uc001fxs.3,uc021pbt.1,uc021pbu.1	chr1:161068150-161070138	5.06217	2.98268	5.6186	3.34267	-1.69719	0.000230458	yes	-1.68087	0.000230458	yes	1.10992	0.307669	no	1.12069	0.306769	no	TRUE	TRUE
XLOC_001175	uc001fyd.4	chr1:161070345-161128646	70.1978	62.7621	90.5242	80.9458	-1.11847	0.305256	no	-1.11833	0.284489	no	1.28956	0.00572663	yes	1.28972	0.00862974	yes	TRUE	TRUE
XLOC_001176	uc010pkc.2,uc010pkd.2	chr1:161129157-161136051	5.77329	4.68029	5.36668	4.60831	-1.23353	0.000230458	yes	-1.16457	0.0196575	yes	-1.07577	0.324928	no	-1.01562	0.839314	no	TRUE	TRUE
XLOC_001177	uc001fyg.2,uc001fyi.2,uc001fyj.2,uc010pkg.1,uc010pkh.1	chr1:161136180-161147801	6.96193	3.20889	4.52657	2.3234	-2.16958	0.000230458	yes	-1.94825	0.000230458	yes	-1.53801	0.00292692	yes	-1.38112	0.0438777	yes	TRUE	TRUE
XLOC_001178	uc001fyv.3,uc001fyw.3,uc001fyy.1,uc010pki.2,uc010pkj.2	chr1:161169104-161184184	31.9897	26.7895	23.7992	21.9436	-1.19411	0.00617471	yes	-1.08456	0.284366	no	-1.34415	0.000230458	yes	-1.22083	0.00209083	yes	TRUE	TRUE
XLOC_001180	uc001fzd.3,uc001fze.3,uc009wue.3,uc010pkl.1	chr1:161195762-161213089	2.83764	4.34542	2.18788	3.81399	1.53135	0.000230458	yes	1.74324	0.000230458	yes	-1.29698	0.000440512	yes	-1.13934	0.0941063	no	TRUE	TRUE
XLOC_001181	uc001gad.3	chr1:161228516-161255240	0.292211	0.92075	0.473954	1.05932	3.15098	0.000230458	yes	2.23507	0.000230458	yes	1.62196	0.0381755	yes	1.1505	0.342911	no	TRUE	TRUE
XLOC_001199	uc001gaq.3	chr1:161494032-161497364	1.22923	0.552071	3.0796	0.991716	-2.22658	0.000230458	yes	-3.10532	0.000230458	yes	2.50531	0.000230458	yes	1.79636	0.000230458	yes	TRUE	TRUE
XLOC_001210	uc001gbh.3,uc001gbi.3,uc001gbj.3,uc001gbk.3,uc001gbl.3,uc001gbm.3,uc001gbn.4,uc009wus.3	chr1:161691333-161697978	1.12425	1.35236	0.851263	1.32673	1.2029	0.17924	no	1.55854	0.00259883	yes	-1.32068	0.0702884	no	-1.01932	0.915514	no	TRUE	TRUE
XLOC_001211	uc001gbo.3	chr1:161718261-161726955	9.44686	12.2296	8.32184	10.8542	1.29457	0.000230458	yes	1.3043	0.000230458	yes	-1.13519	0.0489024	yes	-1.12672	0.0538922	no	TRUE	TRUE
XLOC_001214	uc001gbv.2,uc001gbw.2,uc001gby.2,uc009wut.1,uc010pkr.1,uc010pkt.1	chr1:161993905-162359612	9.59327	7.37133	8.27173	6.91096	-1.30143	0.00121219	yes	-1.1969	0.03078	yes	-1.15977	0.0969608	no	-1.06661	0.495413	no	TRUE	TRUE
XLOC_001218	uc001gcc.2,uc001gcd.3,uc009wuu.2	chr1:162466963-162499419	27.1868	31.9166	33.0627	39.2405	1.17397	0.0125971	yes	1.18685	0.00820007	yes	1.21613	0.00209083	yes	1.22947	0.00226187	yes	TRUE	TRUE
XLOC_001219	uc001gce.4	chr1:162531255-162569698	12.6563	15.5	9.32706	11.3663	1.22469	0.000641404	yes	1.21864	0.000230458	yes	-1.35694	0.000230458	yes	-1.36368	0.000230458	yes	TRUE	TRUE
XLOC_001223	uc001gci.3	chr1:162760495-162782609	6.51154	9.01182	6.13655	9.22031	1.38398	0.000230458	yes	1.50252	0.000230458	yes	-1.06111	0.369993	no	1.02314	0.782395	no	TRUE	TRUE
XLOC_001229	uc001gcs.3,uc001gct.3,uc010pku.2,uc010pkv.2,uc010pkw.1	chr1:164528596-164854300	12.5493	9.01165	16.886	14.5889	-1.39256	0.000230458	yes	-1.15746	0.036462	yes	1.34557	0.000230458	yes	1.61889	0.000230458	yes	TRUE	TRUE
XLOC_001233	uc001gdf.3	chr1:165600109-165625372	15.2422	14.6369	9.84998	9.74695	-1.04135	0.573989	no	-1.01057	0.906062	no	-1.54743	0.000230458	yes	-1.50169	0.000230458	yes	TRUE	TRUE
XLOC_001236	uc001gdp.3,uc010plb.2	chr1:165693527-165880855	7.34174	11.0991	6.5866	10.1464	1.51178	0.00191954	yes	1.54046	0.00102672	yes	-1.11465	0.510229	no	-1.0939	0.520047	no	TRUE	TRUE
XLOC_001240	uc001gdt.1,uc010ple.1,uc010plf.1	chr1:166808723-166823709	20.3583	27.1756	19.0216	26.2203	1.33487	0.000230458	yes	1.37845	0.000230458	yes	-1.07027	0.370772	no	-1.03643	0.67543	no	TRUE	TRUE
XLOC_001243	uc001gec.3,uc001ged.3,uc001gee.3,uc001gef.3,uc001geg.3,uc010plh.2	chr1:167190065-167396582	3.1912	3.63397	2.64139	3.03564	1.13875	0.0872138	no	1.14926	0.0876839	no	-1.20815	0.0120698	yes	-1.1971	0.0236913	yes	TRUE	TRUE
XLOC_001246	uc001gen.4,uc001geo.3,uc001gep.3,uc001geq.3	chr1:167691186-167761156	8.58236	13.1566	7.34162	11.0794	1.53298	0.000230458	yes	1.50912	0.000230458	yes	-1.169	0.0177793	yes	-1.18748	0.0232074	yes	TRUE	TRUE
XLOC_001248	uc001gff.3,uc001gfg.3,uc001gfi.4,uc001gfj.4,uc001gfl.3,uc001gfm.3	chr1:168147999-168283664	27.0014	31.8904	23.4199	25.5359	1.18106	0.167783	no	1.09035	0.476967	no	-1.15293	0.223751	no	-1.24885	0.0480778	yes	TRUE	TRUE
XLOC_001249	uc001gfk.1	chr1:168147999-168283664	5.89021	7.71986	2.76347	4.2474	1.31063	0.0423811	yes	1.53698	0.00661869	yes	-2.13145	0.000230458	yes	-1.81755	0.000230458	yes	TRUE	TRUE
XLOC_001256	uc001gfr.1	chr1:169075557-169337186	57.2336	93.5624	73.5213	84.0341	1.63475	0.000230458	yes	1.14299	0.0628843	no	1.28458	0.000440512	yes	-1.11339	0.138884	no	TRUE	TRUE
XLOC_001263	uc001ggz.4,uc001gha.2,uc001ghb.2,uc001ghc.2,uc001ghd.2,uc009wvw.2,uc009wvx.2	chr1:170501262-170522974	6.36737	6.67871	5.07413	5.83094	1.0489	0.512735	no	1.14915	0.0432436	yes	-1.25487	0.000230458	yes	-1.14539	0.0388194	yes	TRUE	TRUE
XLOC_001271	uc001gho.3	chr1:171217632-171341831	1.62262	0.95334	1.52907	1.13095	-1.70204	0.00690749	yes	-1.35202	0.0107206	yes	-1.06118	0.627405	no	1.1863	0.390033	no	TRUE	TRUE
XLOC_001272	uc001ghq.1,uc001ghr.1,uc010pmg.2,uc010pmh.2,uc010pmi.2,uc010pmj.2	chr1:171454437-171562650	27.3089	35.9028	25.4494	33.868	1.31469	0.0145646	yes	1.3308	0.0136615	yes	-1.07307	0.589099	no	-1.06008	0.686056	no	TRUE	TRUE
XLOC_001274	uc001ghz.3,uc001gia.3,uc001gib.3,uc010pml.2	chr1:171750760-171766856	18.4113	21.9942	13.4962	17.5431	1.1946	0.00496913	yes	1.29985	0.000230458	yes	-1.36418	0.000230458	yes	-1.25372	0.00102672	yes	TRUE	TRUE
XLOC_001279	uc001giq.4,uc009wwd.3,uc010pmm.1,uc010pmn.2	chr1:172502102-172580973	33.7695	46.1077	32.2972	39.5373	1.36537	0.000230458	yes	1.22417	0.00226187	yes	-1.04559	0.585111	no	-1.16618	0.0211482	yes	TRUE	TRUE
XLOC_001281	uc001giy.1	chr1:173446426-173457946	179.076	193.996	167.721	163.225	1.08332	0.345056	no	-1.02754	0.794038	no	-1.0677	0.464891	no	-1.18852	0.0249953	yes	TRUE	TRUE
XLOC_001283	uc001gjc.3,uc001gjd.3,uc009wwf.3,uc010pmr.2	chr1:173684073-173757812	7.86606	8.1283	6.91291	7.81137	1.03334	0.69277	no	1.12997	0.0674953	no	-1.13788	0.0476674	yes	-1.04057	0.627582	no	TRUE	TRUE
XLOC_001284	uc001gjh.2	chr1:173764068-173827682	25.9779	31.7471	15.2557	21.8135	1.22208	0.0114023	yes	1.42986	0.000230458	yes	-1.70283	0.000230458	yes	-1.45539	0.000230458	yes	TRUE	TRUE
XLOC_001288	uc001gjw.3,uc001gjx.3,uc001gjy.3,uc001gjz.3,uc001gkb.4,uc001gkc.4,uc001gkd.4,uc001gke.4,uc001gkf.3,uc001gkg.3,uc001gkh.4,uc009wwq.2,uc010pmv.2	chr1:174128551-174966148	7.37255	7.08845	5.7558	5.19333	-1.04008	0.67229	no	-1.10831	0.205845	no	-1.28089	0.000230458	yes	-1.36491	0.000230458	yes	TRUE	TRUE
XLOC_001290	uc001gki.1,uc001gkj.1,uc010pmw.2	chr1:174968570-174992591	65.0255	109.623	58.7529	96.1636	1.68585	0.000230458	yes	1.63675	0.000230458	yes	-1.10676	0.261308	no	-1.13996	0.113094	no	TRUE	TRUE
XLOC_001296	uc001glf.3,uc001glg.3,uc010pna.1	chr1:177140079-177251708	2.56571	3.41143	1.07398	1.56261	1.32962	0.000230458	yes	1.45497	0.000230458	yes	-2.38897	0.000230458	yes	-2.18316	0.000230458	yes	TRUE	TRUE
XLOC_001298	uc001glq.3,uc001glr.3,uc009wxb.2,uc009wxc.3	chr1:178060642-178448648	2.70712	2.68084	2.22206	1.60044	-1.0098	0.964292	no	-1.38841	0.0218735	yes	-1.21829	0.24787	no	-1.67506	0.000230458	yes	TRUE	TRUE
XLOC_001305	uc001gly.1,uc001glz.3,uc010pnb.2	chr1:178692527-178896107	15.7058	12.3476	13.4037	11.3798	-1.27197	0.000440512	yes	-1.17785	0.0274643	yes	-1.17175	0.0276995	yes	-1.08505	0.320421	no	TRUE	TRUE
XLOC_001306	uc001gmc.3	chr1:178973014-179045752	18.0029	21.6689	10.7042	13.3434	1.20363	0.00527516	yes	1.24656	0.000641404	yes	-1.68185	0.000230458	yes	-1.62394	0.000230458	yes	TRUE	TRUE
XLOC_001307	uc001gmd.3,uc010pnd.2	chr1:179051111-179065129	26.0475	42.573	29.52	46.0432	1.63444	0.000230458	yes	1.55973	0.000230458	yes	1.13331	0.0771516	no	1.08151	0.290891	no	TRUE	TRUE
XLOC_001309	uc001gml.3,uc001gmm.3,uc001gmn.2,uc001gmo.3,uc010pni.2,uc010pnj.2,uc010pnk.2,uc021pfj.1	chr1:179262848-179545084	5.74538	5.60678	18.0571	14.9026	-1.02472	0.765738	no	-1.21167	0.00404581	yes	3.14289	0.000230458	yes	2.65796	0.000230458	yes	TRUE	TRUE
XLOC_001310	uc001gnf.2,uc001gnh.2,uc010pnp.2,uc021pfm.1,uc021pfn.1	chr1:179560747-179660655	3.26032	2.00612	3.59802	2.64227	-1.62519	0.000230458	yes	-1.36172	0.000230458	yes	1.10358	0.156829	no	1.3171	0.000230458	yes	TRUE	TRUE
XLOC_001312	uc001gnp.1,uc001gnq.3	chr1:179850244-179889951	22.1427	23.3521	17.8736	18.5253	1.05462	0.552414	no	1.03646	0.708712	no	-1.23885	0.00496913	yes	-1.26055	0.000440512	yes	TRUE	TRUE
XLOC_001315	uc001gny.3,uc001gnz.3,uc001god.4	chr1:180123967-180169859	42.7389	58.3079	54.5867	60.5409	1.36428	0.000230458	yes	1.10908	0.169514	no	1.27721	0.000836683	yes	1.0383	0.673636	no	TRUE	TRUE
XLOC_001316	uc001goe.2	chr1:180199385-180257295	1.51199	1.33675	2.41646	1.93603	-1.13109	0.542899	no	-1.24815	0.198117	no	1.5982	0.00777864	yes	1.44831	0.0104487	yes	TRUE	TRUE
XLOC_001321	uc001gop.3,uc001goq.2,uc001gor.2,uc001gos.2,uc010pns.2	chr1:181002560-181031074	6.94998	5.41596	6.22278	5.03597	-1.28324	0.000440512	yes	-1.23567	0.00226187	yes	-1.11686	0.147658	no	-1.07546	0.35117	no	TRUE	TRUE
XLOC_001322	uc001got.4	chr1:181057637-181059979	59.8549	70.3996	72.0339	60.7545	1.17617	0.0114023	yes	-1.18566	0.00777864	yes	1.20348	0.00325245	yes	-1.15876	0.0266609	yes	TRUE	TRUE
XLOC_001335	uc001gpr.3,uc001gps.3,uc001gpt.3,uc009wyd.3	chr1:182808438-182857117	64.7652	91.4875	67.9002	91.3935	1.4126	0.000230458	yes	1.346	0.000230458	yes	1.04841	0.55419	no	-1.00103	0.991029	no	TRUE	TRUE
XLOC_001336	uc001gpx.3,uc001gpy.4	chr1:182992349-183114727	9.68739	12.1129	6.91371	7.99699	1.25038	0.000836683	yes	1.15669	0.0352636	yes	-1.40119	0.000230458	yes	-1.51468	0.000230458	yes	TRUE	TRUE
XLOC_001337	uc001gpz.4,uc001gqa.2,uc010poa.2	chr1:183155095-183387634	3.04893	4.62247	2.0659	2.51424	1.5161	0.000230458	yes	1.21702	0.00157025	yes	-1.47584	0.000230458	yes	-1.83852	0.000230458	yes	TRUE	TRUE
XLOC_001338	uc001gqf.3,uc001gqg.3,uc001gqh.3,uc010pob.2,uc010poc.2,uc021pga.1	chr1:183430010-183524050	9.50066	13.2195	8.02578	12.1915	1.39143	0.000230458	yes	1.51904	0.000230458	yes	-1.18377	0.0177793	yes	-1.08432	0.30914	no	TRUE	TRUE
XLOC_001340	uc001gqt.4,uc001gqu.4	chr1:184020810-184043344	14.7806	24.8309	15.8788	22.0823	1.67997	0.000230458	yes	1.39068	0.000230458	yes	1.0743	0.234981	no	-1.12447	0.0612489	no	TRUE	TRUE
XLOC_001343	uc001gqv.1	chr1:184354446-184598155	6.60885	5.58856	7.13262	5.64392	-1.18257	0.00989521	yes	-1.26377	0.000440512	yes	1.07925	0.304391	no	1.00991	0.919868	no	TRUE	TRUE
XLOC_001347	uc001grc.1,uc001grd.1	chr1:185014550-185071740	7.08478	9.2394	7.24734	7.42159	1.30412	0.000230458	yes	1.02404	0.740362	no	1.02294	0.755102	no	-1.24494	0.000230458	yes	TRUE	TRUE
XLOC_001348	uc001grg.4,uc001grh.4	chr1:185087217-185260913	1.81763	1.11303	2.03201	1.21982	-1.63305	0.00139332	yes	-1.66583	0.00226187	yes	1.11794	0.550987	no	1.09595	0.663902	no	TRUE	TRUE
XLOC_001353	uc001grq.1,uc001grr.1,uc001grs.1	chr1:185703517-186446655	11.0656	10.7733	5.21265	5.83461	-1.02713	0.89383	no	1.11932	0.620019	no	-2.12284	0.000230458	yes	-1.84645	0.000230458	yes	TRUE	TRUE
XLOC_001374	uc001gtb.3	chr1:193090926-193234406	20.3785	25.044	17.9664	21.3979	1.22894	0.0114023	yes	1.191	0.0470352	yes	-1.13426	0.155172	no	-1.1704	0.0786392	no	TRUE	TRUE
XLOC_001386	uc001guh.3	chr1:197870583-197876653	17.8092	14.7157	16.8397	12.621	-1.21022	0.00226187	yes	-1.33426	0.000230458	yes	-1.05757	0.415963	no	-1.16597	0.0266609	yes	TRUE	TRUE
XLOC_001388	uc001gun.4,uc021pgx.1	chr1:198126107-198291548	31.33	28.3974	39.9132	32.5465	-1.10327	0.163643	no	-1.22634	0.00139332	yes	1.27396	0.000230458	yes	1.14611	0.0434493	yes	TRUE	TRUE
XLOC_001392	uc001gvb.3,uc001gvc.3,uc009wzh.3,uc010pph.2	chr1:199996769-200146550	0.869497	1.25946	1.10671	1.96433	1.44849	0.000230458	yes	1.77493	0.000230458	yes	1.27282	0.0168869	yes	1.55966	0.000230458	yes	TRUE	TRUE
XLOC_001397	uc001gvk.3,uc001gvl.3,uc001gvm.3	chr1:200708033-200829831	18.2815	24.4338	19.3238	26.7904	1.33653	0.000230458	yes	1.38639	0.000230458	yes	1.05701	0.479724	no	1.09645	0.204525	no	TRUE	TRUE
XLOC_001399	uc001gvo.3,uc010ppm.2	chr1:200860484-200884871	6.17126	6.42607	3.67728	3.61939	1.04129	0.554075	no	-1.01599	0.858396	no	-1.67821	0.000230458	yes	-1.77546	0.000230458	yes	TRUE	TRUE
XLOC_001403	uc001gwd.3,uc001gwe.3,uc009wzm.3	chr1:201252579-201302121	6.3518	9.2197	3.17674	5.48188	1.45151	0.000230458	yes	1.72563	0.000230458	yes	-1.99947	0.000230458	yes	-1.68185	0.000230458	yes	TRUE	TRUE
XLOC_001409	uc001gwz.3	chr1:201798123-201853422	9.81986	12.8782	8.43402	11.1722	1.31144	0.00388752	yes	1.32466	0.00372949	yes	-1.16432	0.14516	no	-1.1527	0.169733	no	TRUE	TRUE
XLOC_001410	uc001gxa.3	chr1:201857796-201861715	3.35042	2.63957	3.3617	2.97466	-1.26931	0.00325245	yes	-1.13011	0.16321	no	1.00337	0.976296	no	1.12695	0.192593	no	TRUE	TRUE
XLOC_001411	uc001gxc.3	chr1:201924540-201939789	20.3611	30.8781	24.0409	34.1141	1.51652	0.000230458	yes	1.419	0.000230458	yes	1.18073	0.00632576	yes	1.1048	0.161852	no	TRUE	TRUE
XLOC_001413	uc001gxg.4,uc001gxh.4,uc001gxi.4	chr1:201977072-201986315	11.3962	8.02941	20.7555	15.1662	-1.41931	0.000230458	yes	-1.36854	0.000230458	yes	1.82126	0.000230458	yes	1.88883	0.000230458	yes	TRUE	TRUE
XLOC_001414	uc001gxj.3	chr1:202009696-202113896	3.22775	2.62428	2.36385	1.96981	-1.22996	0.196618	no	-1.20004	0.325947	no	-1.36546	0.0371031	yes	-1.33225	0.108301	no	TRUE	TRUE
XLOC_001417	uc001gxy.3,uc001gya.2,uc001gyb.1,uc001gyc.1,uc009xad.2,uc009xae.2,uc021pho.1	chr1:202317623-202558086	4.63272	3.39273	3.94259	3.86904	-1.36548	0.000440512	yes	-1.01901	0.897292	no	-1.17504	0.0584603	no	1.14039	0.238124	no	TRUE	TRUE
XLOC_001418	uc021php.1	chr1:202779082-202797508	6.74223	6.90895	6.98343	5.19001	1.02473	0.89083	no	-1.34555	0.0239248	yes	1.03577	0.840295	no	-1.3312	0.0269969	yes	TRUE	TRUE
XLOC_001420	uc001gyu.1,uc001gyw.1,uc009xai.1	chr1:202955579-202993964	94.9374	114.978	75.1459	87.3613	1.21109	0.00632576	yes	1.16256	0.0430265	yes	-1.26337	0.000836683	yes	-1.31612	0.000230458	yes	TRUE	TRUE
XLOC_001421	uc001gyz.3,uc001gza.3,uc001gzb.1,uc001gzc.1,uc009xaj.3,uc010pqf.2	chr1:202995667-203047875	0.659438	3.56747	0.376057	1.27027	5.40986	0.000230458	yes	3.37787	0.000230458	yes	-1.75356	0.000230458	yes	-2.80843	0.000230458	yes	TRUE	TRUE
XLOC_001422	uc001gze.1,uc001gzf.1,uc009xak.1,uc010pqg.1,uc010pqh.1	chr1:203096820-203136533	1.33577	1.36629	0.46272	0.662167	1.02285	0.891223	no	1.43103	0.0346979	yes	-2.88678	0.000230458	yes	-2.06336	0.000230458	yes	TRUE	TRUE
XLOC_001423	uc001gzq.3	chr1:203274663-203278729	17.8436	8.47306	23.6039	14.1374	-2.10592	0.000230458	yes	-1.66961	0.000230458	yes	1.32282	0.000230458	yes	1.66851	0.000230458	yes	TRUE	TRUE
XLOC_001427	uc001gzv.3,uc001gzw.3,uc001gzx.3,uc009xaq.3,uc009xar.3	chr1:203591120-203713209	5.12213	6.12799	4.45412	4.76977	1.19638	0.0775234	no	1.07087	0.600789	no	-1.14998	0.216013	no	-1.28476	0.0128652	yes	TRUE	TRUE
XLOC_001431	uc001hac.3,uc001had.3,uc001hae.3,uc001haf.3,uc001hag.1,uc010pqm.2,uc021phs.1	chr1:203764390-203826879	73.9543	80.1258	61.3086	68.4939	1.08345	0.359126	no	1.1172	0.182067	no	-1.20626	0.0136615	yes	-1.16982	0.0480778	yes	TRUE	TRUE
XLOC_001432	uc001hai.3	chr1:203830726-203840280	107.616	135.901	99.8765	125.093	1.26283	0.000230458	yes	1.25248	0.000440512	yes	-1.07749	0.306985	no	-1.0864	0.24371	no	TRUE	TRUE
XLOC_001433	uc001hal.3,uc001ham.3,uc010pqp.2,uc010pqq.2	chr1:204042202-204098279	7.93163	7.90369	6.72897	6.58616	-1.00354	0.967361	no	-1.02168	0.782411	no	-1.17873	0.00527516	yes	-1.20005	0.000641404	yes	TRUE	TRUE
XLOC_001437	uc001hay.2,uc001hba.3,uc001hbb.3,uc010pqx.2,uc021phx.1	chr1:204485506-204677661	14.0168	16.8377	14.7222	18.0233	1.20125	0.0349351	yes	1.22423	0.0224789	yes	1.05033	0.659285	no	1.07041	0.512779	no	TRUE	TRUE
XLOC_001444	uc001hcp.3,uc001hcq.3,uc001hcr.3,uc001hcs.3,uc009xbm.1,uc010pri.2,uc010prj.2	chr1:205473683-205502033	2.98685	2.43658	1.55813	1.67528	-1.22584	0.00466254	yes	1.07519	0.625696	no	-1.91695	0.000230458	yes	-1.45443	0.000230458	yes	TRUE	TRUE
XLOC_001450	uc001hdr.4	chr1:206138910-206155074	2.88038	3.10258	4.23146	4.48346	1.07714	0.337165	no	1.05955	0.351803	no	1.46906	0.000230458	yes	1.44507	0.000230458	yes	TRUE	TRUE
XLOC_001454	uc001hdx.3,uc001hdy.3,uc009xbt.3,uc010prt.1,uc010pru.2,uc010prv.1	chr1:206514084-206637783	9.40634	8.3053	7.80602	8.1702	-1.13257	0.0852931	no	1.04665	0.602272	no	-1.20501	0.00862974	yes	-1.01654	0.865477	no	TRUE	TRUE
XLOC_001455	uc001hdz.2,uc001hea.2,uc009xbu.2,uc009xbv.2	chr1:206643362-206670244	3.60048	3.05458	1.47655	1.65857	-1.17872	0.0112685	yes	1.12327	0.126353	no	-2.43844	0.000230458	yes	-1.84169	0.000230458	yes	TRUE	TRUE
XLOC_001457	uc001hei.3,uc001hej.3	chr1:206808880-206857760	0.897575	0.737523	1.20484	0.889294	-1.21701	0.0998298	no	-1.35483	0.00357021	yes	1.34233	0.00572663	yes	1.20578	0.117515	no	TRUE	TRUE
XLOC_001458	uc001hel.2,uc001hem.2	chr1:206858226-206907718	22.0162	27.6752	20.7672	24.1682	1.25704	0.00341042	yes	1.16377	0.0511668	no	-1.06014	0.548983	no	-1.14511	0.0842925	no	TRUE	TRUE
XLOC_001462	uc001hfg.3,uc001hfh.3,uc009xcc.3,uc010psc.2,uc010psd.2	chr1:207207760-207254368	2.82838	3.74841	3.19078	3.86391	1.32529	0.000230458	yes	1.21096	0.00121219	yes	1.12813	0.0530747	no	1.03081	0.698015	no	TRUE	TRUE
XLOC_001466	uc001hfq.4,uc001hfr.4,uc009xce.3,uc009xcf.3	chr1:207494816-207546286	29.375	19.1396	25.1367	14.5573	-1.53478	0.000230458	yes	-1.72674	0.000230458	yes	-1.16861	0.0317896	yes	-1.31478	0.000230458	yes	TRUE	TRUE
XLOC_001472	uc001hgc.3,uc001hgg.3,uc001hgh.3,uc001hgi.3,uc001hgj.3,uc001hgl.3,uc001hgm.3,uc001hgp.3	chr1:207818457-207968861	47.9844	48.6313	41.9203	45.0536	1.01348	0.889112	no	1.07474	0.325675	no	-1.14466	0.0436647	yes	-1.07941	0.29712	no	TRUE	TRUE
XLOC_001485	uc001hhr.2,uc009xcu.2	chr1:210001311-210030910	2.85203	3.75671	2.65701	3.57086	1.31721	0.000230458	yes	1.34394	0.000230458	yes	-1.0734	0.404522	no	-1.05205	0.554277	no	TRUE	TRUE
XLOC_001487	uc001hhy.3,uc009xcw.3	chr1:210404803-210420605	3.74098	3.52389	2.17305	2.29557	-1.06161	0.535822	no	1.05638	0.545779	no	-1.72153	0.000230458	yes	-1.53508	0.000230458	yes	TRUE	TRUE
XLOC_001488	uc001hhz.4,uc001hia.4,uc009xcx.3,uc009xcy.3,uc010psq.2,uc010psr.2,uc010pss.2,uc010pst.2,uc010psu.2,uc021pip.1	chr1:210501595-210849757	4.31751	2.42085	2.86375	1.68919	-1.78347	0.000230458	yes	-1.69534	0.000230458	yes	-1.50764	0.000230458	yes	-1.43314	0.000230458	yes	TRUE	TRUE
XLOC_001490	uc001hih.3,uc001hii.3,uc001hij.3,uc010psx.2,uc010psy.2	chr1:211499956-211548286	2.60025	3.03878	2.06074	2.49672	1.16865	0.0153477	yes	1.21156	0.000230458	yes	-1.2618	0.000230458	yes	-1.21711	0.000230458	yes	TRUE	TRUE
XLOC_001491	uc001hil.4	chr1:211556096-211606020	12.057	8.90824	8.76574	7.68552	-1.35347	0.000230458	yes	-1.14055	0.0297445	yes	-1.37547	0.000230458	yes	-1.15909	0.0120698	yes	TRUE	TRUE
XLOC_001495	uc001hiz.4,uc009xdc.3,uc010ptb.2	chr1:212113740-212278187	5.45529	9.91229	3.25555	8.0331	1.81701	0.000230458	yes	2.46751	0.000230458	yes	-1.67569	0.000230458	yes	-1.23393	0.0205279	yes	TRUE	TRUE
XLOC_001499	uc001hjb.3,uc010ptd.2	chr1:212374189-212535258	34.619	42.6604	40.1083	40.565	1.23228	0.00139332	yes	1.01139	0.907025	no	1.15856	0.0304343	yes	-1.05166	0.529098	no	TRUE	TRUE
XLOC_001501	uc001hjd.3	chr1:212606228-212619721	28.3513	28.8247	24.8354	23.4388	1.0167	0.828191	no	-1.05958	0.371242	no	-1.14157	0.0176513	yes	-1.22979	0.000230458	yes	TRUE	TRUE
XLOC_001504	uc001hjf.3,uc001hjh.3,uc001hji.3,uc001hjj.3,uc021pit.1,uc021piu.1,uc021piv.1	chr1:212738675-212794551	1.2165	0.968583	2.87465	1.57875	-1.25596	0.0374198	yes	-1.82084	0.000230458	yes	2.36305	0.000230458	yes	1.62996	0.000230458	yes	TRUE	TRUE
XLOC_001507	uc001hjo.2,uc001hjp.2,uc010ptj.1,uc010ptk.1,uc010ptl.1,uc010ptm.1	chr1:212965169-212990205	1.57231	1.13865	1.52989	1.22441	-1.38085	0.000230458	yes	-1.24949	0.00587454	yes	-1.02773	0.79645	no	1.07532	0.490177	no	TRUE	TRUE
XLOC_001508	uc001hjt.3	chr1:213031587-213072842	1.14368	1.91288	0.88946	1.31125	1.67257	0.000230458	yes	1.47421	0.000230458	yes	-1.28581	0.000230458	yes	-1.45882	0.000230458	yes	TRUE	TRUE
XLOC_001510	uc001hkd.3,uc001hke.3,uc010ptr.2,uc010pts.2,uc010ptt.2,uc010ptu.2,uc010ptv.2	chr1:213224587-213448437	3.50772	4.16944	2.28324	2.77099	1.18865	0.0642841	no	1.21362	0.0805211	no	-1.53629	0.00157025	yes	-1.50468	0.000230458	yes	TRUE	TRUE
XLOC_001514	uc021piw.1,uc021pix.1	chr1:214454564-214510477	14.5477	16.5409	10.1683	11.0175	1.13701	0.0305499	yes	1.08351	0.202513	no	-1.43069	0.000230458	yes	-1.50133	0.000230458	yes	TRUE	TRUE
XLOC_001515	uc001hkm.3	chr1:214776519-214837914	8.04137	6.4185	8.42606	7.23651	-1.25284	0.000440512	yes	-1.16438	0.0197817	yes	1.04784	0.559257	no	1.12745	0.0833464	no	TRUE	TRUE
XLOC_001516	uc001hko.3,uc001hkq.3,uc001hkr.4	chr1:215178884-215410436	2.54414	2.53009	1.5126	1.63562	-1.00555	0.962755	no	1.08133	0.484456	no	-1.68196	0.000230458	yes	-1.54687	0.000230458	yes	TRUE	TRUE
XLOC_001517	uc001hks.3,uc001hkt.3,uc009xdn.3,uc010pub.2	chr1:215740734-215795149	40.6427	38.8419	34.5766	32.9007	-1.04636	0.566265	no	-1.05094	0.526966	no	-1.17544	0.0114023	yes	-1.18058	0.0101726	yes	TRUE	TRUE
XLOC_001520	uc001hlh.1	chr1:217804694-218041656	3.26359	2.30333	5.4257	4.02271	-1.4169	0.000230458	yes	-1.34877	0.000230458	yes	1.66249	0.000230458	yes	1.74648	0.000230458	yes	TRUE	TRUE
XLOC_001525	uc001hlj.3	chr1:218458406-218511325	12.413	31.4333	11.0747	27.865	2.53229	0.000230458	yes	2.5161	0.000230458	yes	-1.12084	0.168629	no	-1.12806	0.22752	no	TRUE	TRUE
XLOC_001526	uc001hll.3,uc001hlm.3,uc001hln.3	chr1:218516067-218617961	1.38836	1.69669	0.715898	0.731501	1.22208	0.000230458	yes	1.0218	0.837425	no	-1.93933	0.000230458	yes	-2.31946	0.000230458	yes	TRUE	TRUE
XLOC_001537	uc001hmp.1	chr1:220863627-220872499	3.34649	2.59648	2.89792	2.89926	-1.28886	0.000230458	yes	1.00046	0.994183	no	-1.15479	0.0060259	yes	1.11661	0.0408916	yes	TRUE	TRUE
XLOC_001538	uc001hmq.3,uc001hmr.3,uc009xdx.3	chr1:220921408-220958308	2.2851	2.30716	2.96413	2.85124	1.00965	0.934772	no	-1.03959	0.665567	no	1.29716	0.000440512	yes	1.23582	0.00572663	yes	TRUE	TRUE
XLOC_001539	uc001hms.3,uc001hmt.3	chr1:220960038-220987741	6.48835	7.8157	7.35989	9.47658	1.20457	0.00157025	yes	1.2876	0.000230458	yes	1.13432	0.0432436	yes	1.21251	0.000440512	yes	TRUE	TRUE
XLOC_001545	linc-MIA3-1	chr1:222731243-222767020	0.598396	0.505706	1.19344	0.7441	-1.18329	0.531057	no	-1.60387	0.00226187	yes	1.9944	0.000440512	yes	1.47141	0.079698	no	TRUE	TRUE
XLOC_001546	uc001hnl.3,uc001hnm.3,uc009xea.1	chr1:222774873-222841351	10.6576	10.3307	12.8292	12.5601	-1.03164	0.747088	no	-1.02142	0.8339	no	1.20376	0.00720198	yes	1.2158	0.00632576	yes	TRUE	TRUE
XLOC_001547	uc001hnq.1,uc010put.1,uc010puu.1,uc010puv.1	chr1:222841354-222946483	36.6139	26.1987	39.1448	28.8706	-1.39755	0.00806282	yes	-1.35587	0.00748892	yes	1.06912	0.626782	no	1.10199	0.50068	no	TRUE	TRUE
XLOC_001549	uc001hnu.2	chr1:222988362-223179345	4.66686	5.33103	4.00566	3.94605	1.14232	0.439057	no	-1.01511	0.925522	no	-1.16507	0.241178	no	-1.35098	0.0459927	yes	TRUE	TRUE
XLOC_001554	uc001hob.4,uc001hoc.3,uc010puy.2	chr1:223878470-223963720	20.287	28.2739	12.8233	14.7434	1.3937	0.000230458	yes	1.14974	0.0476674	yes	-1.58204	0.000230458	yes	-1.91773	0.000230458	yes	TRUE	TRUE
XLOC_001556	uc001hoh.2,uc009xef.2,uc010pvc.1	chr1:224301790-224363404	12.9523	16.546	13.6649	15.6306	1.27746	0.00121219	yes	1.14385	0.0808748	no	1.05502	0.552814	no	-1.05856	0.521741	no	TRUE	TRUE
XLOC_001557	uc001hoj.3	chr1:224370800-224381142	14.7784	31.9465	10.7281	17.9754	2.1617	0.000230458	yes	1.67554	0.000230458	yes	-1.37754	0.000230458	yes	-1.77723	0.000230458	yes	TRUE	TRUE
XLOC_001558	uc001hom.1	chr1:224544526-224567144	61.5089	80.4053	48.5995	55.8842	1.30721	0.00806282	yes	1.14989	0.216152	no	-1.26563	0.0273482	yes	-1.43878	0.000230458	yes	TRUE	TRUE
XLOC_001562	uc001hot.4,uc001hou.4,uc001hov.4,uc001how.2	chr1:225117346-225586996	20.5317	22.4527	19.4081	18.9086	1.09356	0.217865	no	-1.02642	0.782052	no	-1.05789	0.48856	no	-1.18743	0.00947722	yes	TRUE	TRUE
XLOC_001566	uc001hpg.3,uc001hph.3	chr1:225965514-225978168	271.424	285.729	203.077	204.554	1.0527	0.520556	no	1.00727	0.942308	no	-1.33656	0.000230458	yes	-1.39684	0.000230458	yes	TRUE	TRUE
XLOC_001569	uc001hpx.3	chr1:226271244-226278024	1.17275	0.733721	1.65372	0.882802	-1.59836	0.133947	no	-1.87326	0.011	yes	1.41012	0.17827	no	1.20318	0.603641	no	TRUE	TRUE
XLOC_001573	uc009xeo.1,uc009xep.1	chr1:227058272-227083804	9.99658	13.4767	12.5703	12.7505	1.34813	0.000230458	yes	1.01434	0.856645	no	1.25746	0.000230458	yes	-1.05695	0.367927	no	TRUE	TRUE
XLOC_001574	uc001hqm.1,uc001hqn.1,uc001hqo.1,uc009xeq.1,uc009xer.1,uc010pvp.1,uc010pvq.1,uc010pvr.1	chr1:227084588-227175246	9.50108	4.64552	11.2701	6.14201	-2.04521	0.000230458	yes	-1.83492	0.000230458	yes	1.18619	0.00243168	yes	1.32214	0.000440512	yes	TRUE	TRUE
XLOC_001576	uc001hqw.2,uc021pjy.1	chr1:227750967-227910352	6.44027	7.46729	10.286	12.2435	1.15947	0.178569	no	1.19031	0.0738276	no	1.59714	0.000230458	yes	1.63962	0.000230458	yes	TRUE	TRUE
XLOC_001577	uc001hra.2,uc001hrd.3,uc001hre.3,uc001hrf.2	chr1:227916239-227968932	15.5838	16.5664	12.4319	14.9881	1.06305	0.582171	no	1.20562	0.0371031	yes	-1.25353	0.00587454	yes	-1.1053	0.33419	no	TRUE	TRUE
XLOC_001589	uc001hrr.3,uc001hrs.3,uc001hru.3,uc001hrv.3	chr1:228270360-228286913	243.384	275.441	289.729	297.669	1.13171	0.0709363	no	1.0274	0.760186	no	1.19042	0.00791977	yes	1.0807	0.290079	no	TRUE	TRUE
XLOC_001591	uc001hsh.3,uc001hsi.3,uc001hsj.3,uc010pvv.2,uc021pke.1,uc021pkf.1	chr1:228327784-228336655	171.98	200.825	189.404	203.723	1.16772	0.0212714	yes	1.0756	0.329225	no	1.10131	0.171541	no	1.01443	0.880167	no	TRUE	TRUE
XLOC_001592	uc001hsk.3,uc021pkg.1	chr1:228337383-228353232	1.04007	0.982367	1.65763	1.70314	-1.05874	0.793186	no	1.02745	0.87681	no	1.59377	0.00435435	yes	1.73371	0.000230458	yes	TRUE	TRUE
XLOC_001593	uc001hsl.4,uc010pvw.2	chr1:228353428-228369958	2.27087	2.25603	2.57234	2.68282	-1.00658	0.940783	no	1.04295	0.537569	no	1.13276	0.0346979	yes	1.18918	0.00276365	yes	TRUE	TRUE
XLOC_001595	uc001hsn.3,uc001hso.3,uc001hsp.1,uc001hsq.1,uc001hsr.1,uc009xez.1,uc009xfa.3	chr1:228390967-228566575	1.9185	1.47462	2.18808	1.83537	-1.30101	0.024639	yes	-1.19217	0.106311	no	1.14052	0.32505	no	1.24464	0.0311214	yes	TRUE	TRUE
XLOC_001596	uc001hsy.3	chr1:228632994-228646259	16.8951	6.41755	21.8015	9.28329	-2.63264	0.000230458	yes	-2.34847	0.000230458	yes	1.2904	0.0860131	no	1.44655	0.0333673	yes	TRUE	TRUE
XLOC_001599	uc001htb.3	chr1:228674912-228683889	38.6802	51.5818	38.5291	48.0103	1.33355	0.000230458	yes	1.24608	0.000230458	yes	-1.00392	0.968533	no	-1.07439	0.33246	no	TRUE	TRUE
XLOC_001600	linc-RHOU	chr1:228688982-228697976	3.35477	1.71072	2.99015	1.89078	-1.96103	0.000230458	yes	-1.58144	0.00226187	yes	-1.12194	0.43502	no	1.10525	0.618401	no	TRUE	TRUE
XLOC_001601	uc001htd.2,uc001htf.3	chr1:228780393-228882416	2.8543	2.44431	3.25724	2.23686	-1.16773	0.00542873	yes	-1.45617	0.000230458	yes	1.14117	0.0321351	yes	-1.09274	0.10009	no	TRUE	TRUE
XLOC_001602	uc001hth.3,uc001htk.4	chr1:229406833-229441250	26.1659	22.7	27.9732	23.9962	-1.15268	0.0326907	yes	-1.16573	0.0281653	yes	1.06907	0.391061	no	1.0571	0.474925	no	TRUE	TRUE
XLOC_001604	uc001hts.1,uc009xfd.1	chr1:229728865-229797386	3.14138	7.46305	3.28732	7.35335	2.37572	0.000230458	yes	2.23688	0.000230458	yes	1.04646	0.75407	no	-1.01492	0.914696	no	TRUE	TRUE
XLOC_001606	uc001htu.2,uc010pvy.1,uc010pwa.1	chr1:230193535-230417875	11.4123	16.0343	15.8173	15.7106	1.405	0.000230458	yes	-1.00679	0.946259	no	1.38599	0.000230458	yes	-1.0206	0.826518	no	TRUE	TRUE
XLOC_001610	uc001htz.1,uc001hua.1,uc009xfg.1	chr1:230883000-230939195	28.1602	14.7367	26.2383	16.0543	-1.91089	0.000230458	yes	-1.63435	0.000230458	yes	-1.07325	0.362109	no	1.08941	0.246214	no	TRUE	TRUE
XLOC_001612	uc001huh.3,uc009xfl.1	chr1:231114822-231136479	10.01	10.1528	9.15597	8.90064	1.01427	0.870075	no	-1.02869	0.722174	no	-1.09328	0.162153	no	-1.14068	0.0358121	yes	TRUE	TRUE
XLOC_001617	uc001hur.3,uc001hus.3,uc001hut.3	chr1:231473681-231491883	5.9545	7.31424	6.4089	7.33355	1.22836	0.000230458	yes	1.14428	0.0177793	yes	1.07631	0.26035	no	1.00264	0.975184	no	TRUE	TRUE
XLOC_001618	uc001huw.3,uc001hux.1,uc001huy.3,uc001huz.3,uc001hva.3,uc001hvc.3,uc009xfr.3,uc010pwe.2,uc010pwf.2,uc010pwg.1,uc010pwh.1,uc010pwi.1,uc010pwj.1,uc010pwk.1,uc010pwm.2,uc010pwn.1,uc010pwo.2,uc010pwp.2,uc010pwq.2,uc010pwr.1,uc010pws.1,uc010pwt.1,uc010pwu.1,uc010pww.2,uc010pxb.1,uc010pxc.1,uc010pxd.2,uc010pxe.2,uc010pxf.2,uc010pxg.2,uc010pxh.2,uc010pxj.1,uc010pxm.2,uc010pxn.1,uc021pkn.1	chr1:231664398-232177019	24.624	25.5241	21.4755	20.3434	1.03655	0.677378	no	-1.05565	0.505198	no	-1.14661	0.0522751	no	-1.25466	0.000230458	yes	TRUE	TRUE
XLOC_001623	uc001hvh.2	chr1:232940357-232951336	2.91755	2.99223	2.50405	2.51983	1.0256	0.760573	no	1.0063	0.950754	no	-1.16513	0.0170155	yes	-1.18747	0.00862974	yes	TRUE	TRUE
XLOC_001626	uc001hvj.1	chr1:233085946-233117588	19.285	20.2339	16.1647	17.7276	1.0492	0.531057	no	1.09669	0.221953	no	-1.19303	0.00720198	yes	-1.14138	0.0532774	no	TRUE	TRUE
XLOC_001627	uc001hvs.1,uc001hvt.4,uc001hvu.4	chr1:233463456-233520967	3.92951	4.67181	2.94062	3.33866	1.1889	0.00308975	yes	1.13536	0.037205	yes	-1.33629	0.000230458	yes	-1.39931	0.000230458	yes	TRUE	TRUE
XLOC_001634	uc001hwb.3,uc001hwc.3	chr1:234509213-234519795	30.9211	35.738	31.9322	39.3365	1.15578	0.0115357	yes	1.23188	0.000230458	yes	1.0327	0.65489	no	1.10069	0.0965185	no	TRUE	TRUE
XLOC_001646	uc001hxq.3	chr1:236305819-236445339	14.5698	10.7362	10.8127	7.13144	-1.35707	0.000230458	yes	-1.5162	0.000230458	yes	-1.34747	0.000230458	yes	-1.50547	0.000230458	yes	TRUE	TRUE
XLOC_001657	uc001hyp.3,uc021plc.1	chr1:239549864-240072717	0.952559	0.866218	1.05556	1.14279	-1.09968	0.381137	no	1.08264	0.446778	no	1.10813	0.323118	no	1.31929	0.00308975	yes	TRUE	TRUE
XLOC_001663	uc001hzh.3,uc009xgq.3,uc021plj.1,uc021plk.1	chr1:242011492-242053241	6.92978	10.7736	4.404	8.51187	1.55468	0.000230458	yes	1.93276	0.000230458	yes	-1.57352	0.000230458	yes	-1.26571	0.000230458	yes	TRUE	TRUE
XLOC_001672	uc001iao.3,uc001iap.3	chr1:244816237-244872334	17.4956	20.5359	19.0325	19.3686	1.17378	0.0168869	yes	1.01766	0.854592	no	1.08784	0.251887	no	-1.06027	0.449064	no	TRUE	TRUE
XLOC_001677	uc001ibo.4,uc001ibp.3	chr1:246729638-246840434	5.12039	5.29753	6.78366	6.45815	1.0346	0.663943	no	-1.0504	0.515476	no	1.32483	0.000230458	yes	1.21909	0.00209083	yes	TRUE	TRUE
XLOC_001679	uc001ibr.3	chr1:246862701-246956015	95.3391	125.129	77.1763	89.9462	1.31246	0.000230458	yes	1.16546	0.0223595	yes	-1.23534	0.00102672	yes	-1.39115	0.000230458	yes	TRUE	TRUE
XLOC_001723	linc-ZNF692-5,linc-ZNF692-6,uc001aam.4,uc021oeg.1	chr1:136697-149981	1.49866	1.09932	1.20918	1.08805	-1.36326	0.00357021	yes	-1.11133	0.464973	no	-1.2394	0.0660554	no	-1.01036	0.955381	no	TRUE	TRUE
XLOC_001735	uc010nxx.2	chr1:700244-762902	2.4044	1.77075	2.66504	2.16532	-1.35784	0.0437702	yes	-1.23078	0.0937533	no	1.1084	0.553791	no	1.22283	0.0866648	no	TRUE	TRUE
XLOC_001740	uc001aby.4,uc001abz.4,uc009vjq.3,uc009vjr.2	chr1:852249-894679	47.0216	84.2262	33.1834	58.3079	1.79122	0.000230458	yes	1.75714	0.000230458	yes	-1.41702	0.000230458	yes	-1.44451	0.000230458	yes	TRUE	TRUE
XLOC_001742	uc001aci.2,uc010nyc.1	chr1:934341-935552	54.4858	66.3793	77.2138	77.8708	1.21829	0.000230458	yes	1.00851	0.918553	no	1.41714	0.000230458	yes	1.17312	0.0042001	yes	TRUE	TRUE
XLOC_001744	uc001acl.1	chr1:995082-1004464	4.26204	2.61758	4.63703	3.21837	-1.62824	0.00121219	yes	-1.4408	0.00226187	yes	1.08798	0.473403	no	1.22952	0.212404	no	TRUE	TRUE
XLOC_001745	uc021oen.1,uc021oeo.1	chr1:1004538-1010936	8.69598	10.9541	16.1658	19.8127	1.25967	0.0115357	yes	1.22559	0.0176513	yes	1.859	0.000230458	yes	1.8087	0.000230458	yes	TRUE	TRUE
XLOC_001746	uc001acn.2,uc001act.2,uc001acu.2	chr1:1017160-1051963	6.00766	7.17889	6.37548	7.032	1.19496	0.000230458	yes	1.10298	0.0957872	no	1.06123	0.356857	no	-1.02089	0.768941	no	TRUE	TRUE
XLOC_001748	uc001ada.3,uc001adb.3,uc001adc.3,uc001add.3	chr1:1138887-1142089	3.84792	3.69383	5.84006	5.11135	-1.04172	0.748858	no	-1.14257	0.13052	no	1.51772	0.000230458	yes	1.38375	0.000440512	yes	TRUE	TRUE
XLOC_001752	uc001adm.3,uc001ado.3,uc001adp.3,uc001adq.3,uc001adr.3	chr1:1189291-1209242	20.1297	25.551	23.0309	28.8235	1.26932	0.000230458	yes	1.25151	0.000230458	yes	1.14413	0.0314585	yes	1.12808	0.0673091	no	TRUE	TRUE
XLOC_001756	uc001aer.4,uc001aeu.1,uc002quu.3,uc009vka.3	chr1:1270582-1284825	30.1655	40.7049	28.541	32.2995	1.34939	0.000230458	yes	1.13169	0.0881318	no	-1.05692	0.495195	no	-1.26023	0.000230458	yes	TRUE	TRUE
XLOC_001757	uc001aew.3,uc001aex.4,uc001aey.4,uc001aez.3,uc001afa.3	chr1:1286801-1297157	0.765846	0.557195	1.11479	0.655155	-1.37447	0.0060259	yes	-1.70157	0.000230458	yes	1.45563	0.000440512	yes	1.17581	0.242206	no	TRUE	TRUE
XLOC_001758	uc001afb.1,uc001afc.2,uc001afd.2,uc009vkb.1	chr1:1309109-1310818	137.624	175.062	160.646	192.44	1.27203	0.000641404	yes	1.19791	0.00647306	yes	1.16728	0.0235721	yes	1.09927	0.18908	no	TRUE	TRUE
XLOC_001760	uc001afo.4,uc010nyn.1	chr1:1334909-1342693	95.8626	129.539	124.477	156.421	1.3513	0.000230458	yes	1.25663	0.000641404	yes	1.29849	0.000440512	yes	1.20752	0.00763216	yes	TRUE	TRUE
XLOC_001764	uc021oes.1	chr1:1533387-1545864	10.08	11.6608	2.66334	4.05057	1.15683	0.0325793	yes	1.52086	0.000230458	yes	-3.78472	0.000230458	yes	-2.8788	0.000230458	yes	TRUE	TRUE
XLOC_001767	uc001ahe.4,uc001ahf.4,uc001ahg.4,uc001ahh.4,uc001ahy.3,uc001aia.2,uc009vkl.2,uc009vkn.2,uc021oeu.1	chr1:1571099-1677438	13.6102	8.167	13.286	9.73458	-1.66649	0.000230458	yes	-1.36483	0.000836683	yes	-1.0244	0.846866	no	1.19194	0.0971483	no	TRUE	TRUE
XLOC_001768	uc001aic.3,uc001aid.4,uc001aie.3,uc009vkx.1,uc010nyv.2	chr1:1682609-1711508	31.2258	28.5594	21.1667	16.7471	-1.09336	0.22763	no	-1.2639	0.000230458	yes	-1.47523	0.000230458	yes	-1.70533	0.000230458	yes	TRUE	TRUE
XLOC_001769	uc001aif.3,uc009vky.3	chr1:1716637-1822526	66.9839	77.0933	60.1646	68.1935	1.15092	0.0353661	yes	1.13345	0.0652642	no	-1.11334	0.119989	no	-1.13051	0.0714931	no	TRUE	TRUE
XLOC_001770	uc001aii.2,uc001aij.2	chr1:1848942-1850740	2.31545	2.93318	2.48029	2.45251	1.26679	0.0296331	yes	-1.01133	0.946881	no	1.07119	0.626053	no	-1.19599	0.116261	no	TRUE	TRUE
XLOC_001780	uc001ajm.1,uc010nza.1	chr1:2439972-2458095	7.42183	8.88717	8.44459	9.85615	1.19744	0.00121219	yes	1.16716	0.00676529	yes	1.1378	0.0284998	yes	1.10903	0.0808748	no	TRUE	TRUE
XLOC_001782	linc-HES5-2	chr1:2475302-2495267	1.52542	1.11639	3.00637	1.76719	-1.36639	0.000230458	yes	-1.70121	0.000230458	yes	1.97085	0.000230458	yes	1.58295	0.000230458	yes	TRUE	TRUE
XLOC_001785	uc001ajy.2	chr1:2517898-2564481	1.4213	1.39386	1.96295	1.92852	-1.01969	0.932239	no	-1.01785	0.946218	no	1.38109	0.0346979	yes	1.38358	0.0807835	no	TRUE	TRUE
XLOC_001792	uc001akk.3,uc001akl.3	chr1:3403744-3541333	7.42196	4.13649	8.58626	5.57209	-1.79427	0.000230458	yes	-1.54094	0.000230458	yes	1.15687	0.0311214	yes	1.34706	0.000230458	yes	TRUE	TRUE
XLOC_001796	uc001akx.1	chr1:3696783-3713068	16.719	18.1279	14.6579	16.5919	1.08427	0.271041	no	1.13194	0.0448288	yes	-1.14061	0.0488022	yes	-1.09258	0.196243	no	TRUE	TRUE
XLOC_001798	uc001alf.3	chr1:3805696-3816857	10.233	12.6695	9.52667	11.3866	1.2381	0.000230458	yes	1.19523	0.00102672	yes	-1.07414	0.274666	no	-1.11267	0.0726252	no	TRUE	TRUE
XLOC_001803	uc001alq.2,uc001alr.1	chr1:5922657-6161253	2.43742	2.4801	1.76283	1.74977	1.01751	0.928637	no	-1.00746	0.974254	no	-1.38267	0.0397942	yes	-1.41739	0.0238084	yes	TRUE	TRUE
XLOC_001807	uc001amk.3,uc001aml.3	chr1:6266188-6299518	29.1227	39.8548	22.1591	28.6755	1.36851	0.000230458	yes	1.29407	0.000440512	yes	-1.31425	0.000230458	yes	-1.38986	0.000230458	yes	TRUE	TRUE
XLOC_001808	uc001amp.2	chr1:6307349-6321132	6.87531	8.49804	4.10126	5.23425	1.23602	0.000230458	yes	1.27625	0.000230458	yes	-1.67639	0.000230458	yes	-1.62354	0.000230458	yes	TRUE	TRUE
XLOC_001809	uc001amq.3,uc001amr.3,uc001ams.3,uc001amt.3	chr1:6324326-6453826	28.5549	43.1737	24.5128	39.6917	1.51195	0.000230458	yes	1.61922	0.000230458	yes	-1.1649	0.0263059	yes	-1.08773	0.298285	no	TRUE	TRUE
XLOC_001810	uc001amw.3,uc001amx.3	chr1:6472497-6484730	1.47217	1.08327	2.35165	1.7312	-1.35901	0.0103139	yes	-1.35839	0.000230458	yes	1.5974	0.000230458	yes	1.59812	0.000230458	yes	TRUE	TRUE
XLOC_001812	uc001ana.3,uc001and.3,uc001ane.3,uc001anf.3,uc001ang.3,uc001anh.3,uc001ani.1,uc001anj.1,uc001ank.1,uc001anl.1,uc001anm.1,uc001ann.1,uc001ano.1,uc001anp.1,uc001anq.1,uc009vma.1,uc009vmb.1,uc010nzr.1	chr1:6484842-6580069	5.06525	4.05681	5.32243	4.92023	-1.24858	0.0338137	yes	-1.08174	0.514708	no	1.05077	0.70823	no	1.21283	0.0706519	no	TRUE	TRUE
XLOC_001813	uc001ans.3	chr1:6581406-6614658	4.11355	5.63065	3.33903	4.96825	1.36881	0.000230458	yes	1.48793	0.000230458	yes	-1.23196	0.000230458	yes	-1.13333	0.0401216	yes	TRUE	TRUE
XLOC_001816	uc001aof.2,uc001aog.2,uc010nzu.1	chr1:6684924-6761966	9.34809	15.2797	7.4621	12.4274	1.63453	0.000230458	yes	1.6654	0.000230458	yes	-1.25274	0.00276365	yes	-1.22952	0.00587454	yes	TRUE	TRUE
XLOC_001817	linc-DNAJC11-4	chr1:6843470-6845034	0.66818	0.536119	1.28511	0.491219	-1.24633	0.439057	no	-2.61617	0.000230458	yes	1.9233	0.00191954	yes	-1.09141	0.819133	no	TRUE	TRUE
XLOC_001818	uc001aoq.3,uc001aor.3,uc001aos.3	chr1:7844331-7973294	1.24882	0.930207	0.755434	0.800757	-1.34252	0.120763	no	1.06	0.875632	no	-1.65312	0.0312362	yes	-1.16166	0.570765	no	TRUE	TRUE
XLOC_001822	uc001aoz.3,uc001apa.1	chr1:8071778-8086393	14.2931	40.2037	11.2018	16.3368	2.8128	0.000230458	yes	1.45841	0.000230458	yes	-1.27596	0.000230458	yes	-2.46093	0.000230458	yes	TRUE	TRUE
XLOC_001824	uc001apd.3,uc001ape.3,uc001apf.3,uc001aph.1,uc010nzx.1	chr1:8412102-8877725	12.3186	8.48101	13.9616	9.48559	-1.45249	0.000230458	yes	-1.47187	0.000230458	yes	1.13338	0.131464	no	1.11845	0.148559	no	TRUE	TRUE
XLOC_001826	uc001api.2,uc001apj.2,uc009vml.2,uc009vmm.2	chr1:8920129-8939953	752.584	1141.96	661.076	884.412	1.51739	0.000230458	yes	1.33784	0.000230458	yes	-1.13842	0.0603305	no	-1.29121	0.000230458	yes	TRUE	TRUE
XLOC_001829	uc001apq.1,uc001apr.3,uc001aps.3,uc009vmq.3,uc010oad.1	chr1:9160363-9252371	6.03449	5.62957	9.79787	8.80737	-1.07193	0.499706	no	-1.11246	0.312372	no	1.62365	0.000230458	yes	1.56448	0.000230458	yes	TRUE	TRUE
XLOC_001837	uc001aqk.1,uc001aql.1	chr1:9908332-9970316	13.5126	13.9014	11.9935	10.8506	1.02877	0.728544	no	-1.10533	0.0774305	no	-1.12666	0.0462093	yes	-1.28116	0.000230458	yes	TRUE	TRUE
XLOC_001839	uc001arj.3,uc001ark.3	chr1:10516576-10532621	13.6578	20.8743	9.03178	14.2104	1.52838	0.000230458	yes	1.57338	0.000230458	yes	-1.51219	0.000230458	yes	-1.46895	0.000230458	yes	TRUE	TRUE
XLOC_001840	uc001aro.3,uc001arp.1,uc001arq.1,uc009vmx.2	chr1:10696601-10856707	2.35104	2.57027	2.79692	2.61356	1.09325	0.231997	no	-1.07016	0.37797	no	1.18965	0.00617471	yes	1.01684	0.871024	no	TRUE	TRUE
XLOC_001843	uc001arz.1	chr1:11114648-11120091	19.791	40.3503	19.5233	38.3963	2.03882	0.000230458	yes	1.96669	0.000230458	yes	-1.01371	0.873402	no	-1.05089	0.526853	no	TRUE	TRUE
XLOC_001845	uc001asc.3,uc001asd.3	chr1:11166587-11322608	9.49642	11.2503	8.42394	10.6473	1.18469	0.0100356	yes	1.26393	0.000230458	yes	-1.12731	0.0876839	no	-1.05663	0.477587	no	TRUE	TRUE
XLOC_001848	uc001asj.3,uc009vna.3	chr1:11708417-11734412	4.4078	3.77962	7.21916	5.79486	-1.1662	0.337922	no	-1.24579	0.0442996	yes	1.63781	0.000440512	yes	1.53319	0.000230458	yes	TRUE	TRUE
XLOC_001849	uc001asp.3,uc001asq.4,uc009vnc.3	chr1:11734534-11780336	29.4723	37.5595	26.1365	30.4219	1.2744	0.000230458	yes	1.16396	0.00557752	yes	-1.12763	0.0358121	yes	-1.23462	0.000230458	yes	TRUE	TRUE
XLOC_001851	uc001atb.1,uc001atc.2	chr1:11832138-11866160	2.30339	1.86444	1.2807	1.21299	-1.23543	0.000641404	yes	-1.05582	0.441992	no	-1.79854	0.000230458	yes	-1.53706	0.000230458	yes	TRUE	TRUE
XLOC_001854	uc001atk.3,uc001atl.2	chr1:11977031-11986485	38.6191	44.2821	28.1306	27.8762	1.14664	0.0494219	yes	-1.00913	0.927852	no	-1.37285	0.000230458	yes	-1.58853	0.000230458	yes	TRUE	TRUE
XLOC_001879	uc001awm.2,uc001awn.3,uc001awo.3,uc001awp.3,uc009voi.3,uc010obm.2	chr1:15802595-15851285	3.80613	2.88576	5.0961	4.14792	-1.31894	0.000230458	yes	-1.22859	0.000230458	yes	1.33892	0.000230458	yes	1.43738	0.000230458	yes	TRUE	TRUE
XLOC_001880	uc001awv.2	chr1:15853351-15918874	3.20005	5.63221	2.70535	5.6438	1.76004	0.000230458	yes	2.08616	0.000230458	yes	-1.18286	0.303293	no	1.00206	0.989762	no	TRUE	TRUE
XLOC_001888	uc001aya.2,uc010oca.2	chr1:16450830-16494228	6.29524	9.87958	5.40312	8.11808	1.56937	0.000230458	yes	1.50248	0.000230458	yes	-1.16511	0.0200299	yes	-1.21698	0.00357021	yes	TRUE	TRUE
XLOC_001889	uc001ayc.1,uc009voo.1	chr1:16520911-16539334	9.74838	9.39698	10.8489	12.3518	-1.03739	0.623218	no	1.13853	0.036462	yes	1.11289	0.0727958	no	1.31444	0.000230458	yes	TRUE	TRUE
XLOC_001891	uc001ayd.3	chr1:16554830-16563678	4.43584	4.21571	3.6091	4.0323	-1.05222	0.644823	no	1.11726	0.299631	no	-1.22907	0.0431336	yes	-1.04549	0.684211	no	TRUE	TRUE
XLOC_001892	uc001ayf.3,uc001ayg.3,uc001ayh.3	chr1:16573282-16678985	8.3278	10.6154	8.77	9.8861	1.27469	0.00174577	yes	1.12726	0.185459	no	1.0531	0.608534	no	-1.07377	0.438384	no	TRUE	TRUE
XLOC_001898	uc021ogs.1	chr1:16871610-16872691	0.585815	1.41923	0.452327	1.22784	2.42266	0.013794	yes	2.7145	0.0224789	yes	-1.29511	0.641034	no	-1.15588	0.595224	no	TRUE	TRUE
XLOC_001900	uc001ayw.3	chr1:16888921-16890082	12.9677	14.587	12.3569	14.0333	1.12487	0.050962	no	1.13567	0.0314585	yes	-1.04943	0.498367	no	-1.03946	0.589844	no	TRUE	TRUE
XLOC_001901	uc001ayz.1,uc009vos.1,uc009vot.1,uc010oce.1	chr1:16890411-16939982	20.0541	21.3874	17.8241	20.5714	1.06649	0.426104	no	1.15413	0.0495226	yes	-1.12511	0.109759	no	-1.03967	0.667464	no	TRUE	TRUE
XLOC_001902	uc001aze.3,uc001azf.3,uc001azg.1,uc001azi.1,uc001azj.1,uc009vov.2,uc010ocf.2,uc021ogv.1	chr1:16944694-16976915	8.09016	6.51713	8.42109	6.41664	-1.24137	0.0239248	yes	-1.31238	0.00527516	yes	1.04091	0.7698	no	-1.01566	0.90608	no	TRUE	TRUE
XLOC_001910	uc001azw.3,uc001azx.3,uc001azy.3,uc010ocl.2	chr1:17300833-17308081	11.5678	7.99586	6.36404	5.64835	-1.44672	0.000230458	yes	-1.12671	0.149589	no	-1.81768	0.000230458	yes	-1.41561	0.000230458	yes	TRUE	TRUE
XLOC_001911	uc001baa.2,uc001bab.2,uc001bac.2,uc001bad.1,uc009vpa.1	chr1:17312451-17338513	12.3968	12.2605	10.0665	10.2722	-1.01112	0.900909	no	1.02043	0.791254	no	-1.23149	0.000230458	yes	-1.19356	0.00292692	yes	TRUE	TRUE
XLOC_001912	uc001bae.3	chr1:17345224-17380665	47.0007	56.3491	49.5307	58.1971	1.1989	0.00496913	yes	1.17497	0.015218	yes	1.05383	0.508286	no	1.0328	0.699499	no	TRUE	TRUE
XLOC_001913	uc001baf.3,uc001bag.1,uc010ocm.2	chr1:17393255-17445948	0.530981	0.531458	0.884047	1.0678	1.0009	0.99591	no	1.20785	0.0322495	yes	1.66493	0.000230458	yes	2.00919	0.000230458	yes	TRUE	TRUE
XLOC_001915	uc001bal.3,uc001bam.3	chr1:17733250-17766260	62.2136	73.1979	47.4588	57.5	1.17656	0.0125971	yes	1.21158	0.00259883	yes	-1.3109	0.000230458	yes	-1.27301	0.000230458	yes	TRUE	TRUE
XLOC_001920	uc001bbb.3,uc001bbc.3,uc010ocu.2,uc021ohl.1	chr1:19197923-19229293	14.7433	11.8809	9.89375	8.93482	-1.24092	0.000641404	yes	-1.10733	0.108043	no	-1.49016	0.000230458	yes	-1.32973	0.000230458	yes	TRUE	TRUE
XLOC_001921	uc001bbd.2	chr1:19230773-19283161	1.25776	1.64067	2.41349	2.77993	1.30444	0.000230458	yes	1.15183	0.0200299	yes	1.91888	0.000230458	yes	1.69439	0.000230458	yes	TRUE	TRUE
XLOC_001923	uc001bbo.3,uc001bbp.3,uc001bbq.3,uc001bbr.3	chr1:19536863-19578046	10.3582	13.9986	11.6356	15.1147	1.35145	0.000230458	yes	1.299	0.000230458	yes	1.12332	0.123576	no	1.07973	0.323996	no	TRUE	TRUE
XLOC_001924	uc001bbv.1,uc001bbw.3,uc009vpi.1,uc021ohn.1,uc021oho.1	chr1:19592199-19638684	31.5295	28.8669	11.0776	10.2772	-1.09224	0.298285	no	-1.07788	0.327547	no	-2.84624	0.000230458	yes	-2.80883	0.000230458	yes	TRUE	TRUE
XLOC_001925	uc021ohp.1	chr1:19592199-19638684	1.23678	1.13581	0.419207	0.543892	-1.0889	0.774155	no	1.29743	0.152869	no	-2.95028	0.000230458	yes	-2.0883	0.000230458	yes	TRUE	TRUE
XLOC_001926	uc001bce.3,uc009vpk.3,uc010ocz.2,uc021ohr.1	chr1:19665266-19812066	54.0741	77.6409	36.2661	56.9209	1.43582	0.000230458	yes	1.56953	0.000230458	yes	-1.49104	0.000230458	yes	-1.36401	0.000230458	yes	TRUE	TRUE
XLOC_001936	uc001bdh.3	chr1:20808883-20812728	10.2246	8.20028	9.58372	8.31903	-1.24686	0.000230458	yes	-1.15202	0.0192821	yes	-1.06687	0.324989	no	1.01448	0.870844	no	TRUE	TRUE
XLOC_001937	uc001bdi.4	chr1:20825939-20834674	8.69861	10.2915	10.2609	11.6369	1.18312	0.00243168	yes	1.1341	0.0248763	yes	1.1796	0.00276365	yes	1.13073	0.0294018	yes	TRUE	TRUE
XLOC_001941	uc001bdv.1,uc001bdw.1,uc001bdy.1,uc001bea.2,uc001beb.3,uc010odf.1,uc010odg.1,uc010odh.1	chr1:21069103-21113837	40.8515	32.7765	44.0597	36.7204	-1.24637	0.00226187	yes	-1.19987	0.0112685	yes	1.07853	0.363267	no	1.12033	0.144752	no	TRUE	TRUE
XLOC_001942	uc001bec.3,uc001bee.3,uc001bef.3,uc001beg.3,uc001beh.3,uc009vpz.3,uc010odi.2,uc010odj.2,uc010odk.2	chr1:21132784-21503381	9.5383	11.1123	12.2293	14.3394	1.16502	0.0320229	yes	1.17254	0.0305499	yes	1.28213	0.000230458	yes	1.29041	0.000230458	yes	TRUE	TRUE
XLOC_001943	uc001bei.2,uc001bej.2,uc001bek.2,uc001bem.2,uc009vqa.1,uc010odl.1	chr1:21543739-21672377	13.6981	12.1042	15.2005	12.1944	-1.13168	0.07538	no	-1.24651	0.000440512	yes	1.10968	0.14444	no	1.00745	0.939703	no	TRUE	TRUE
XLOC_001946	uc001bev.3,uc001bew.3,uc001bex.3,uc001bey.3,uc001bez.1	chr1:21922524-21995856	4.09969	3.43298	4.86268	5.09535	-1.19421	0.00357021	yes	1.04785	0.696104	no	1.18611	0.0910815	no	1.48424	0.000230458	yes	TRUE	TRUE
XLOC_001947	uc001bfa.3,uc001bfb.3,uc001bfc.3,uc001bfd.1,uc001bfe.1,uc001bff.3,uc009vqc.3,uc010odq.2	chr1:22004791-22110235	12.4536	12.1015	10.9717	10.424	-1.0291	0.77407	no	-1.05254	0.566807	no	-1.13507	0.102534	no	-1.16093	0.0448288	yes	TRUE	TRUE
XLOC_001958	uc001bgo.3,uc001bgp.4,uc001bgr.4,uc001bgs.4,uc009vqk.3,uc009vql.3,uc010odw.2,uc010odx.2	chr1:23636275-23670853	50.2274	67.7617	43.8428	59.8753	1.3491	0.000230458	yes	1.36568	0.000230458	yes	-1.14562	0.0430265	yes	-1.13171	0.0711031	no	TRUE	TRUE
XLOC_001960	uc001bgy.1,uc001bha.2,uc001bhc.1,uc009vqm.2,uc010ody.1,uc010odz.1,uc010oea.1,uc021oig.1,uc021oih.1	chr1:23707389-23811057	6.62826	5.09418	6.55786	6.16643	-1.30114	0.00174577	yes	-1.06348	0.553024	no	-1.01074	0.935069	no	1.21049	0.0187858	yes	TRUE	TRUE
XLOC_001962	uc001bhe.2	chr1:23832919-23857804	2.52678	4.12712	1.3493	2.66661	1.63335	0.000230458	yes	1.97629	0.000230458	yes	-1.87266	0.000230458	yes	-1.5477	0.000230458	yes	TRUE	TRUE
XLOC_001966	uc001bhh.4	chr1:23881583-23886413	34.8371	38.9003	8.24302	7.4938	1.11663	0.078738	no	-1.09998	0.202156	no	-4.22625	0.000230458	yes	-5.191	0.000230458	yes	TRUE	TRUE
XLOC_001969	uc001bhv.1,uc001bhx.1,uc001bhz.1,uc009vqo.1,uc009vqq.1	chr1:24122031-24127300	13.7643	26.9648	7.54844	15.5287	1.95904	0.000230458	yes	2.05721	0.000230458	yes	-1.82346	0.000230458	yes	-1.73645	0.000230458	yes	TRUE	TRUE
XLOC_001970	uc001bib.3,uc001bic.3,uc009vqs.1,uc010oec.2,uc021oii.1	chr1:24128366-24165110	19.257	13.6992	24.384	17.7271	-1.4057	0.000230458	yes	-1.37552	0.000230458	yes	1.26624	0.000230458	yes	1.29402	0.000230458	yes	TRUE	TRUE
XLOC_001971	uc001bie.3	chr1:24171571-24194859	15.5238	14.0313	18.6479	16.5034	-1.10637	0.121354	no	-1.12994	0.0712922	no	1.20125	0.00404581	yes	1.17618	0.00877293	yes	TRUE	TRUE
XLOC_001973	uc021oin.1,uc021oio.1,uc021oip.1,uc021oiq.1,uc021oir.1,uc021ois.1	chr1:24291417-24306953	4.27702	6.90711	5.34668	8.08506	1.61494	0.000230458	yes	1.51216	0.000230458	yes	1.25009	0.000230458	yes	1.17054	0.00357021	yes	TRUE	TRUE
XLOC_001981	uc001bja.3,uc001bjb.3,uc001bjc.3,uc001bjd.3,uc001bjf.3,uc010oej.2	chr1:24645811-24741910	1.42236	1.02104	1.24088	1.06441	-1.39305	0.000230458	yes	-1.16579	0.188062	no	-1.14625	0.172157	no	1.04248	0.791494	no	TRUE	TRUE
XLOC_001986	uc001bjt.1,uc001bju.1,uc001bjv.1,uc010oeo.1	chr1:25548766-25566225	18.3359	10.2085	18.7885	10.2236	-1.79614	0.000230458	yes	-1.83776	0.000230458	yes	1.02468	0.762169	no	1.00148	0.985523	no	TRUE	TRUE
XLOC_001987	uc001bjw.3	chr1:25566451-25756683	37.0337	21.6831	36.1778	19.0522	-1.70795	0.000230458	yes	-1.89888	0.000230458	yes	-1.02366	0.875387	no	-1.13809	0.312473	no	TRUE	TRUE
XLOC_001991	uc001bkw.1	chr1:26160496-26185848	3.74975	8.13958	4.28244	7.53657	2.1707	0.000230458	yes	1.75988	0.000230458	yes	1.14206	0.00806282	yes	-1.08001	0.221823	no	TRUE	TRUE
XLOC_001992	uc001bkx.3,uc021ojm.1	chr1:26187866-26202244	7.82909	9.93523	6.53152	6.04634	1.26901	0.00451005	yes	-1.08024	0.437557	no	-1.19866	0.0339221	yes	-1.64318	0.000230458	yes	TRUE	TRUE
XLOC_001993	uc001bkz.3,uc001bla.3,uc001blb.3,uc001blc.3,uc010oev.2	chr1:26210676-26233368	158.823	123.618	157.126	142.998	-1.28479	0.000230458	yes	-1.0988	0.17966	no	-1.0108	0.913886	no	1.15677	0.0297445	yes	TRUE	TRUE
XLOC_001994	uc001bld.4,uc001ble.4	chr1:26286155-26324648	6.14409	4.76265	5.96812	5.12786	-1.29006	0.000230458	yes	-1.16386	0.00542873	yes	-1.02948	0.683478	no	1.07668	0.23975	no	TRUE	TRUE
XLOC_001998	uc001blw.3,uc001blx.3,uc001bly.3,uc001blz.1,uc001bma.3,uc010ofb.1,uc010ofc.1	chr1:26608757-26647014	3.67016	3.58325	3.76259	3.19186	-1.02425	0.795425	no	-1.17881	0.00947722	yes	1.02518	0.767878	no	-1.12262	0.125232	no	TRUE	TRUE
XLOC_002007	uc001bnl.3,uc001bnm.3,uc001bnn.2,uc010ofk.2	chr1:27425278-27481477	4.47964	4.91685	3.63749	4.01337	1.0976	0.155321	no	1.10333	0.180366	no	-1.23152	0.000230458	yes	-1.22512	0.00226187	yes	TRUE	TRUE
XLOC_002009	uc001bny.1,uc001bnz.1,uc009vsw.1	chr1:27681588-27694506	5.55756	7.80937	4.00116	6.03627	1.40518	0.000230458	yes	1.50863	0.000230458	yes	-1.38899	0.000230458	yes	-1.29374	0.000230458	yes	TRUE	TRUE
XLOC_002012	uc001bof.2,uc010ofl.2	chr1:27730729-27816678	13.3929	12.3482	7.11687	7.98473	-1.0846	0.26806	no	1.12194	0.0761981	no	-1.88185	0.000230458	yes	-1.54648	0.000230458	yes	TRUE	TRUE
XLOC_002018	uc001bpi.2,uc001bpj.3,uc010ofs.2,uc010oft.2	chr1:28296854-28415192	5.26237	5.85974	3.95757	5.33284	1.11352	0.121691	no	1.3475	0.000230458	yes	-1.3297	0.000230458	yes	-1.0988	0.167783	no	TRUE	TRUE
XLOC_002019	uc010ofv.1	chr1:28421445-28423069	1.49527	1.62268	1.12309	1.24867	1.08521	0.514199	no	1.11182	0.450354	no	-1.33139	0.0144346	yes	-1.29953	0.0217525	yes	TRUE	TRUE
XLOC_002020	uc001bpl.3,uc001bpm.4,uc001bpn.3,uc009vte.3,uc021ojz.1,uc021oka.1	chr1:28473676-28559546	45.4783	63.2246	33.1429	42.9723	1.39021	0.000230458	yes	1.29658	0.000230458	yes	-1.37219	0.000230458	yes	-1.47129	0.000230458	yes	TRUE	TRUE
XLOC_002021	linc-DNAJC8-2	chr1:28565047-28573793	2.25024	1.04656	1.37408	1.15696	-2.15013	0.000230458	yes	-1.18766	0.425815	no	-1.63763	0.00542873	yes	1.10549	0.713909	no	TRUE	TRUE
XLOC_002022	uc001bqk.3,uc001bql.3,uc001bqm.3,uc001bqn.3,uc001bqo.3,uc001bqr.2,uc001bqs.2,uc001bqt.2	chr1:28879528-28908383	12.3279	14.3296	16.6961	13.4807	1.16237	0.132715	no	-1.23852	0.0283887	yes	1.35433	0.00226187	yes	-1.06297	0.573065	no	TRUE	TRUE
XLOC_002028	uc001brp.1,uc001brq.1,uc001brt.1,uc010ofz.1	chr1:29519230-29557460	4.76129	5.37206	4.17498	5.04004	1.12828	0.189751	no	1.2072	0.0393658	yes	-1.14043	0.20307	no	-1.06588	0.453942	no	TRUE	TRUE
XLOC_002038	uc001bsd.2,uc001bse.2	chr1:31342312-31381480	2.59293	3.68472	1.85646	2.60181	1.42106	0.000230458	yes	1.40149	0.000230458	yes	-1.39671	0.000230458	yes	-1.41621	0.000230458	yes	TRUE	TRUE
XLOC_002039	uc001bsf.1,uc001bsh.1,uc001bsi.1,uc001bsj.1,uc001bsk.1,uc010oga.1,uc010ogb.1	chr1:31404352-31538763	15.8999	15.7078	14.2376	13.5708	-1.01223	0.899684	no	-1.04913	0.549759	no	-1.11675	0.113271	no	-1.15747	0.0298573	yes	TRUE	TRUE
XLOC_002043	uc010ogc.2,uc010ogd.2	chr1:31652028-31712789	1.36002	1.47407	0.591002	0.961649	1.08386	0.415727	no	1.62715	0.000230458	yes	-2.30121	0.000230458	yes	-1.53286	0.000230458	yes	TRUE	TRUE
XLOC_002044	uc001bso.3,uc009vtt.3,uc010oge.2	chr1:31732414-31769661	23.2525	34.3046	18.8351	25.662	1.47531	0.000230458	yes	1.36246	0.000230458	yes	-1.23453	0.000230458	yes	-1.33679	0.000230458	yes	TRUE	TRUE
XLOC_002047	uc001bte.1,uc001bth.2,uc010ogm.2,uc021okp.1,uc021okq.1	chr1:32083300-32110838	24.99	32.3128	20.4948	27.8922	1.29303	0.000230458	yes	1.36094	0.000230458	yes	-1.21933	0.00209083	yes	-1.15849	0.0294018	yes	TRUE	TRUE
XLOC_002048	uc001btj.1,uc001btk.1,uc001btl.4	chr1:32117847-32169768	0.771463	0.369673	1.64375	0.787207	-2.08688	0.000230458	yes	-2.08808	0.000230458	yes	2.13069	0.000230458	yes	2.12947	0.000230458	yes	TRUE	TRUE
XLOC_002053	uc001btx.2,uc001bty.2,uc010ogs.2	chr1:32371997-32403988	79.1088	97.3995	76.2405	86.7701	1.23121	0.0139207	yes	1.13811	0.159146	no	-1.03762	0.743453	no	-1.1225	0.206478	no	TRUE	TRUE
XLOC_002056	uc001bvd.3	chr1:32799439-32801834	40.325	49.158	27.6496	28.4773	1.21905	0.00259883	yes	1.02994	0.708088	no	-1.45843	0.000230458	yes	-1.72622	0.000230458	yes	TRUE	TRUE
XLOC_002058	uc021oku.1	chr1:32826870-32827844	0.844836	0.857755	2.38313	1.49128	1.01529	0.969956	no	-1.59804	0.035043	yes	2.82082	0.000440512	yes	1.73859	0.0653607	no	TRUE	TRUE
XLOC_002059	uc001bvh.4,uc001bvi.3,uc001bvj.3,uc010ohg.2,uc010ohh.2,uc010ohi.2	chr1:32830704-32860062	24.5866	15.5311	18.0138	13.3389	-1.58306	0.000230458	yes	-1.35047	0.000230458	yes	-1.36488	0.000230458	yes	-1.16435	0.0197817	yes	TRUE	TRUE
XLOC_002061	uc001bvt.2,uc010ohl.1	chr1:33116724-33168361	10.3247	10.3395	7.7659	8.0648	1.00143	0.992793	no	1.03849	0.832315	no	-1.32949	0.024639	yes	-1.28205	0.0514727	no	TRUE	TRUE
XLOC_002064	uc001bvw.1,uc001bvx.1,uc001bvy.1	chr1:33240784-33324476	13.4294	30.7445	15.4412	32.6665	2.28934	0.000230458	yes	2.11554	0.000230458	yes	1.14981	0.170358	no	1.06252	0.523816	no	TRUE	TRUE
XLOC_002066	uc001bwi.1,uc001bwj.1,uc001bwk.1	chr1:33352097-33367044	61.3938	61.4903	27.3676	28.2238	1.00157	0.985236	no	1.03129	0.679594	no	-2.2433	0.000230458	yes	-2.17867	0.000230458	yes	TRUE	TRUE
XLOC_002068	uc001bwo.2,uc001bwp.2,uc001bwq.2,uc009vud.2,uc010ohq.2,uc010ohr.2	chr1:33452675-33502512	37.0689	59.9553	30.7032	44.1043	1.6174	0.000230458	yes	1.43647	0.00102672	yes	-1.20733	0.105408	no	-1.3594	0.00512146	yes	TRUE	TRUE
XLOC_002070	uc001bxe.1,uc001bxf.1,uc001bxg.1,uc001bxh.1,uc001bxi.1,uc009vuh.1	chr1:33789223-33896615	8.59927	8.96386	8.04419	7.45428	1.0424	0.583146	no	-1.07914	0.290557	no	-1.069	0.347014	no	-1.20251	0.00308975	yes	TRUE	TRUE
XLOC_002077	uc001byd.4,uc001bye.3,uc001byf.1,uc001byh.3,uc001byi.2,uc001byj.2,uc001byk.2,uc009vup.3,uc009vuq.1,uc009vur.1,uc010oht.2,uc021olf.1,uc021olg.1	chr1:35441299-35497610	17.9039	14.5045	15.7415	12.9556	-1.23437	0.00676529	yes	-1.21503	0.00734628	yes	-1.13737	0.110111	no	-1.11955	0.162844	no	TRUE	TRUE
XLOC_002079	uc001bys.3	chr1:35641980-35658743	105.759	150.296	98.4485	132.918	1.42112	0.000230458	yes	1.35013	0.000230458	yes	-1.07426	0.335734	no	-1.13074	0.0724375	no	TRUE	TRUE
XLOC_002081	uc001byw.3,uc001byx.3,uc010ohv.1,uc010ohx.1	chr1:35899089-36032380	17.0918	11.8368	19.9111	13.2529	-1.44395	0.000230458	yes	-1.5024	0.000230458	yes	1.16495	0.0515603	no	1.11964	0.251172	no	TRUE	TRUE
XLOC_002082	uc001bzd.2,uc001bzf.2,uc010ohz.2,uc021olh.1	chr1:36035412-36107445	24.0252	33.4659	23.6947	28.8191	1.39295	0.000230458	yes	1.21627	0.0167639	yes	-1.01395	0.907122	no	-1.16124	0.0706519	no	TRUE	TRUE
XLOC_002084	uc001bzh.1,uc021oli.1	chr1:36179476-36184790	4.99643	6.55452	4.05404	5.18043	1.31184	0.000641404	yes	1.27784	0.000230458	yes	-1.23246	0.0141757	yes	-1.26525	0.000836683	yes	TRUE	TRUE
XLOC_002085	uc001bzi.3,uc009vux.3	chr1:36185456-36235584	5.19697	8.18488	5.25651	8.69902	1.57493	0.000230458	yes	1.6549	0.000230458	yes	1.01146	0.90989	no	1.06282	0.433168	no	TRUE	TRUE
XLOC_002087	uc001bzx.3	chr1:36602172-36615114	31.0341	37.3022	38.4837	40.7385	1.20197	0.0042001	yes	1.05859	0.474971	no	1.24005	0.000836683	yes	1.09212	0.230687	no	TRUE	TRUE
XLOC_002088	uc001cai.1,uc001caj.1	chr1:36771661-36795038	7.6276	5.99704	10.9131	8.70735	-1.27189	0.0864856	no	-1.25332	0.0538922	no	1.43074	0.00308975	yes	1.45194	0.00341042	yes	TRUE	TRUE
XLOC_002089	uc001cak.1,uc001cal.1,uc001cam.1,uc001can.1	chr1:36805176-36854232	7.94734	9.41698	3.95953	4.61458	1.18492	0.00481643	yes	1.16544	0.0168869	yes	-2.00714	0.000230458	yes	-2.0407	0.000230458	yes	TRUE	TRUE
XLOC_002090	uc001cao.1,uc021olj.1	chr1:36854391-36863571	13.165	20.1987	13.2384	18.1874	1.53427	0.000230458	yes	1.37384	0.000230458	yes	1.00558	0.951669	no	-1.11059	0.124493	no	TRUE	TRUE
XLOC_002091	uc001caq.3,uc001car.3,uc021olk.1	chr1:36883506-36916086	3.37285	2.74189	3.30064	2.29979	-1.23012	0.0763882	no	-1.43519	0.000230458	yes	-1.02188	0.849082	no	-1.19223	0.175664	no	TRUE	TRUE
XLOC_002092	uc001cas.2	chr1:36921361-36930040	44.8108	56.549	46.5544	62.9679	1.26195	0.000230458	yes	1.35257	0.000230458	yes	1.03891	0.626732	no	1.11351	0.12441	no	TRUE	TRUE
XLOC_002095	linc-GRIK3-2	chr1:37920479-37940044	5.19023	4.35384	4.42619	3.9295	-1.1921	0.00542873	yes	-1.1264	0.0952446	no	-1.17262	0.0154796	yes	-1.10799	0.157055	no	TRUE	TRUE
XLOC_002096	uc001cbd.1,uc001cbe.1,uc001cbg.1,uc001cbh.1	chr1:37958175-37980386	30.1148	33.5242	21.8882	21.7349	1.11321	0.134589	no	-1.00705	0.946259	no	-1.37585	0.000230458	yes	-1.54241	0.000230458	yes	TRUE	TRUE
XLOC_002097	uc001cbi.3	chr1:38001660-38019903	7.87349	6.79603	5.5877	4.93577	-1.15854	0.00862974	yes	-1.13208	0.0450388	yes	-1.40908	0.000230458	yes	-1.37689	0.000230458	yes	TRUE	TRUE
XLOC_002098	uc001cbk.3,uc009vve.2,uc010oif.1	chr1:38022519-38061586	17.2009	23.225	17.1627	23.4656	1.35022	0.000230458	yes	1.36724	0.000230458	yes	-1.00223	0.981531	no	1.01036	0.920384	no	TRUE	TRUE
XLOC_002100	uc001cbo.3,uc001cbp.3,uc001cbq.1,uc010oig.2	chr1:38147241-38157955	4.39956	6.06062	4.08651	6.05266	1.37755	0.000230458	yes	1.48113	0.000230458	yes	-1.07661	0.236441	no	-1.00132	0.988341	no	TRUE	TRUE
XLOC_002101	uc001cbw.4,uc009vvi.3	chr1:38179552-38230824	1.17627	1.72219	1.1767	1.40263	1.46411	0.000230458	yes	1.192	0.0655576	no	1.00037	0.99763	no	-1.22783	0.00676529	yes	TRUE	TRUE
XLOC_002102	uc001cca.1	chr1:38268613-38275126	9.10685	17.4527	13.4527	22.9556	1.91644	0.000230458	yes	1.70639	0.000230458	yes	1.47721	0.000836683	yes	1.3153	0.0112685	yes	TRUE	TRUE
XLOC_002104	uc001cci.3,uc010oik.2	chr1:38422651-38455761	20.3518	26.5885	16.9926	22.6606	1.30644	0.000230458	yes	1.33356	0.000230458	yes	-1.19769	0.00647306	yes	-1.17334	0.0154796	yes	TRUE	TRUE
XLOC_002122	uc001ced.4,uc001ceg.4,uc001ceh.4,uc001cei.4,uc001cek.3,uc001cem.3,uc001cen.3,uc001ceo.3,uc001cep.3,uc001ceq.3,uc009vvv.3,uc021olz.1	chr1:40306705-40349177	5.94138	6.87984	5.03278	5.56808	1.15795	0.0818355	no	1.10636	0.345222	no	-1.18054	0.049839	yes	-1.23559	0.0501333	no	TRUE	TRUE
XLOC_002123	uc001cer.2,uc001ces.2,uc001cet.2	chr1:40361095-40367687	5.37866	1.51759	3.68908	1.18613	-3.54421	0.000230458	yes	-3.11018	0.000230458	yes	-1.45799	0.000230458	yes	-1.27945	0.00587454	yes	TRUE	TRUE
XLOC_002126	uc001cfh.1,uc001cfi.1	chr1:40765987-40783060	3.80737	2.63641	3.92793	3.16498	-1.44415	0.000230458	yes	-1.24106	0.00102672	yes	1.03166	0.687099	no	1.20049	0.0107206	yes	TRUE	TRUE
XLOC_002130	uc001cgj.3	chr1:41326727-41328057	33.1438	21.5992	71.2861	47.7216	-1.53449	0.000230458	yes	-1.49379	0.000230458	yes	2.15081	0.000230458	yes	2.20942	0.000230458	yes	TRUE	TRUE
XLOC_002135	uc001cgo.3,uc001cgp.3,uc001cgq.3,uc001cgr.3,uc001cgs.3,uc001cgt.3,uc010ojr.2	chr1:41480261-41707827	4.15789	4.67587	2.07132	2.17812	1.12458	0.0762884	no	1.05156	0.580958	no	-2.00736	0.000230458	yes	-2.14675	0.000230458	yes	TRUE	TRUE
XLOC_002137	uc001cgx.3,uc009vwh.3	chr1:41944411-41966471	1.41177	1.68777	1.82744	3.50011	1.1955	0.176034	no	1.91531	0.000230458	yes	1.29443	0.0704696	no	2.07381	0.000230458	yes	TRUE	TRUE
XLOC_002138	uc001cgz.4,uc001cha.4	chr1:41972035-42501608	2.62619	2.26857	3.0179	2.20928	-1.15764	0.0628843	no	-1.36601	0.000230458	yes	1.14916	0.0528682	no	-1.02684	0.790677	no	TRUE	TRUE
XLOC_002140	uc001che.3,uc001chf.3,uc001chg.3,uc001chh.2	chr1:42642126-42804007	9.54341	10.5827	12.2307	12.4122	1.1089	0.15303	no	1.01484	0.876549	no	1.28159	0.000230458	yes	1.17288	0.0179071	yes	TRUE	TRUE
XLOC_002143	uc001chv.2,uc001chw.2,uc001chx.4,uc001chy.4	chr1:43212005-43232755	4.73933	4.32583	4.01097	4.03625	-1.09559	0.172233	no	1.0063	0.944282	no	-1.18159	0.00435435	yes	-1.07174	0.324415	no	TRUE	TRUE
XLOC_002144	uc001cib.2	chr1:43272722-43310771	15.1235	10.3173	12.4814	9.6922	-1.46584	0.000230458	yes	-1.28778	0.00404581	yes	-1.21168	0.0541968	no	-1.0645	0.551988	no	TRUE	TRUE
XLOC_002145	uc001cik.2	chr1:43390139-43449029	32.2797	48.6225	27.8084	30.8698	1.50629	0.000230458	yes	1.11009	0.14097	no	-1.16079	0.025952	yes	-1.57508	0.000230458	yes	TRUE	TRUE
XLOC_002147	uc001cin.3,uc001cio.3,uc010ojx.2	chr1:43629844-43739673	34.9582	58.8868	31.0122	47.6306	1.68449	0.000230458	yes	1.53587	0.000230458	yes	-1.12724	0.162305	no	-1.23632	0.00357021	yes	TRUE	TRUE
XLOC_002149	uc001cit.4,uc021omn.1	chr1:43747556-43751288	8.30447	7.29806	7.81753	6.10556	-1.1379	0.0141757	yes	-1.2804	0.000230458	yes	-1.06229	0.296375	no	-1.19531	0.000440512	yes	TRUE	TRUE
XLOC_002150	linc-C1orf210	chr1:43820354-43824390	1.67927	0.749577	4.94337	2.32937	-2.24029	0.0108607	yes	-2.12219	0.000230458	yes	2.94376	0.000230458	yes	3.10758	0.000230458	yes	TRUE	TRUE
XLOC_002151	uc001cjb.3,uc010okh.2	chr1:43829071-43833764	40.6919	52.6203	42.3251	60.3004	1.29314	0.000230458	yes	1.4247	0.000230458	yes	1.04014	0.645117	no	1.14595	0.0470352	yes	TRUE	TRUE
XLOC_002152	uc001cje.1,uc001cjf.4,uc001cjg.4	chr1:43849524-43855491	14.8727	17.6167	11.9739	13.1882	1.1845	0.0042001	yes	1.10141	0.126958	no	-1.24209	0.000230458	yes	-1.33579	0.000230458	yes	TRUE	TRUE
XLOC_002153	uc001cjm.3,uc001cjn.3,uc001cjo.3,uc021omp.1,uc021omq.1	chr1:43855555-43920787	8.13927	7.27967	12.507	10.1841	-1.11808	0.487563	no	-1.22809	0.138229	no	1.53662	0.000440512	yes	1.39898	0.009199	yes	TRUE	TRUE
XLOC_002157	uc001cll.3,uc001clm.3,uc001cln.3,uc009vxe.2,uc010okm.1,uc010okn.2,uc010oko.2	chr1:44457171-44506493	2.09258	2.74037	4.09948	3.55798	1.30957	0.009199	yes	-1.15219	0.229706	no	1.95906	0.000230458	yes	1.29836	0.0215144	yes	TRUE	TRUE
XLOC_002160	uc001cmc.3,uc001cmd.3,uc009vxh.1,uc010ola.1	chr1:45119500-45140187	4.12293	3.67095	4.58862	5.73449	-1.12312	0.270615	no	1.24972	0.00877293	yes	1.11295	0.317185	no	1.56213	0.000230458	yes	TRUE	TRUE
XLOC_002164	uc001cmt.2,uc001cmu.2,uc001cmw.3	chr1:45315685-45452361	5.79298	13.2395	5.69717	11.4612	2.28544	0.000230458	yes	2.01174	0.000230458	yes	-1.01682	0.8541	no	-1.15516	0.0107206	yes	TRUE	TRUE
XLOC_002165	uc001cmx.4,uc001cmy.4,uc009vxk.3,uc010olh.2	chr1:45468219-45477027	6.54996	6.40696	5.15105	5.30417	-1.02232	0.779747	no	1.02973	0.711713	no	-1.27158	0.000230458	yes	-1.20791	0.000836683	yes	TRUE	TRUE
XLOC_002166	uc001cnd.2	chr1:45481604-45683543	6.36226	5.6104	4.17334	3.66002	-1.13401	0.0712022	no	-1.14025	0.0494219	yes	-1.5245	0.000230458	yes	-1.53289	0.000230458	yes	TRUE	TRUE
XLOC_002169	uc001cns.1,uc009vxr.1,uc009vxs.1,uc010olo.1,uc010olp.1	chr1:45794913-45956840	4.34699	2.12522	3.31184	2.32825	-2.04543	0.000230458	yes	-1.42246	0.00226187	yes	-1.31256	0.0127321	yes	1.09553	0.559566	no	TRUE	TRUE
XLOC_002175	uc001cos.4,uc001cou.3	chr1:46153846-46216485	4.67001	4.23242	3.72272	3.72435	-1.10339	0.306936	no	1.00044	0.996654	no	-1.25446	0.015607	yes	-1.13642	0.137843	no	TRUE	TRUE
XLOC_002176	uc001cpb.4,uc001cpc.4,uc009vyb.3,uc009vyc.3,uc010olv.2,uc010olw.2	chr1:46505811-46651692	36.7065	29.7372	45.5103	40.7334	-1.23436	0.00157025	yes	-1.11727	0.127205	no	1.23984	0.00139332	yes	1.36978	0.000230458	yes	TRUE	TRUE
XLOC_002177	uc001cpe.3,uc001cpf.3,uc001cpg.3,uc001cph.1,uc001cpi.1,uc001cpj.3,uc010olx.2,uc010olz.2	chr1:46654352-46686928	15.4372	18.5402	12.167	14.1227	1.20101	0.00542873	yes	1.16074	0.0143044	yes	-1.26878	0.000230458	yes	-1.31279	0.000230458	yes	TRUE	TRUE
XLOC_002178	uc001cpn.3,uc001cpo.1,uc010omb.2	chr1:46713366-46769038	24.1465	25.7687	21.2387	21.4121	1.06718	0.452126	no	1.00816	0.939274	no	-1.13691	0.0886933	no	-1.20346	0.0104487	yes	TRUE	TRUE
XLOC_002181	uc001cqb.3,uc001cqc.3,uc001cqd.2,uc001cqe.4,uc001cqf.4,uc009vyi.3,uc009vyj.3,uc010omd.2,uc010ome.2,uc010omf.1	chr1:47004367-47082563	11.5286	10.9808	10.2372	9.42222	-1.04989	0.491223	no	-1.0865	0.186515	no	-1.12615	0.0477718	yes	-1.16542	0.00934004	yes	TRUE	TRUE
XLOC_002182	uc001cqh.3,uc001cqi.3,uc001cqk.4,uc009vyk.3,uc010omg.2,uc010omh.1,uc010omj.2,uc021onc.1	chr1:47098410-47184945	42.8565	37.0058	29.0567	28.6162	-1.1581	0.0675919	no	-1.01539	0.892109	no	-1.47493	0.000230458	yes	-1.29318	0.000440512	yes	TRUE	TRUE
XLOC_002188	uc001cqx.2,uc001cqy.2,uc001crc.1,uc001crd.1,uc001cre.1,uc001crf.1,uc001crg.1,uc009vyq.2,uc010omn.1,uc010omo.1	chr1:47681962-47780639	7.22372	9.1138	6.15712	8.00467	1.26165	0.00157025	yes	1.30007	0.000230458	yes	-1.17323	0.0334779	yes	-1.13856	0.0980434	no	TRUE	TRUE
XLOC_002205	uc001cse.1,uc010onc.1	chr1:50906934-51425936	20.4098	25.9396	19.3328	23.5105	1.27094	0.000230458	yes	1.21609	0.00404581	yes	-1.05571	0.498749	no	-1.10332	0.194155	no	TRUE	TRUE
XLOC_002207	uc001csj.3,uc001csk.3,uc001csl.3,uc001csn.3,uc001cso.1,uc009vyy.1,uc010ond.2,uc010one.2,uc010onf.2	chr1:51752929-51810785	28.6823	21.336	26.9754	24.2037	-1.34431	0.000230458	yes	-1.11452	0.141289	no	-1.06328	0.4455	no	1.13441	0.0830825	no	TRUE	TRUE
XLOC_002211	uc001ctc.4,uc001ctd.4,uc001cte.3,uc001ctf.2,uc009vzb.3,uc009vzc.1	chr1:51819934-52344609	22.3588	26.6941	16.1346	20.7217	1.1939	0.11386	no	1.2843	0.0290555	yes	-1.38577	0.00341042	yes	-1.28822	0.0181609	yes	TRUE	TRUE
XLOC_002212	uc001cth.3	chr1:52373627-52456436	0.283961	0.344662	0.676187	1.08739	1.21377	0.00632576	yes	1.60812	0.000230458	yes	2.38127	0.000230458	yes	3.15495	0.000230458	yes	TRUE	TRUE
XLOC_002215	uc001ctq.2,uc001ctr.3,uc001cts.3	chr1:52607557-52832149	8.23062	10.7493	6.66161	8.11294	1.30601	0.00820007	yes	1.21786	0.117251	no	-1.23553	0.0895819	no	-1.32496	0.00806282	yes	TRUE	TRUE
XLOC_002216	uc001ctt.3,uc001ctu.3,uc010oni.2	chr1:52836612-52870143	4.63855	8.84091	3.49678	7.6659	1.90596	0.000230458	yes	2.19227	0.000230458	yes	-1.32652	0.000230458	yes	-1.15328	0.0166347	yes	TRUE	TRUE
XLOC_002218	uc001cui.2	chr1:53148596-53164045	7.32562	13.5	7.37551	13.1846	1.84285	0.000230458	yes	1.78762	0.000230458	yes	1.00681	0.942819	no	-1.02392	0.835733	no	TRUE	TRUE
XLOC_002219	uc001cun.3,uc001cuo.4,uc001cup.4,uc010onk.2,uc010onl.1,uc010onm.1,uc010onn.1,uc021onl.1	chr1:53308182-53392851	9.21852	7.46333	8.01374	6.76454	-1.23518	0.0096138	yes	-1.18467	0.0368929	yes	-1.15034	0.0786392	no	-1.1033	0.296954	no	TRUE	TRUE
XLOC_002221	uc001cvd.3	chr1:53662100-53686289	21.7719	17.351	24.1213	20.7154	-1.25479	0.0240477	yes	-1.16441	0.132957	no	1.10791	0.340909	no	1.1939	0.0964264	no	TRUE	TRUE
XLOC_002222	uc001cvf.2,uc010ont.2	chr1:53692563-53793821	24.2844	29.7118	18.8814	22.7421	1.22349	0.141471	no	1.20447	0.203503	no	-1.28615	0.0263059	yes	-1.30647	0.0979538	no	TRUE	TRUE
XLOC_002223	uc001cvh.2,uc001cvi.2,uc001cvj.2,uc001cvk.2,uc001cvl.2,uc001cvm.1	chr1:53692563-53793821	5.05344	12.9947	4.56309	13.055	2.57146	0.000230458	yes	2.861	0.000230458	yes	-1.10746	0.39111	no	1.00464	0.970801	no	TRUE	TRUE
XLOC_002229	uc001cvs.3,uc001cvt.3,uc010onu.2,uc010onv.2	chr1:54231133-54304225	11.2025	15.334	12.7249	16.853	1.3688	0.000230458	yes	1.32441	0.000230458	yes	1.1359	0.0676913	no	1.09906	0.192019	no	TRUE	TRUE
XLOC_002230	uc001cvu.3	chr1:54317391-54355487	12.664	12.8467	14.9417	16.3184	1.01443	0.857381	no	1.09214	0.166245	no	1.17986	0.00276365	yes	1.27024	0.000230458	yes	TRUE	TRUE
XLOC_002232	uc001cwh.3,uc001cwi.1	chr1:54387233-54411974	29.3107	27.5948	25.7402	23.7548	-1.06218	0.380675	no	-1.08358	0.247913	no	-1.13871	0.036462	yes	-1.16165	0.015607	yes	TRUE	TRUE
XLOC_002234	uc001cwn.3,uc001cwo.3,uc001cwp.3,uc001cwq.3	chr1:54497348-54519200	113.581	80.8129	110.682	81.9448	-1.40548	0.000230458	yes	-1.35069	0.000230458	yes	-1.02619	0.776516	no	1.01401	0.881708	no	TRUE	TRUE
XLOC_002236	uc001cww.3,uc001cwy.4,uc009vzo.3	chr1:54635348-54665746	1.89157	2.57428	1.28536	1.59227	1.36092	0.0446287	yes	1.23877	0.340023	no	-1.47163	0.0280459	yes	-1.61674	0.00720198	yes	TRUE	TRUE
XLOC_002237	uc001cxe.3,uc001cxf.3,uc001cxg.3	chr1:54690337-54872117	5.11977	4.42248	5.82458	4.47717	-1.15767	0.0422763	yes	-1.30095	0.000230458	yes	1.13766	0.0765781	no	1.01237	0.902042	no	TRUE	TRUE
XLOC_002241	uc001cxy.3,uc021ont.1	chr1:55221015-55230226	4.10563	4.43823	3.29672	4.36807	1.08101	0.213423	no	1.32497	0.000230458	yes	-1.24537	0.000230458	yes	-1.01606	0.852013	no	TRUE	TRUE
XLOC_002243	uc001cyc.1,uc010ooi.1,uc010ooj.1,uc010ook.1	chr1:55315299-55353883	76.8036	114.466	106.678	157.143	1.49037	0.000230458	yes	1.47306	0.000230458	yes	1.38897	0.000230458	yes	1.37284	0.000230458	yes	TRUE	TRUE
XLOC_002245	uc001cyg.4,uc021onw.1	chr1:55532031-55681039	4.78537	5.92041	5.68102	7.23038	1.23719	0.00121219	yes	1.27273	0.000230458	yes	1.18716	0.00989521	yes	1.22126	0.00325245	yes	TRUE	TRUE
XLOC_002252	uc001cyj.2	chr1:56948865-57045332	5.54373	4.54138	5.47724	3.99801	-1.22071	0.00276365	yes	-1.36999	0.000230458	yes	-1.01214	0.896595	no	-1.13591	0.0701858	no	TRUE	TRUE
XLOC_002257	uc001cyq.1,uc001cyr.1,uc001cys.1,uc001cyt.1,uc001cyx.1,uc001cyy.3,uc009vzw.1,uc009vzx.1,uc009vzz.3	chr1:57463578-59012448	14.6804	10.9307	15.6854	12.7484	-1.34304	0.000230458	yes	-1.23038	0.00226187	yes	1.06846	0.326641	no	1.16629	0.0213944	yes	TRUE	TRUE
XLOC_002259	uc001cyz.4	chr1:59041094-59043166	186.714	142.199	145.886	107.7	-1.31305	0.000230458	yes	-1.35456	0.000230458	yes	-1.27986	0.000230458	yes	-1.32032	0.000230458	yes	TRUE	TRUE
XLOC_002260	uc001cza.3,uc001czd.3,uc009wab.2	chr1:59119502-59165790	3.09976	3.50134	3.09756	3.52846	1.12955	0.0497351	yes	1.13911	0.0319052	yes	-1.00071	0.993412	no	1.00775	0.93517	no	TRUE	TRUE
XLOC_002261	uc001cze.3	chr1:59246462-59249785	18.6772	23.7903	43.9278	30.7966	1.27376	0.000230458	yes	-1.42638	0.000230458	yes	2.35195	0.000230458	yes	1.2945	0.000230458	yes	TRUE	TRUE
XLOC_002268	uc001czq.3	chr1:60358943-60392486	4.64755	4.02585	4.68884	4.19543	-1.15443	0.00617471	yes	-1.11761	0.0367889	yes	1.00888	0.905473	no	1.04212	0.532093	no	TRUE	TRUE
XLOC_002274	uc001czz.1	chr1:62139492-62191095	17.2597	17.0017	15.88	13.7945	-1.01517	0.885162	no	-1.15118	0.0386031	yes	-1.08688	0.25018	no	-1.2325	0.00404581	yes	TRUE	TRUE
XLOC_002276	uc001dam.3,uc001dan.3,uc001dao.3,uc001dap.3,uc001daq.3,uc001dar.1,uc009wah.1,uc010oov.1	chr1:62919154-63176365	5.46903	7.58305	4.801	6.00989	1.38654	0.000230458	yes	1.2518	0.00102672	yes	-1.13914	0.0745062	no	-1.26176	0.000641404	yes	TRUE	TRUE
XLOC_002279	uc001dax.2	chr1:63786443-63790874	1.61539	0.559134	2.73192	1.35032	-2.88909	0.000230458	yes	-2.02316	0.00435435	yes	1.69118	0.00308975	yes	2.41502	0.00259883	yes	TRUE	TRUE
XLOC_002280	uc001dba.2,uc001dbb.2,uc009wak.1	chr1:63906432-64049007	14.6426	13.139	9.95939	9.7823	-1.11444	0.14236	no	-1.0181	0.857422	no	-1.47023	0.000230458	yes	-1.34314	0.000230458	yes	TRUE	TRUE
XLOC_002292	uc001ddk.2,uc010oph.2	chr1:67465014-67520080	7.38939	7.82806	5.55151	5.85272	1.05936	0.46492	no	1.05426	0.48856	no	-1.33106	0.000230458	yes	-1.33751	0.000230458	yes	TRUE	TRUE
XLOC_002294	uc001ddv.3,uc001ddw.3,uc001ddx.3,uc001ddy.3	chr1:67873492-67896283	52.0304	77.3431	55.0501	75.9029	1.4865	0.000230458	yes	1.3788	0.000230458	yes	1.05804	0.459336	no	-1.01897	0.837972	no	TRUE	TRUE
XLOC_002295	uc001dea.2	chr1:68167145-68698284	15.3142	17.0209	12.3688	12.2656	1.11145	0.196935	no	-1.00841	0.940896	no	-1.23813	0.00496913	yes	-1.38769	0.000230458	yes	TRUE	TRUE
XLOC_002301	uc001dej.4,uc001del.4,uc001dem.4	chr1:68939816-69004310	9.27811	8.75697	14.3784	13.8649	-1.05951	0.466903	no	-1.03704	0.671458	no	1.54971	0.000230458	yes	1.5833	0.000230458	yes	TRUE	TRUE
XLOC_002304	uc001der.2	chr1:70610484-70671361	5.25267	6.68463	4.31964	5.6393	1.27262	0.000230458	yes	1.3055	0.000230458	yes	-1.216	0.00102672	yes	-1.18537	0.00325245	yes	TRUE	TRUE
XLOC_002309	uc001dfs.3,uc001dft.3	chr1:71318035-71546999	17.3285	20.5054	13.9297	15.0104	1.18333	0.0125971	yes	1.07758	0.343438	no	-1.244	0.00121219	yes	-1.36608	0.000230458	yes	TRUE	TRUE
XLOC_002311	uc001dfv.3,uc001dfw.3,uc010oqs.2	chr1:71868624-72748405	0.799056	1.07164	0.826114	0.584028	1.34113	0.131548	no	-1.41451	0.161852	no	1.03386	0.924399	no	-1.83491	0.000230458	yes	TRUE	TRUE
XLOC_002316	uc001dgr.2,uc001dgs.2,uc001dgt.2,uc001dgu.3,uc010oqz.1,uc010ora.2,uc010orb.2	chr1:75667815-76189696	1.11373	0.717176	0.915404	0.776135	-1.55294	0.000230458	yes	-1.17944	0.124161	no	-1.21665	0.0445248	yes	1.08221	0.528945	no	TRUE	TRUE
XLOC_002320	uc001dhk.3,uc001dhl.1,uc009wbx.3,uc010orj.2	chr1:77554666-77685132	7.51842	8.53684	9.90419	10.0049	1.13546	0.184774	no	1.01017	0.938735	no	1.31732	0.00157025	yes	1.17197	0.0916064	no	TRUE	TRUE
XLOC_002323	uc001dii.3,uc010orm.2	chr1:78354199-78484175	48.2473	62.0033	42.4012	51.1341	1.28511	0.000230458	yes	1.20596	0.00512146	yes	-1.13788	0.0670187	no	-1.21256	0.00451005	yes	TRUE	TRUE
XLOC_002345	uc001djw.4,uc001dka.2,uc001dkb.2,uc001dkc.3	chr1:84944919-85040171	68.2594	87.4641	59.6685	66.1998	1.28135	0.00661869	yes	1.10946	0.369243	no	-1.14398	0.210357	no	-1.32121	0.00357021	yes	TRUE	TRUE
XLOC_002348	uc001dkf.3,uc001dkh.3,uc001dki.3,uc001dkj.3,uc001dkk.1,uc009wci.3,uc010orz.2,uc010osa.2	chr1:85109389-85156440	7.94305	10.8809	7.63764	9.89427	1.36986	0.000230458	yes	1.29546	0.000641404	yes	-1.03999	0.688452	no	-1.09972	0.282118	no	TRUE	TRUE
XLOC_002351	uc001dko.3,uc001dkp.3,uc001dkq.3,uc001dkr.3,uc001dks.4	chr1:85483474-85514385	2.02467	1.81672	1.13634	1.31798	-1.11446	0.107865	no	1.15985	0.0723528	no	-1.78175	0.000230458	yes	-1.37841	0.000230458	yes	TRUE	TRUE
XLOC_002353	uc001dkv.3,uc009wcn.3	chr1:85715636-85725355	13.78	18.3225	14.0123	15.2767	1.32964	0.000230458	yes	1.09024	0.401875	no	1.01686	0.900909	no	-1.19938	0.0413134	yes	TRUE	TRUE
XLOC_002355	uc001dlb.3,uc001dlc.3,uc009wco.3,uc010osb.2	chr1:85731459-86044046	19.9842	20.0479	9.32264	10.7525	1.00319	0.976128	no	1.15338	0.12441	no	-2.14362	0.000230458	yes	-1.86449	0.000230458	yes	TRUE	TRUE
XLOC_002356	uc001dlh.3,uc010osc.2	chr1:86115105-86174116	1.44234	2.46122	1.38955	2.10172	1.70641	0.000230458	yes	1.51252	0.000230458	yes	-1.03799	0.559828	no	-1.17105	0.00705498	yes	TRUE	TRUE
XLOC_002361	uc021oph.1,uc021opi.1	chr1:87328127-87380107	42.8157	49.181	40.0948	42.1834	1.14867	0.0459927	yes	1.05209	0.542501	no	-1.06786	0.4043	no	-1.16589	0.0308982	yes	TRUE	TRUE
XLOC_002371	uc001dmo.4	chr1:89318320-89357807	9.90708	9.02736	11.6435	10.0408	-1.09745	0.197824	no	-1.15962	0.0352636	yes	1.17527	0.017525	yes	1.11226	0.14444	no	TRUE	TRUE
XLOC_002372	uc001dmp.2,uc001dmq.2,uc001dmr.2,uc001dms.3,uc009wcx.3,uc021opo.1	chr1:89401455-89458643	10.445	11.3599	7.79949	8.19684	1.08759	0.266267	no	1.05095	0.535594	no	-1.33919	0.000230458	yes	-1.38589	0.000230458	yes	TRUE	TRUE
XLOC_002375	uc001dmz.1,uc001dna.2	chr1:89571819-89641723	3.60056	5.19955	5.24863	6.53646	1.44409	0.000230458	yes	1.24536	0.000230458	yes	1.45773	0.000230458	yes	1.25712	0.000230458	yes	TRUE	TRUE
XLOC_002400	uc001dpn.3,uc001dpo.3	chr1:93615298-93744287	7.68348	10.2417	7.97823	10.5223	1.33295	0.000230458	yes	1.31888	0.000230458	yes	1.03836	0.709798	no	1.0274	0.791932	no	TRUE	TRUE
XLOC_002401	linc-TMED5,uc021opy.1	chr1:93770667-93811405	1.2583	0.716324	1.08084	0.722639	-1.75661	0.0499383	yes	-1.49568	0.0682608	no	-1.16419	0.507853	no	1.00882	0.981366	no	TRUE	TRUE
XLOC_002403	uc001dpx.4,uc001dpy.3,uc001dpz.3,uc001dqa.3,uc001dqb.3,uc009wdm.1	chr1:94027348-94312706	6.36547	4.68594	7.39003	5.56822	-1.35842	0.000230458	yes	-1.32718	0.000230458	yes	1.16096	0.00791977	yes	1.18828	0.00259883	yes	TRUE	TRUE
XLOC_002405	uc001dqf.3,uc009wdo.2	chr1:94335013-94344822	8.51712	12.7033	7.79976	11.2919	1.4915	0.000230458	yes	1.44772	0.000230458	yes	-1.09197	0.185925	no	-1.12499	0.100633	no	TRUE	TRUE
XLOC_002406	uc001dqg.1	chr1:94350721-94375768	3.61647	4.68865	3.71741	4.64915	1.29647	0.000230458	yes	1.25064	0.000641404	yes	1.02791	0.751667	no	-1.0085	0.931577	no	TRUE	TRUE
XLOC_002415	uc001dra.2	chr1:95448278-95538508	5.40099	6.43474	6.0316	8.16033	1.1914	0.0159985	yes	1.35293	0.000440512	yes	1.11676	0.212328	no	1.26817	0.00388752	yes	TRUE	TRUE
XLOC_002422	linc-PTBP2-2	chr1:96359576-96504709	7.31969	2.42814	5.21025	1.82998	-3.01453	0.00191954	yes	-2.84716	0.00191954	yes	-1.40486	0.149738	no	-1.32687	0.561682	no	TRUE	TRUE
XLOC_002425	uc001drv.3,uc001drw.3	chr1:97543299-98386650	7.06513	6.51532	5.01078	3.10227	-1.08439	0.267746	no	-1.6152	0.000230458	yes	-1.40999	0.000230458	yes	-2.10018	0.000230458	yes	TRUE	TRUE
XLOC_002431	uc001dsb.3,uc001dsc.3	chr1:99355800-99614408	2.05561	1.85135	2.23749	1.73231	-1.11033	0.369674	no	-1.29162	0.015218	yes	1.08848	0.523738	no	-1.06872	0.587013	no	TRUE	TRUE
XLOC_002434	uc001dsh.1	chr1:100174216-100232190	1.9216	2.2756	1.26223	1.62224	1.18422	0.0135321	yes	1.28522	0.00191954	yes	-1.52238	0.000230458	yes	-1.40275	0.000230458	yes	TRUE	TRUE
XLOC_002438	linc-DBT-3	chr1:100726748-100731697	1.12316	0.776852	1.50021	0.748339	-1.44578	0.247992	no	-2.00472	0.000641404	yes	1.3357	0.240018	no	-1.0381	0.927817	no	TRUE	TRUE
XLOC_002440	uc001dtk.1,uc001dtl.1,uc001dtm.1,uc010ouk.1	chr1:101337940-101447311	1.65557	1.57358	0.876796	0.777392	-1.0521	0.836888	no	-1.12787	0.709306	no	-1.8882	0.00121219	yes	-2.02418	0.00557752	yes	TRUE	TRUE
XLOC_002441	uc001dtr.2,uc001dts.2,uc001dtt.2,uc001dty.2	chr1:101455179-101552819	5.69623	5.47643	7.02824	6.36806	-1.04014	0.644503	no	-1.10367	0.168781	no	1.23384	0.000836683	yes	1.16281	0.0278123	yes	TRUE	TRUE
XLOC_002453	uc001dvj.1,uc001dvk.1,uc001dvl.1,uc010ouu.1,uc010ouv.1,uc010ouw.1,uc010oux.1	chr1:108113781-108507545	22.4708	19.9457	20.8656	16.2398	-1.1266	0.118621	no	-1.28484	0.000230458	yes	-1.07693	0.371953	no	-1.2282	0.00481643	yes	TRUE	TRUE
XLOC_002455	uc001dvm.3,uc001dvn.4	chr1:108677444-108742974	113.532	126.135	77.4792	81.1102	1.11101	0.128471	no	1.04686	0.57062	no	-1.46532	0.000230458	yes	-1.55511	0.000230458	yes	TRUE	TRUE
XLOC_002458	uc001dvt.4,uc001dvu.4,uc009wer.3	chr1:109190909-109204148	36.1192	32.617	27.8688	28.5078	-1.10737	0.150412	no	1.02293	0.808488	no	-1.29604	0.000230458	yes	-1.14414	0.0533799	no	TRUE	TRUE
XLOC_002460	uc001dwi.3,uc001dwj.3,uc001dwk.2,uc001dwl.3,uc010ovf.2	chr1:109512837-109584850	8.35383	10.0058	6.76907	8.17428	1.19775	0.00451005	yes	1.20759	0.00372949	yes	-1.23412	0.000836683	yes	-1.22406	0.00191954	yes	TRUE	TRUE
XLOC_002461	uc001dwm.1	chr1:109604965-109628186	39.9452	62.2953	40.9676	62.0077	1.55952	0.000230458	yes	1.51358	0.000230458	yes	1.0256	0.832529	no	-1.00464	0.970979	no	TRUE	TRUE
XLOC_002464	uc001dxb.3,uc001dxc.3,uc001dxd.3,uc001dxf.3,uc001dxj.3	chr1:109822175-109825826	15.6181	14.1224	21.0556	19.994	-1.10591	0.0765781	no	-1.0531	0.476107	no	1.34815	0.000230458	yes	1.41577	0.000230458	yes	TRUE	TRUE
XLOC_002471	uc001dyo.2,uc001dyp.2,uc010ovv.2	chr1:110263922-110283827	23.776	16.8855	45.7387	34.715	-1.40807	0.000230458	yes	-1.31755	0.000230458	yes	1.92373	0.000230458	yes	2.05591	0.000230458	yes	TRUE	TRUE
XLOC_002480	uc001dzo.2,uc001dzp.2,uc001dzq.2,uc009wfs.2,uc010ovy.2,uc010ovz.2	chr1:110901934-110933704	1.05844	0.9507	1.01296	0.740354	-1.11333	0.386499	no	-1.36821	0.000230458	yes	-1.0449	0.710355	no	-1.28412	0.0225992	yes	TRUE	TRUE
XLOC_002481	uc001dzr.3	chr1:110943839-110950546	67.6916	74.9811	59.8458	65.2227	1.10769	0.161928	no	1.08985	0.220739	no	-1.1311	0.0651649	no	-1.14962	0.0449333	yes	TRUE	TRUE
XLOC_002487	uc001dzz.3,uc001eaa.3,uc001eab.3	chr1:111482025-111506641	11.769	15.713	12.5659	18.3997	1.33512	0.000230458	yes	1.46426	0.000230458	yes	1.06771	0.464844	no	1.17099	0.0402274	yes	TRUE	TRUE
XLOC_002488	uc001ead.4,uc001eae.4	chr1:111659798-111727724	12.2742	11.2509	15.0603	12.83	-1.09095	0.502636	no	-1.17383	0.112856	no	1.22699	0.0479846	yes	1.14035	0.248634	no	TRUE	TRUE
XLOC_002489	uc001eak.1,uc001eal.1	chr1:111729800-111747031	20.366	20.0782	18.6871	22.645	-1.01433	0.870275	no	1.2118	0.00308975	yes	-1.08984	0.190935	no	1.12784	0.0715951	no	TRUE	TRUE
XLOC_002491	uc001eaz.3,uc001eba.3,uc010owb.2,uc010owc.1	chr1:111956835-111970429	1.09702	0.356788	1.17042	0.670637	-3.07471	0.000230458	yes	-1.74524	0.000230458	yes	1.06691	0.680614	no	1.87965	0.000440512	yes	TRUE	TRUE
XLOC_002492	uc001ebb.3,uc010owe.2,uc021orq.1	chr1:111978167-112004525	13.0197	29.2717	13.6727	25.7573	2.24826	0.000230458	yes	1.88385	0.000641404	yes	1.05015	0.870103	no	-1.13644	0.485965	no	TRUE	TRUE
XLOC_002496	uc001ebo.2,uc001ebp.2	chr1:112264685-112310334	1.64638	1.28423	1.751	1.82639	-1.282	0.0420636	yes	1.04306	0.809085	no	1.06355	0.66791	no	1.42217	0.00862974	yes	TRUE	TRUE
XLOC_002498	uc001ebu.1,uc001ebv.1	chr1:112318453-112532263	3.2447	2.77802	4.31627	3.55962	-1.16799	0.0837085	no	-1.21256	0.0233319	yes	1.33025	0.00102672	yes	1.28135	0.00243168	yes	TRUE	TRUE
XLOC_002504	uc001ecp.1,uc001ecq.1,uc001ecr.1,uc009wgk.1	chr1:113243748-113250025	194.219	235.714	243.675	269.918	1.21365	0.00226187	yes	1.1077	0.144752	no	1.25464	0.000230458	yes	1.14511	0.0395732	yes	TRUE	TRUE
XLOC_002505	uc001ecs.1,uc001ect.1	chr1:113252615-113257950	2.36105	2.23544	2.46407	1.62058	-1.05619	0.598346	no	-1.52049	0.000230458	yes	1.04363	0.696857	no	-1.37941	0.000230458	yes	TRUE	TRUE
XLOC_002507	uc001ecx.3,uc001ecy.3,uc001ecz.3	chr1:113454469-113498975	3.83091	10.3024	1.95545	4.06896	2.68928	0.000230458	yes	2.08083	0.000230458	yes	-1.95909	0.000230458	yes	-2.53195	0.000230458	yes	TRUE	TRUE
XLOC_002510	uc001edm.2,uc001edn.3,uc001edo.1,uc009wgp.1	chr1:114239823-114302834	12.6358	15.4963	11.2928	12.4264	1.22638	0.00451005	yes	1.10038	0.188222	no	-1.11893	0.11949	no	-1.24705	0.00157025	yes	TRUE	TRUE
XLOC_002511	uc001edq.3	chr1:114304453-114356149	11.3029	10.5897	11.8213	9.62972	-1.06735	0.40393	no	-1.22759	0.00157025	yes	1.04586	0.590953	no	-1.09969	0.187184	no	TRUE	TRUE
XLOC_002514	uc001eea.1,uc001eeb.3,uc001eec.3,uc001eed.3,uc001eee.1,uc010owp.2,uc010owq.2	chr1:114356432-114447741	17.2682	19.6734	16.0279	19.8603	1.13928	0.120763	no	1.23911	0.00676529	yes	-1.07738	0.42885	no	1.0095	0.93523	no	TRUE	TRUE
XLOC_002515	uc001eej.3,uc001eek.3	chr1:114466622-114471880	0.792429	0.621257	1.05306	0.685756	-1.27553	0.128049	no	-1.53562	0.00435435	yes	1.3289	0.0348169	yes	1.10382	0.632128	no	TRUE	TRUE
XLOC_002518	uc001efa.3,uc001efc.1,uc001efd.1	chr1:115064016-115213044	176.021	221.164	186.814	232.942	1.25646	0.000230458	yes	1.24692	0.000230458	yes	1.06132	0.442864	no	1.05325	0.504109	no	TRUE	TRUE
XLOC_002522	uc001efo.4,uc001efp.4	chr1:115312104-115323308	31.3716	36.8971	25.5516	31.355	1.17613	0.0111348	yes	1.22712	0.000836683	yes	-1.22777	0.00157025	yes	-1.17675	0.0135321	yes	TRUE	TRUE
XLOC_002537	uc001egm.3,uc001egp.4,uc010owy.2	chr1:117057155-117113715	17.0022	25.3695	13.0304	14.4191	1.49213	0.000230458	yes	1.10657	0.113094	no	-1.30481	0.000230458	yes	-1.75944	0.000230458	yes	TRUE	TRUE
XLOC_002538	uc001egq.1,uc001egr.1,uc001egs.1	chr1:117117025-117210314	31.7665	25.4115	38.462	33.0509	-1.25008	0.000641404	yes	-1.16372	0.0245214	yes	1.21077	0.00357021	yes	1.30063	0.000230458	yes	TRUE	TRUE
XLOC_002543	uc001egz.2,uc009whe.2	chr1:117544381-117682463	5.41881	3.21892	4.88504	3.26763	-1.68342	0.00512146	yes	-1.49498	0.0253647	yes	-1.10927	0.554237	no	1.01513	0.958333	no	TRUE	TRUE
XLOC_002544	uc001ehb.3,uc001ehc.3,uc009whf.2,uc021osn.1	chr1:117686208-117755781	0.491341	0.17872	2.32477	0.984646	-2.74922	0.000230458	yes	-2.36102	0.000230458	yes	4.73148	0.000230458	yes	5.50943	0.000230458	yes	TRUE	TRUE
XLOC_002551	uc001ehm.3,uc001ehn.3,uc010oxf.2,uc010oxg.2,uc010oxh.2,uc010oxi.2	chr1:119573838-119870538	7.45046	5.48236	6.8606	6.64834	-1.35899	0.000230458	yes	-1.03193	0.765968	no	-1.08598	0.381391	no	1.21268	0.0131341	yes	TRUE	TRUE
XLOC_002555	uc001ehy.1	chr1:120161857-120190862	1.30616	1.42723	1.22353	1.51364	1.09269	0.189545	no	1.23711	0.000440512	yes	-1.06753	0.37951	no	1.06054	0.40717	no	TRUE	TRUE
XLOC_002560	uc001eik.3,uc001eil.3,uc001eim.4,uc021osy.1	chr1:120454175-120612428	17.9213	21.8899	16.4299	21.2147	1.22145	0.00341042	yes	1.29123	0.000230458	yes	-1.09077	0.262934	no	-1.03183	0.727662	no	TRUE	TRUE
XLOC_002562	uc001eip.3,uc001eiq.3,uc009whr.2,uc009whs.2	chr1:120926127-120936671	0.849676	0.45206	1.29246	0.805327	-1.87956	0.00174577	yes	-1.60489	0.00121219	yes	1.52112	0.00292692	yes	1.78146	0.00372949	yes	TRUE	TRUE
XLOC_002564	linc-FCGR1B-7	chr1:121484050-121485436	11.4668	9.53778	23.409	16.7976	-1.20225	0.00157025	yes	-1.39359	0.000230458	yes	2.04146	0.000230458	yes	1.76116	0.000230458	yes	TRUE	TRUE
XLOC_002566	uc001eix.1	chr1:142618768-143257895	1.28059	0.719568	1.2101	0.761844	-1.77967	0.00572663	yes	-1.58838	0.0104487	yes	-1.05825	0.756468	no	1.05875	0.848399	no	TRUE	TRUE
XLOC_002569	uc001eiw.1,uc001ejb.3,uc001ejd.1	chr1:142618768-143257895	2.6203	3.54342	2.34595	3.22857	1.3523	0.00325245	yes	1.37623	0.00139332	yes	-1.11695	0.368985	no	-1.09752	0.431054	no	TRUE	TRUE
XLOC_002584	uc002qvn.1,uc010evy.1	chr1:143896451-144094741	4.03033	4.26193	5.92541	5.81314	1.05746	0.756857	no	-1.01931	0.911032	no	1.4702	0.00174577	yes	1.36397	0.0153477	yes	TRUE	TRUE
XLOC_002603	uc021ouu.1	chr1:145396154-145396964	3.79614	15.5537	3.45189	10.3406	4.09724	0.000230458	yes	2.99563	0.000230458	yes	-1.09973	0.580958	no	-1.50414	0.000230458	yes	TRUE	TRUE
XLOC_002605	uc021ouw.1	chr1:145398540-145399815	0.548033	4.33065	0.926766	6.03212	7.90217	0.000230458	yes	6.50878	0.000230458	yes	1.69108	0.153423	no	1.39289	0.000440512	yes	TRUE	TRUE
XLOC_002606	uc001enp.1	chr1:145456233-145476321	25.3394	17.0288	22.1631	18.8122	-1.48803	0.000230458	yes	-1.17812	0.0344794	yes	-1.14331	0.0951673	no	1.10473	0.193413	no	TRUE	TRUE
XLOC_002611	uc001eop.2,uc001eos.2,uc001eot.2,uc010ozb.1,uc010ozc.1,uc010ozd.1,uc010oze.1	chr1:145764594-145827103	3.64169	4.95082	4.23733	4.38725	1.35948	0.000230458	yes	1.03538	0.679351	no	1.16356	0.0473516	yes	-1.12846	0.0463084	yes	TRUE	TRUE
XLOC_002616	uc001epd.2	chr1:146472942-146514599	1.25671	0.925307	1.47102	1.56209	-1.35815	0.101252	no	1.06191	0.723889	no	1.17053	0.394844	no	1.68819	0.00102672	yes	TRUE	TRUE
XLOC_002620	uc001eph.4,uc001epi.2,uc001epj.2,uc001epk.4	chr1:146655883-146697230	5.86523	2.7895	10.0526	5.21714	-2.10261	0.000230458	yes	-1.92684	0.000230458	yes	1.71393	0.000230458	yes	1.87028	0.000230458	yes	TRUE	TRUE
XLOC_002622	uc001epr.2,uc009wjj.1	chr1:147101293-147144851	9.14242	11.4751	9.44778	9.68685	1.25515	0.000230458	yes	1.0253	0.775049	no	1.0334	0.700836	no	-1.18461	0.00690749	yes	TRUE	TRUE
XLOC_002636	uc001eqq.3	chr1:147574322-148347506	4.96638	25.0726	4.15525	23.6296	5.04847	0.00748892	yes	5.68669	0.0174002	yes	-1.19521	0.844342	no	-1.06107	0.885115	no	TRUE	TRUE
XLOC_002644	uc021oxh.1	chr1:149193354-149225725	19.101	23.0517	40.4873	50.6508	1.20683	0.121927	no	1.25103	0.0134015	yes	2.11964	0.000230458	yes	2.19727	0.000230458	yes	TRUE	TRUE
XLOC_002659	uc021oxu.1	chr1:149679220-149680401	1.01148	1.98469	0.854888	1.57663	1.96216	0.00341042	yes	1.84425	0.025952	yes	-1.18317	0.631398	no	-1.25882	0.231506	no	TRUE	TRUE
XLOC_002663	uc001esq.1,uc001esr.3,uc010pbj.2,uc010pbk.2	chr1:149754244-149783928	217.904	225.446	177.597	179.933	1.03461	0.696719	no	1.01315	0.920436	no	-1.22696	0.00947722	yes	-1.25294	0.00791977	yes	TRUE	TRUE
XLOC_002664	uc010pbl.2	chr1:149784779-149785236	338.063	336.653	399.849	416.543	-1.00419	0.966261	no	1.04175	0.614841	no	1.18276	0.0125971	yes	1.23731	0.00139332	yes	TRUE	TRUE
XLOC_002667	uc021oxz.1	chr1:149821758-149822340	24.2659	20.686	30.7447	20.2977	-1.17306	0.00748892	yes	-1.51469	0.000230458	yes	1.26699	0.000230458	yes	-1.01913	0.832918	no	TRUE	TRUE
XLOC_002669	uc001etc.3	chr1:149852450-149858232	181.831	168.925	192.847	163.686	-1.0764	0.321771	no	-1.17815	0.0125971	yes	1.06058	0.438891	no	-1.03201	0.716122	no	TRUE	TRUE
XLOC_002670	uc001ete.3	chr1:149859018-149859466	631.324	516.097	574.402	502.103	-1.22327	0.00139332	yes	-1.14399	0.0463084	yes	-1.0991	0.183132	no	-1.02787	0.753576	no	TRUE	TRUE
XLOC_002672	uc001etk.2,uc009wll.1	chr1:149895208-149900144	42.2216	55.3988	37.1386	52.6708	1.3121	0.000230458	yes	1.41822	0.000230458	yes	-1.13687	0.0712022	no	-1.05179	0.530687	no	TRUE	TRUE
XLOC_002673	uc001etl.4,uc001etm.2,uc010pbm.1,uc010pbn.1	chr1:149900542-149908791	4.59196	5.19939	2.23848	2.72126	1.13228	0.089662	no	1.21567	0.00587454	yes	-2.05137	0.000230458	yes	-1.91066	0.000230458	yes	TRUE	TRUE
XLOC_002677	uc001etv.4,uc001etw.3,uc010pbu.2,uc010pbv.2,uc010pbw.1	chr1:150190716-150208504	23.3973	26.0227	20.7136	21.7555	1.11221	0.129679	no	1.0503	0.545273	no	-1.12956	0.077792	no	-1.19614	0.00806282	yes	TRUE	TRUE
XLOC_002678	uc001ety.2,uc001etz.2,uc010pbx.2,uc010pby.2,uc010pbz.2	chr1:150237798-150241609	197.708	178.116	153.939	148.139	-1.11	0.134103	no	-1.03915	0.64649	no	-1.28433	0.000230458	yes	-1.20236	0.00451005	yes	TRUE	TRUE
XLOC_002680	uc001euz.3,uc001eva.3,uc010pch.2,uc021oyf.1	chr1:150547026-150552214	112.426	128.192	104.003	101.873	1.14023	0.0444107	yes	-1.02091	0.820395	no	-1.08099	0.275001	no	-1.25835	0.000440512	yes	TRUE	TRUE
XLOC_002681	linc-MCL1	chr1:150581395-150590812	1.54492	1.38752	2.0457	1.51217	-1.11344	0.154454	no	-1.35282	0.000230458	yes	1.32415	0.000440512	yes	1.08984	0.297069	no	TRUE	TRUE
XLOC_002682	uc001evb.3,uc001evc.3,uc001evd.3,uc001eve.3,uc001evf.3,uc001evg.3,uc001evh.3,uc001evi.3,uc009wly.3	chr1:150594598-150602098	326.147	319.164	246.928	241.976	-1.02188	0.819854	no	-1.02046	0.842206	no	-1.32082	0.000230458	yes	-1.31899	0.000230458	yes	TRUE	TRUE
XLOC_002683	uc001evj.2,uc010pci.1	chr1:150618700-150669672	21.7194	11.9878	13.0986	8.73143	-1.81179	0.000230458	yes	-1.50017	0.000230458	yes	-1.65815	0.000230458	yes	-1.37295	0.000230458	yes	TRUE	TRUE
XLOC_002686	uc001evp.2	chr1:150768576-150782086	1.40314	1.13849	1.26938	0.934309	-1.23246	0.0170155	yes	-1.35863	0.00259883	yes	-1.10537	0.320421	no	-1.21854	0.0618628	no	TRUE	TRUE
XLOC_002687	uc001evr.2,uc001evs.2,uc009wmb.2,uc009wmc.2,uc009wmd.2,uc009wme.2,uc010pck.2,uc010pcl.2	chr1:150782180-150849244	14.345	11.087	13.2922	10.0414	-1.29386	0.000440512	yes	-1.32374	0.000230458	yes	-1.0792	0.344674	no	-1.10413	0.194362	no	TRUE	TRUE
XLOC_002689	uc001evy.3,uc001evz.3,uc009wmh.3	chr1:150898814-150949886	232.854	214.395	159.636	165.758	-1.0861	0.326125	no	1.03835	0.721342	no	-1.45866	0.000230458	yes	-1.29342	0.000440512	yes	TRUE	TRUE
XLOC_002690	uc001ewc.3,uc001ewd.3,uc001ewf.3,uc001ewg.3,uc010pcm.2,uc010pcn.2	chr1:150969300-150980854	12.9927	5.49365	9.97389	5.29193	-2.36504	0.000230458	yes	-1.88474	0.000230458	yes	-1.30267	0.000230458	yes	-1.03812	0.643522	no	TRUE	TRUE
XLOC_002692	uc001ewo.3,uc001ewp.3	chr1:151020186-151032125	78.9086	103.709	111.998	131.735	1.31429	0.000230458	yes	1.17623	0.0141757	yes	1.41934	0.000230458	yes	1.27024	0.000230458	yes	TRUE	TRUE
XLOC_002693	uc001ewu.3,uc001ewv.3,uc001eww.3	chr1:151104162-151119140	1.52334	0.275976	1.11056	0.340009	-5.51983	0.000230458	yes	-3.26627	0.000230458	yes	-1.37169	0.00139332	yes	1.23202	0.299393	no	TRUE	TRUE
XLOC_002701	uc001exv.1,uc001exw.1,uc010pcx.1	chr1:151313060-151319769	30.2704	15.8323	34.4419	20.6625	-1.91194	0.000230458	yes	-1.66688	0.000230458	yes	1.13781	0.0521777	no	1.30509	0.000230458	yes	TRUE	TRUE
XLOC_002702	uc001exx.3,uc001eya.3,uc010pcy.2,uc010pcz.2	chr1:151336776-151345188	85.7303	53.9957	102.268	63.326	-1.58772	0.000230458	yes	-1.61494	0.000230458	yes	1.1929	0.00617471	yes	1.1728	0.015218	yes	TRUE	TRUE
XLOC_002703	uc001eyd.2,uc001eyf.2,uc001eyg.2,uc009wmv.2,uc010pdb.2,uc010pdc.2,uc010pdd.2,uc021oyq.1	chr1:151374999-151431941	13.186	11.9635	8.85686	9.89483	-1.10219	0.1823	no	1.11719	0.121691	no	-1.48879	0.000230458	yes	-1.20907	0.00341042	yes	TRUE	TRUE
XLOC_002706	uc001eyv.3,uc009wna.1,uc010pdk.1	chr1:151732122-151763010	79.4753	91.8632	61.1661	76.318	1.15587	0.0767662	no	1.24772	0.00542873	yes	-1.29934	0.00121219	yes	-1.20369	0.0176513	yes	TRUE	TRUE
XLOC_002709	uc001ezg.3,uc001ezh.3,uc010pdo.2,uc010pdp.2	chr1:151778546-151826518	8.96378	3.9758	4.61756	3.44939	-2.25459	0.000230458	yes	-1.33866	0.000836683	yes	-1.94124	0.000230458	yes	-1.15261	0.120679	no	TRUE	TRUE
XLOC_002711	uc021oyw.1	chr1:151778546-151826518	1.84564	1.03969	2.00199	1.16478	-1.77518	0.00451005	yes	-1.71877	0.00191954	yes	1.08471	0.766446	no	1.12031	0.601443	no	TRUE	TRUE
XLOC_002712	uc001ezj.2	chr1:151843342-151882651	1.93012	2.09478	2.13239	2.44234	1.08531	0.220668	no	1.14535	0.0303216	yes	1.1048	0.119067	no	1.16592	0.0136615	yes	TRUE	TRUE
XLOC_002713	uc001ezl.3	chr1:151955381-151966714	470.203	644.081	262.161	317.547	1.36979	0.000230458	yes	1.21127	0.00308975	yes	-1.79357	0.000230458	yes	-2.0283	0.000230458	yes	TRUE	TRUE
XLOC_002714	uc001ezn.3	chr1:151967006-152015250	625.411	855.305	430.432	582.59	1.36759	0.000230458	yes	1.3535	0.000230458	yes	-1.45298	0.000230458	yes	-1.46811	0.000230458	yes	TRUE	TRUE
XLOC_002716	uc001ezp.2,uc009wne.1	chr1:152078792-152117706	0.868078	0.779218	1.13922	1.44736	-1.11404	0.0957872	no	1.27048	0.000230458	yes	1.31235	0.000230458	yes	1.85745	0.000230458	yes	TRUE	TRUE
XLOC_002737	uc001fbs.3	chr1:153362507-153363664	1.14423	1.73656	1.57319	1.95184	1.51767	0.0463084	yes	1.24069	0.27539	no	1.37489	0.149899	no	1.12397	0.576532	no	TRUE	TRUE
XLOC_002740	uc001fbw.1	chr1:153507075-153508717	190.253	205.234	262.939	237.6	1.07874	0.303498	no	-1.10665	0.145333	no	1.38205	0.000230458	yes	1.1577	0.0269969	yes	TRUE	TRUE
XLOC_002742	uc001fby.3,uc001fbz.3	chr1:153516093-153524245	6.71313	5.90784	6.41255	5.23166	-1.13631	0.184249	no	-1.22572	0.0345895	yes	-1.04687	0.686516	no	-1.12925	0.239355	no	TRUE	TRUE
XLOC_002744	uc001fcb.3	chr1:153533584-153539221	0.624706	1.38473	0.677723	0.571097	2.21661	0.000440512	yes	-1.1867	0.588547	no	1.08487	0.804731	no	-2.42468	0.00174577	yes	TRUE	TRUE
XLOC_002745	uc001fcc.2,uc001fcd.1	chr1:153579366-153585514	175.017	284.782	156.641	231.231	1.62717	0.000230458	yes	1.47618	0.000230458	yes	-1.11731	0.112938	no	-1.23159	0.000440512	yes	TRUE	TRUE
XLOC_002746	uc001fce.3	chr1:153586731-153588808	269.535	363.589	252.198	326.76	1.34895	0.000230458	yes	1.29565	0.000230458	yes	-1.06874	0.370721	no	-1.11271	0.117766	no	TRUE	TRUE
XLOC_002749	uc001fcr.3,uc009wol.1,uc010pdy.2	chr1:153634513-153643479	151.413	199.572	120.545	156.925	1.31806	0.000230458	yes	1.3018	0.000230458	yes	-1.25607	0.000230458	yes	-1.27177	0.000230458	yes	TRUE	TRUE
XLOC_002750	uc001fdb.4	chr1:153777202-153896808	3.02233	2.90782	3.4793	3.41887	-1.03938	0.57768	no	-1.01768	0.820142	no	1.1512	0.00734628	yes	1.17575	0.00209083	yes	TRUE	TRUE
XLOC_002751	uc001fdd.1	chr1:153901834-153919333	4.57133	6.43819	3.53896	4.64666	1.40838	0.000230458	yes	1.313	0.000230458	yes	-1.29172	0.000230458	yes	-1.38555	0.000230458	yes	TRUE	TRUE
XLOC_002752	uc001fdf.4,uc021pab.1	chr1:153920147-153931132	5.99508	5.26754	5.14875	4.75023	-1.13812	0.041419	yes	-1.08389	0.252867	no	-1.16438	0.0161295	yes	-1.1089	0.124749	no	TRUE	TRUE
XLOC_002753	uc001fdi.3,uc001fdj.3,uc001fdk.3,uc001fdl.3,uc010pee.2	chr1:153931587-153940188	98.3953	123.109	86.2997	111.881	1.25117	0.000440512	yes	1.29642	0.000230458	yes	-1.14016	0.0511668	no	-1.10036	0.169807	no	TRUE	TRUE
XLOC_002755	uc001fdt.1,uc001fdu.1	chr1:153954127-153958839	50.1982	45.0705	57.2356	51.5675	-1.11377	0.125232	no	-1.10992	0.137201	no	1.14019	0.0530747	no	1.14415	0.0487009	yes	TRUE	TRUE
XLOC_002756	uc001fdw.3,uc001fdx.1,uc001fdy.1,uc001fdz.1,uc001fea.1,uc001feb.1,uc001fec.1,uc001fed.1,uc009woq.3,uc010peh.2,uc010pei.1,uc010pej.1	chr1:153964911-154164795	111.859	182.797	37.0749	67.1534	1.63417	0.000230458	yes	1.81129	0.000230458	yes	-3.01711	0.000230458	yes	-2.72208	0.000230458	yes	TRUE	TRUE
XLOC_002762	uc001fff.1	chr1:154521050-154531156	28.7855	35.5315	28.1347	32.127	1.23435	0.00404581	yes	1.1419	0.0765781	no	-1.02313	0.822804	no	-1.10597	0.200344	no	TRUE	TRUE
XLOC_002763	uc001ffh.3,uc001ffi.3,uc001ffj.3,uc001ffk.3,uc001ffl.1,uc001ffn.2,uc021pag.1	chr1:154554369-154600479	40.9042	47.1928	45.0546	51.498	1.15374	0.0332526	yes	1.14301	0.0468252	yes	1.10147	0.172628	no	1.09123	0.221536	no	TRUE	TRUE
XLOC_002765	uc001ffq.3,uc001ffr.3,uc001ffs.3,uc010pep.2	chr1:154897205-154928758	48.1109	31.0635	27.981	24.2378	-1.54879	0.000230458	yes	-1.15444	0.0579613	no	-1.71941	0.000230458	yes	-1.28161	0.000230458	yes	TRUE	TRUE
XLOC_002767	uc001fgm.3	chr1:154991002-155006257	0.932348	0.544109	1.01523	0.760232	-1.71353	0.000230458	yes	-1.33542	0.0154796	yes	1.0889	0.530276	no	1.39721	0.0190347	yes	TRUE	TRUE
XLOC_002769	uc001fhm.3,uc001fhn.3	chr1:155112366-155112997	106.101	98.1691	105.16	93.2863	-1.0808	0.214082	no	-1.12728	0.0434493	yes	-1.00895	0.920315	no	-1.05234	0.45547	no	TRUE	TRUE
XLOC_002770	uc001fho.3,uc001fhp.1	chr1:155141883-155157445	200.631	216.454	241.916	250.507	1.07887	0.353085	no	1.03551	0.727897	no	1.20578	0.0123359	yes	1.15732	0.0562315	no	TRUE	TRUE
XLOC_002771	uc001fhy.3,uc001fhz.3,uc001fia.3,uc001fib.3,uc001fic.3,uc001fid.3,uc001fie.3,uc001fif.3,uc001fig.3,uc001fij.3,uc001fik.3,uc001fil.3,uc001fim.3,uc001fin.3,uc001fio.3,uc001fip.3,uc001fiq.3,uc001fis.2,uc001fit.3,uc001fiv.2,uc001fiw.2,uc009wph.3,uc009wpi.3,uc009wpk.3,uc009wpl.3,uc009wpm.3,uc009wpn.3,uc009wpo.3,uc009wpp.3,uc009wpq.3,uc009wpr.3,uc009wps.3,uc009wpt.3,uc009wpv.3,uc009wpw.3,uc009wpx.3,uc0…	chr1:155158274-155162706	9.19841	9.09798	12.8883	16.1353	-1.01104	0.924519	no	1.25193	0.000230458	yes	1.40114	0.000230458	yes	1.7735	0.000230458	yes	TRUE	TRUE
XLOC_002772	uc001fix.3,uc001fiy.3,uc009wqi.3,uc009wqj.1,uc010pfu.2,uc021pat.1	chr1:155165378-155214653	4.82439	2.69692	3.2404	2.03678	-1.78885	0.0127321	yes	-1.59094	0.0814433	no	-1.48883	0.0977785	no	-1.32411	0.31809	no	TRUE	TRUE
XLOC_002773	uc001fjd.3,uc001fje.4,uc001fjf.4,uc001fjh.3,uc001fjk.3,uc001fjl.3,uc009wqk.2,uc010pfw.2,uc010pfx.2,uc010pfy.2,uc021pau.1	chr1:155165378-155214653	21.8527	17.2136	24.5633	20.436	-1.2695	0.00617471	yes	-1.20196	0.0299691	yes	1.12404	0.213859	no	1.1872	0.0528682	no	TRUE	TRUE
XLOC_002774	uc001fjm.3,uc001fjn.3,uc001fjo.3,uc001fjq.1,uc009wql.3	chr1:155216891-155225274	2.89337	2.82965	1.08144	1.24662	-1.02252	0.838081	no	1.15274	0.274795	no	-2.67548	0.000230458	yes	-2.26986	0.000230458	yes	TRUE	TRUE
XLOC_002775	uc001fjs.3,uc001fjt.3	chr1:155225769-155232176	38.2324	46.1708	12.8144	18.9698	1.20764	0.00404581	yes	1.48035	0.000230458	yes	-2.98355	0.000230458	yes	-2.43391	0.000230458	yes	TRUE	TRUE
XLOC_002778	uc001fki.3	chr1:155278503-155300909	12.8889	24.5448	12.4097	25.2418	1.90434	0.0096138	yes	2.03404	0.00720198	yes	-1.03861	0.924503	no	1.0284	0.936639	no	TRUE	TRUE
XLOC_002781	uc001flf.3	chr1:155596545-155618335	3.17937	3.84689	3.34619	3.79547	1.20995	0.00557752	yes	1.13427	0.080961	no	1.05247	0.565919	no	-1.01355	0.885964	no	TRUE	TRUE
XLOC_002784	uc001fmi.1,uc001fmj.1,uc001fml.1,uc001fmm.3,uc001fmo.3	chr1:155882802-155904219	9.8608	8.58297	11.1377	7.7576	-1.14888	0.0471443	yes	-1.43571	0.000230458	yes	1.12949	0.092603	no	-1.1064	0.138293	no	TRUE	TRUE
XLOC_002787	uc001fmq.2,uc001fmr.2,uc001fms.2,uc001fmt.2,uc001fmu.2,uc010pgt.1,uc010pgu.1	chr1:155916495-155959864	4.65708	3.87482	2.96515	2.83251	-1.20188	0.00157025	yes	-1.04683	0.564286	no	-1.57061	0.000230458	yes	-1.36798	0.000230458	yes	TRUE	TRUE
XLOC_002790	uc001fna.3,uc010pgx.2	chr1:156005087-156023529	9.29227	14.4818	10.8526	15.7345	1.55848	0.000230458	yes	1.44984	0.000230458	yes	1.16792	0.0120698	yes	1.0865	0.268818	no	TRUE	TRUE
XLOC_002791	uc001fnd.4	chr1:156041598-156052212	1.82589	2.39496	1.24821	1.87425	1.31167	0.000230458	yes	1.50155	0.000230458	yes	-1.46281	0.000230458	yes	-1.27782	0.000230458	yes	TRUE	TRUE
XLOC_002792	uc001fnu.1,uc001fnv.1,uc001fnx.1,uc001fny.1,uc001fnz.1,uc001foa.1,uc010phf.1,uc010phg.1,uc010phh.1	chr1:156213206-156217843	4.05734	1.93907	4.0748	2.00461	-2.09242	0.000230458	yes	-2.03271	0.000230458	yes	1.0043	0.965752	no	1.0338	0.788271	no	TRUE	TRUE
XLOC_002793	uc001foc.4	chr1:156219014-156265494	28.9734	37.7883	23.4619	30.0938	1.30424	0.000230458	yes	1.28267	0.000230458	yes	-1.23491	0.00372949	yes	-1.25568	0.000836683	yes	TRUE	TRUE
XLOC_002794	uc001foh.3	chr1:156219014-156265494	19.5049	11.3838	13.8436	9.17687	-1.71339	0.0241648	yes	-1.50853	0.0756585	no	-1.40895	0.064962	no	-1.24049	0.467581	no	TRUE	TRUE
XLOC_002796	uc001fol.2,uc001fon.2,uc010phj.2,uc010phk.2,uc010phl.2	chr1:156278751-156317058	167.332	239.091	180.279	246.529	1.42884	0.000230458	yes	1.36749	0.000230458	yes	1.07737	0.310955	no	1.03111	0.727416	no	TRUE	TRUE
XLOC_002797	uc001fot.1,uc001fou.1,uc001fpb.3,uc001fpc.3,uc001fpd.3,uc001fpe.1	chr1:156374048-156470529	2.91037	1.7026	3.23047	2.20937	-1.70937	0.000230458	yes	-1.46217	0.000230458	yes	1.10999	0.17399	no	1.29764	0.000230458	yes	TRUE	TRUE
XLOC_002801	uc001fpf.3,uc009wsb.1	chr1:156495194-156543927	7.38713	6.2998	6.91674	7.07172	-1.1726	0.0157362	yes	1.02241	0.808054	no	-1.06801	0.382656	no	1.12253	0.0965185	no	TRUE	TRUE
XLOC_002802	uc001fpl.3,uc001fpm.3	chr1:156561557-156571279	5.87111	13.8654	6.2133	15.2732	2.36163	0.000230458	yes	2.45815	0.000230458	yes	1.05828	0.705777	no	1.10153	0.382161	no	TRUE	TRUE
XLOC_002806	uc001fpq.3,uc021pbh.1	chr1:156638554-156647189	1.57092	2.84043	1.63867	3.28696	1.80813	0.000230458	yes	2.00587	0.000230458	yes	1.04313	0.553389	no	1.15721	0.00791977	yes	TRUE	TRUE
XLOC_002808	uc001fpr.3,uc021pbi.1	chr1:156662926-156675608	86.3472	120.927	63.278	78.0704	1.40047	0.000230458	yes	1.23377	0.00139332	yes	-1.36457	0.000230458	yes	-1.54895	0.000230458	yes	TRUE	TRUE
XLOC_002810	uc001fps.1,uc001fpt.1	chr1:156690591-156706752	14.1449	21.6721	9.53238	16.565	1.53215	0.000230458	yes	1.73776	0.000230458	yes	-1.48388	0.000230458	yes	-1.30831	0.000230458	yes	TRUE	TRUE
XLOC_002811	uc001fpw.1,uc001fpx.1	chr1:156707093-156710995	54.0858	64.3198	57.0809	69.6048	1.18922	0.0119386	yes	1.21941	0.00292692	yes	1.05538	0.505579	no	1.08217	0.325741	no	TRUE	TRUE
XLOC_002812	uc001fpy.4,uc001fpz.4,uc009wsd.3,uc009wse.3,uc009wsf.3,uc010phr.2	chr1:156711898-156736717	184.091	194.233	158.475	177.605	1.05509	0.491997	no	1.12071	0.10331	no	-1.16164	0.02065	yes	-1.09362	0.212476	no	TRUE	TRUE
XLOC_002815	uc001fqn.3,uc001fqo.3,uc001fqp.1,uc010phu.2	chr1:156904518-157015643	6.0756	6.41407	4.56946	4.95406	1.05571	0.502894	no	1.08417	0.233719	no	-1.32961	0.000230458	yes	-1.29471	0.000230458	yes	TRUE	TRUE
XLOC_002819	uc001fqr.2,uc001fqt.3	chr1:157090857-157108629	6.53628	6.36929	8.26025	7.3592	-1.02622	0.781835	no	-1.12244	0.112256	no	1.26375	0.000230458	yes	1.15542	0.0431336	yes	TRUE	TRUE
XLOC_002853	uc001fun.1,uc010piy.1	chr1:159887902-159895284	161.906	200.938	134.731	161.966	1.24108	0.00121219	yes	1.20214	0.00308975	yes	-1.2017	0.00527516	yes	-1.24062	0.000440512	yes	TRUE	TRUE
XLOC_002854	uc001fup.2,uc001fuq.2,uc001fur.2	chr1:159895427-159916065	3.55402	3.71524	1.87308	2.40773	1.04536	0.529036	no	1.28544	0.00121219	yes	-1.89742	0.000230458	yes	-1.54305	0.000230458	yes	TRUE	TRUE
XLOC_002857	uc001fuv.1	chr1:159994733-160002048	5.57676	6.66788	5.20509	6.53413	1.19565	0.00121219	yes	1.25533	0.000230458	yes	-1.07141	0.289971	no	-1.02047	0.79298	no	TRUE	TRUE
XLOC_002859	uc001fuz.3,uc001fva.3,uc009wtf.3	chr1:160061128-160068618	10.0463	13.9683	8.54898	10.9706	1.39039	0.000230458	yes	1.28326	0.000230458	yes	-1.17515	0.00587454	yes	-1.27325	0.000230458	yes	TRUE	TRUE
XLOC_002861	uc001fvn.2,uc001fvo.2,uc001fvp.4,uc001fvq.4,uc001fvs.2,uc001fvt.2,uc009wth.2,uc010pjb.1,uc010pjc.1,uc021pbq.1	chr1:160185504-160255122	27.1921	23.8694	20.7067	16.2498	-1.1392	0.179318	no	-1.27427	0.0468252	yes	-1.3132	0.0261894	yes	-1.4689	0.000641404	yes	TRUE	TRUE
XLOC_002873	uc001fxk.3,uc001fxl.3,uc001fxm.3,uc001fxn.1,uc001fxo.2,uc009wtx.3,uc010pjy.1,uc010pjz.1	chr1:161015827-161059397	8.68519	10.239	9.01898	9.43306	1.1789	0.00791977	yes	1.04591	0.541121	no	1.03843	0.595779	no	-1.08544	0.243983	no	TRUE	TRUE
XLOC_002874	uc001fxu.3	chr1:161070345-161128646	21.4382	38.519	23.1055	33.4986	1.79675	0.000641404	yes	1.44981	0.0512707	no	1.07777	0.776988	no	-1.14987	0.432327	no	TRUE	TRUE
XLOC_002879	uc001fzf.3,uc001fzg.3,uc001fzh.3,uc001fzi.3,uc001fzj.3,uc001fzk.3,uc001fzl.3,uc001fzm.3,uc001fzn.3,uc001fzo.3,uc001fzp.3,uc001fzq.3,uc001fzr.3,uc001fzs.3,uc001fzt.3,uc001fzu.3,uc001fzv.3,uc001fzw.3,uc001fzx.3,uc001fzy.3,uc001fzz.3,uc001gaa.3,uc001gab.3,uc001gac.3,uc009wug.3,uc010pkm.2,uc010pkn.1,uc021pbw.1	chr1:161195762-161213089	0.919888	1.47987	0.855814	1.33668	1.60875	0.00496913	yes	1.56188	0.0144346	yes	-1.07487	0.746359	no	-1.10712	0.671434	no	TRUE	TRUE
XLOC_002918	uc001gcn.3,uc009wvb.3,uc021pdt.1,uc021pdu.1	chr1:163112088-163291581	0.754966	0.82569	1.36191	0.828259	1.09368	0.790973	no	-1.6443	0.159627	no	1.80394	0.012466	yes	1.00311	0.994224	no	TRUE	TRUE
XLOC_002926	uc001gdh.1,uc010pky.1,uc010pkz.1,uc010pla.1	chr1:165631448-165667900	17.4451	15.8137	22.314	21.0195	-1.10316	0.147256	no	-1.06159	0.448242	no	1.2791	0.000230458	yes	1.3292	0.000230458	yes	TRUE	TRUE
XLOC_002927	uc001gdj.4,uc001gdk.4	chr1:165693527-165880855	20.906	22.3074	17.1277	18.4052	1.06703	0.48319	no	1.07459	0.443656	no	-1.2206	0.0101726	yes	-1.21202	0.0195321	yes	TRUE	TRUE
XLOC_002938	uc001gel.3	chr1:167510250-167523056	38.6142	33.8321	32.7162	30.1289	-1.14135	0.0515603	no	-1.08587	0.258111	no	-1.18028	0.0115357	yes	-1.12291	0.0927656	no	TRUE	TRUE
XLOC_002944	uc010plo.2	chr1:168147999-168283664	3.80666	4.97245	1.70956	2.62395	1.30625	0.246799	no	1.53487	0.115143	no	-2.22669	0.00157025	yes	-1.89502	0.00388752	yes	TRUE	TRUE
XLOC_002951	uc001gfz.1,uc001gga.1,uc001ggb.3,uc001ggc.1,uc001gge.4,uc001ggf.4,uc009wvq.1	chr1:169337193-169463946	25.6301	26.1902	52.6316	49.8193	1.02185	0.867054	no	-1.05645	0.588927	no	2.05351	0.000230458	yes	1.90221	0.000230458	yes	TRUE	TRUE
XLOC_002958	uc001ggv.3,uc001ggw.2,uc010plx.2,uc010ply.2,uc021pep.1	chr1:169890469-170043879	6.20898	4.48963	5.68541	4.07322	-1.38296	0.000230458	yes	-1.3958	0.000230458	yes	-1.09209	0.201832	no	-1.10223	0.154701	no	TRUE	TRUE
XLOC_002963	uc001gho.3,uc009wvz.3	chr1:171217632-171341831	2.08306	1.35417	1.15204	0.898475	-1.53826	0.116834	no	-1.28222	0.474688	no	-1.80815	0.0119386	yes	-1.50719	0.237371	no	TRUE	TRUE
XLOC_002965	uc001ghx.2,uc001ghy.2	chr1:171669195-171712733	2.19105	1.97468	2.02345	1.70817	-1.10957	0.100633	no	-1.18457	0.0112685	yes	-1.08283	0.171927	no	-1.15602	0.0417471	yes	TRUE	TRUE
XLOC_002968	uc001gin.3,uc001gio.3,uc021pey.1	chr1:171787147-172438095	37.935	38.4019	35.0059	31.3566	1.01231	0.91286	no	-1.11638	0.146684	no	-1.08367	0.344369	no	-1.22468	0.00512146	yes	TRUE	TRUE
XLOC_002976	uc001gje.4,uc001gjf.4,uc001gjg.4	chr1:173764068-173827682	10.0115	11.9179	9.03374	11.7686	1.19042	0.259536	no	1.30274	0.0332526	yes	-1.10823	0.507311	no	-1.01269	0.949944	no	TRUE	TRUE
XLOC_002977	uc001gjj.3,uc001gjk.3,uc001gjl.2,uc009wwj.1,uc009wwn.1	chr1:173831289-173837125	381.953	233.19	333.736	227.357	-1.63795	0.000230458	yes	-1.46789	0.000230458	yes	-1.14448	0.0525714	no	-1.02566	0.791758	no	TRUE	TRUE
XLOC_002990	linc-RC3H1-2	chr1:174966628-174968522	1.13617	0.849208	1.94156	1.03544	-1.33792	0.0840905	no	-1.87511	0.000230458	yes	1.70886	0.000230458	yes	1.2193	0.266391	no	TRUE	TRUE
XLOC_002992	uc001gkn.3,uc001gko.3,uc009wws.2,uc010pmy.1	chr1:175126122-175162436	3.12103	3.07895	3.21341	3.58611	-1.01367	0.875012	no	1.11598	0.0632984	no	1.0296	0.700598	no	1.16472	0.00617471	yes	TRUE	TRUE
XLOC_003001	uc001glh.1,uc001gli.1,uc001glj.1,uc001glk.1,uc001gll.4,uc009wwy.1,uc009wwz.1	chr1:177897488-178007142	1.41563	0.940257	0.770792	0.662663	-1.50558	0.000230458	yes	-1.16317	0.179716	no	-1.83659	0.000230458	yes	-1.41891	0.000440512	yes	TRUE	TRUE
XLOC_003004	uc001gmg.4,uc001gmi.4,uc001gmj.4,uc001gmk.3,uc009wxe.3,uc009wxf.2,uc010pne.2,uc010pnf.2,uc010png.2,uc010pnh.2	chr1:179068453-179199024	2.68436	3.36397	2.32469	2.63685	1.25317	0.00102672	yes	1.13428	0.0747936	no	-1.15472	0.0323606	yes	-1.27575	0.000440512	yes	TRUE	TRUE
XLOC_003028	uc001gog.3	chr1:180257351-180472022	27.0135	30.3295	17.9383	18.5155	1.12275	0.0823044	no	1.03218	0.64187	no	-1.50591	0.000230458	yes	-1.63806	0.000230458	yes	TRUE	TRUE
XLOC_003031	uc010pnr.2,uc021pfr.1	chr1:180882312-180992180	25.9729	30.7567	28.7336	30.5675	1.18418	0.0191621	yes	1.06382	0.456797	no	1.10629	0.201347	no	-1.00619	0.953179	no	TRUE	TRUE
XLOC_003037	uc001gpa.2,uc001gpb.2,uc001gpc.2,uc001gpd.2,uc010pnt.2	chr1:182349703-182363234	94.5344	56.6927	98.0752	64.3616	-1.66749	0.000230458	yes	-1.52382	0.000230458	yes	1.03746	0.670775	no	1.13527	0.0761981	no	TRUE	TRUE
XLOC_003039	uc001gpk.3,uc009wxz.2,uc009wya.1	chr1:182542768-182558402	5.89931	4.45953	5.87263	5.09062	-1.32285	0.000230458	yes	-1.15362	0.0139207	yes	-1.00454	0.959757	no	1.14151	0.0163827	yes	TRUE	TRUE
XLOC_003050	uc001gql.3,uc021pgb.1	chr1:183595331-183604985	84.8667	101.246	70.963	79.6068	1.193	0.00481643	yes	1.12181	0.0911609	no	-1.19593	0.00512146	yes	-1.27183	0.000230458	yes	TRUE	TRUE
XLOC_003056	uc001gqy.3,uc010pok.2,uc010pom.2	chr1:184659624-184724041	12.5434	12.9079	16.2301	15.6523	1.02906	0.758629	no	-1.03691	0.684211	no	1.29392	0.000230458	yes	1.21261	0.00209083	yes	TRUE	TRUE
XLOC_003057	uc001gra.3,uc001grb.1,uc009wyh.1,uc009wyi.1	chr1:184760165-184943682	0.678454	0.709244	1.00854	1.19103	1.04538	0.712599	no	1.18094	0.0406725	yes	1.48653	0.000230458	yes	1.6793	0.000230458	yes	TRUE	TRUE
XLOC_003058	uc001grf.4,uc010pon.2	chr1:185087217-185260913	6.85526	5.85073	8.74015	7.41635	-1.17169	0.0221195	yes	-1.1785	0.0263059	yes	1.27496	0.000230458	yes	1.26759	0.000440512	yes	TRUE	TRUE
XLOC_003059	uc001gri.3,uc001grj.3,uc001grl.3,uc001grm.3,uc009wyj.3	chr1:185265521-185286462	23.4239	31.3041	22.6224	32.1936	1.33642	0.000230458	yes	1.42309	0.000230458	yes	-1.03543	0.682931	no	1.02841	0.753646	no	TRUE	TRUE
XLOC_003075	uc001gsm.3,uc001gso.3,uc001gsp.3,uc001gsq.3,uc001gsr.1,uc010pow.1,uc010pox.2	chr1:192981495-193075244	13.3345	20.3774	11.8277	16.1521	1.52817	0.00806282	yes	1.36562	0.105237	no	-1.1274	0.591214	no	-1.26159	0.18614	no	TRUE	TRUE
XLOC_003085	uc001gtu.3,uc001gtv.3,uc001gtw.4	chr1:197051641-197115824	11.5697	8.608	12.7402	11.485	-1.34406	0.000230458	yes	-1.10929	0.162305	no	1.10117	0.195302	no	1.33422	0.000230458	yes	TRUE	TRUE
XLOC_003095	uc001gve.3,uc001gvf.1,uc001gvg.1,uc021phb.1	chr1:200375419-200379166	8.0857	10.1438	10.047	10.9776	1.25454	0.000440512	yes	1.09262	0.215941	no	1.24256	0.000641404	yes	1.0822	0.269753	no	TRUE	TRUE
XLOC_003096	uc010ppj.1,uc010ppk.1	chr1:200520624-200589919	8.07738	6.9781	6.88974	6.3442	-1.15753	0.0311214	yes	-1.08599	0.258911	no	-1.17238	0.0168869	yes	-1.09992	0.187836	no	TRUE	TRUE
XLOC_003097	uc009wzk.3,uc010ppl.1	chr1:200610118-200639126	13.1276	10.2201	13.8961	11.1286	-1.28449	0.000230458	yes	-1.24868	0.000230458	yes	1.05854	0.417975	no	1.08889	0.151312	no	TRUE	TRUE
XLOC_003101	uc001gvx.3,uc001gvy.3,uc001gvz.3,uc001gwa.3,uc010ppo.2,uc010ppp.1	chr1:201103899-201140702	72.8012	80.7758	52.9806	57.4618	1.10954	0.141863	no	1.08458	0.275264	no	-1.37411	0.000230458	yes	-1.40573	0.000230458	yes	TRUE	TRUE
XLOC_003103	uc001gwm.3,uc009wzu.1	chr1:201349965-201368987	24.1013	58.8831	19.0377	45.107	2.44315	0.000230458	yes	2.36935	0.000230458	yes	-1.26598	0.000230458	yes	-1.30541	0.000230458	yes	TRUE	TRUE
XLOC_003106	uc001gwq.3,uc021phf.1	chr1:201431844-201438535	69.7239	70.4178	84.5051	74.3038	1.00995	0.942471	no	-1.13729	0.224946	no	1.212	0.0351525	yes	1.05518	0.674032	no	TRUE	TRUE
XLOC_003107	uc001gws.3,uc010ppr.2,uc010pps.2,uc021phg.1,uc021phh.1	chr1:201452657-201482168	109.49	191.169	58.4512	103.039	1.746	0.000230458	yes	1.76282	0.000230458	yes	-1.87319	0.000230458	yes	-1.85531	0.000230458	yes	TRUE	TRUE
XLOC_003112	uc001gxx.4	chr1:202300784-202311094	70.6932	92.0521	66.4451	90.4285	1.30214	0.000230458	yes	1.36095	0.000230458	yes	-1.06393	0.417563	no	-1.01795	0.851579	no	TRUE	TRUE
XLOC_003115	uc001gyf.3,uc001gyg.1,uc009xag.3	chr1:202696531-202777549	47.4281	53.7827	42.449	41.8422	1.13398	0.0599411	no	-1.0145	0.878859	no	-1.1173	0.110111	no	-1.28537	0.000230458	yes	TRUE	TRUE
XLOC_003116	uc001gyj.3	chr1:202817445-202830867	15.0738	17.0096	13.9289	17.0624	1.12842	0.11593	no	1.22496	0.00820007	yes	-1.0822	0.376033	no	1.0031	0.974454	no	TRUE	TRUE
XLOC_003117	uc001gyl.3	chr1:202830881-202859830	15.4316	18.2334	16.2276	18.9564	1.18156	0.0177793	yes	1.16816	0.0283887	yes	1.05158	0.552448	no	1.03965	0.663318	no	TRUE	TRUE
XLOC_003118	uc001gym.1,uc001gyn.1,uc001gyo.1,uc009xah.1,uc010pqc.1	chr1:202860229-202897727	19.8975	16.5532	14.3276	13.6545	-1.20203	0.00617471	yes	-1.0493	0.569641	no	-1.38875	0.000230458	yes	-1.21229	0.00451005	yes	TRUE	TRUE
XLOC_003119	uc001gyq.4,uc001gyr.4,uc001gys.4,uc010pqd.2	chr1:202909960-202927700	110.63	109.652	127.827	124.937	-1.00892	0.925219	no	-1.02313	0.800394	no	1.15545	0.0326907	yes	1.1394	0.0524755	no	TRUE	TRUE
XLOC_003120	uc001gyt.2	chr1:202931000-202936404	29.5545	22.7449	36.0439	24.9062	-1.29939	0.000230458	yes	-1.44719	0.000230458	yes	1.21957	0.00226187	yes	1.09502	0.162687	no	TRUE	TRUE
XLOC_003133	uc001han.4,uc001hao.4,uc010pqr.2,uc010pqs.2,uc010pqt.2	chr1:204099985-204121307	5.17068	6.82447	2.74926	3.82091	1.31984	0.000230458	yes	1.3898	0.000230458	yes	-1.88075	0.000230458	yes	-1.78608	0.000230458	yes	TRUE	TRUE
XLOC_003136	uc001has.1,uc001hat.1	chr1:204167287-204183220	8.37177	10.6078	11.0678	12.2615	1.26709	0.000230458	yes	1.10785	0.0883167	no	1.32204	0.000230458	yes	1.15589	0.0107206	yes	TRUE	TRUE
XLOC_003137	uc001hau.3,uc009xaw.1,uc009xax.1,uc009xay.1,uc009xaz.1,uc009xba.1,uc009xbb.1,uc009xbc.1	chr1:204187915-204348296	12.3897	7.95627	14.5516	9.88314	-1.55722	0.00276365	yes	-1.47237	0.0145646	yes	1.17449	0.344325	no	1.24218	0.166328	no	TRUE	TRUE
XLOC_003139	uc001hav.4	chr1:204372491-204380944	46.3607	57.4542	44.3796	50.7206	1.23929	0.000230458	yes	1.14288	0.0457905	yes	-1.04464	0.589286	no	-1.13276	0.0647798	no	TRUE	TRUE
XLOC_003140	uc001haw.3,uc001hax.1,uc010pqv.2	chr1:204391386-204465177	5.31952	5.04623	3.39974	3.97489	-1.05416	0.550518	no	1.16917	0.0111348	yes	-1.56468	0.000230458	yes	-1.26953	0.000440512	yes	TRUE	TRUE
XLOC_003145	uc001hbt.3,uc001hbu.2,uc001hbv.2,uc010prd.2,uc010pre.2	chr1:205051914-205091150	13.6729	16.0936	10.1862	11.6947	1.17704	0.015607	yes	1.14809	0.0692274	no	-1.3423	0.000230458	yes	-1.37614	0.000230458	yes	TRUE	TRUE
XLOC_003146	uc001hbw.3,uc001hbx.3,uc001hby.1	chr1:205111481-205180901	6.85731	5.8014	6.69885	6.38174	-1.18201	0.0182899	yes	-1.04969	0.558718	no	-1.02365	0.803988	no	1.10003	0.205037	no	TRUE	TRUE
XLOC_003148	uc001hce.3,uc009xbj.1	chr1:205271190-205290894	1.86809	1.60364	2.02821	2.33454	-1.16491	0.0771516	no	1.15103	0.0870369	no	1.08571	0.400265	no	1.45578	0.000230458	yes	TRUE	TRUE
XLOC_003154	uc001hcy.2,uc001hcz.3,uc001hda.1,uc010prn.1,uc010pro.1	chr1:205538111-205649630	16.7048	19.6435	13.486	16.5039	1.17592	0.0464139	yes	1.22378	0.0114023	yes	-1.23868	0.00632576	yes	-1.19023	0.0339221	yes	TRUE	TRUE
XLOC_003156	uc001hde.4,uc001hdf.4,uc009xbp.3,uc010prr.2	chr1:205737113-205744610	9.07482	8.87022	7.88445	8.15087	-1.02307	0.759275	no	1.03379	0.633243	no	-1.15098	0.0096138	yes	-1.08825	0.14693	no	TRUE	TRUE
XLOC_003157	uc001hdg.1,uc001hdh.1	chr1:205758066-205865829	7.85403	10.4894	5.57685	6.77922	1.33554	0.00174577	yes	1.2156	0.0683598	no	-1.40833	0.000440512	yes	-1.54729	0.000230458	yes	TRUE	TRUE
XLOC_003164	uc001heh.2,uc009xbw.2,uc010prw.1	chr1:206764973-206785904	25.5439	19.1771	18.843	13.5079	-1.332	0.000230458	yes	-1.39496	0.000230458	yes	-1.35562	0.000230458	yes	-1.4197	0.000230458	yes	TRUE	TRUE
XLOC_003175	uc001hgu.1	chr1:207972373-208042514	1.71764	1.20466	1.65324	1.13218	-1.42583	0.00243168	yes	-1.46023	0.00557752	yes	-1.03895	0.839665	no	-1.06402	0.694116	no	TRUE	TRUE
XLOC_003181	uc001hhg.3,uc001hhh.3,uc009xco.3,uc009xcp.1	chr1:209788121-209826441	2.68907	3.4045	1.52192	1.51168	1.26605	0.051065	no	-1.00677	0.980371	no	-1.76689	0.00121219	yes	-2.25213	0.000230458	yes	TRUE	TRUE
XLOC_003182	uc001hhp.1,uc021pio.1	chr1:209929389-209957931	2.97443	3.988	2.48632	3.50489	1.34076	0.000230458	yes	1.40967	0.00734628	yes	-1.19632	0.149271	no	-1.13784	0.124073	no	TRUE	TRUE
XLOC_003183	uc001hhq.2,uc010psm.2	chr1:209958059-209979520	4.97463	4.79558	4.36072	3.77262	-1.03734	0.598678	no	-1.15589	0.0114023	yes	-1.14078	0.0189061	yes	-1.27115	0.000230458	yes	TRUE	TRUE
XLOC_003184	uc001hhx.3	chr1:210404803-210420605	2.9058	2.29665	1.81985	1.27537	-1.26523	0.375293	no	-1.42692	0.0824957	no	-1.59673	0.00975403	yes	-1.80077	0.0280459	yes	TRUE	TRUE
XLOC_003190	uc001hir.2,uc001his.4,uc021piq.1,uc021pir.1	chr1:211831598-211848996	8.17459	5.81347	11.6956	8.06056	-1.40615	0.000230458	yes	-1.45097	0.000230458	yes	1.43073	0.000230458	yes	1.38653	0.000230458	yes	TRUE	TRUE
XLOC_003192	uc001hiu.3,uc001hiv.3	chr1:211916798-212004166	10.5021	11.405	8.39365	8.42236	1.08597	0.25582	no	1.00342	0.971567	no	-1.2512	0.000230458	yes	-1.35413	0.000230458	yes	TRUE	TRUE
XLOC_003193	uc001hiw.2,uc001hix.2,uc001hiy.2,uc009xdb.2,uc010pta.2	chr1:212113740-212278187	6.58956	8.4409	6.84962	8.58702	1.28095	0.0229655	yes	1.25365	0.0179071	yes	1.03947	0.759032	no	1.01731	0.915181	no	TRUE	TRUE
XLOC_003195	uc001hjc.4,uc010pte.2	chr1:212537055-212588267	2.96309	4.83187	3.26817	4.3161	1.63069	0.000230458	yes	1.32065	0.000230458	yes	1.10296	0.14516	no	-1.1195	0.0378497	yes	TRUE	TRUE
XLOC_003209	uc001hkk.2,uc010pty.2,uc021piy.1	chr1:214521788-214725100	1.38007	1.12098	0.965882	1.01692	-1.23113	0.000641404	yes	1.05284	0.530687	no	-1.42882	0.000230458	yes	-1.10233	0.175898	no	TRUE	TRUE
XLOC_003213	uc001hlf.1,uc001hlg.4	chr1:217595735-217804441	27.5453	29.8295	42.6975	50.0685	1.08293	0.302216	no	1.17263	0.0268876	yes	1.55008	0.000230458	yes	1.67849	0.000230458	yes	TRUE	TRUE
XLOC_003222	uc001hly.1,uc001hlz.1,uc009xdt.1,uc010puf.1	chr1:219858768-220321383	24.5055	33.1628	25.8923	34.3286	1.35328	0.000440512	yes	1.32582	0.00121219	yes	1.05659	0.651149	no	1.03515	0.785024	no	TRUE	TRUE
XLOC_003233	uc001hmx.2,uc001hmy.2,uc001hmz.2	chr1:221874763-221915516	1.65259	1.62947	2.3292	1.57349	-1.01419	0.899946	no	-1.48028	0.000230458	yes	1.40942	0.000230458	yes	-1.03558	0.726386	no	TRUE	TRUE
XLOC_003248	uc001hnh.1	chr1:222687339-222721444	1.66427	1.20939	0.783982	0.714787	-1.37612	0.000230458	yes	-1.09681	0.495002	no	-2.12284	0.000230458	yes	-1.69196	0.000230458	yes	TRUE	TRUE
XLOC_003249	uc001hni.2,uc001hnj.3,uc009xdy.1,uc009xdz.2,uc010pur.2	chr1:222731243-222767020	4.05442	4.65793	3.09029	4.53033	1.14885	0.15303	no	1.46599	0.000230458	yes	-1.31199	0.00157025	yes	-1.02817	0.809513	no	TRUE	TRUE
XLOC_003250	uc001hnn.3,uc010pus.2	chr1:222841354-222946483	18.9536	24.3141	11.0724	14.0586	1.28282	0.0249953	yes	1.2697	0.0927656	no	-1.71179	0.000230458	yes	-1.72948	0.000230458	yes	TRUE	TRUE
XLOC_003253	uc001hnv.2,uc001hnw.2,uc021pjl.1	chr1:223282638-223316635	1.15563	0.862261	0.962925	0.8489	-1.34023	0.00587454	yes	-1.13432	0.192969	no	-1.20012	0.0302042	yes	-1.01574	0.921444	no	TRUE	TRUE
XLOC_003254	uc001hnx.3,uc001hny.4,uc001hnz.2,uc010puw.2,uc010pux.1	chr1:223394155-223537697	10.205	15.4683	8.87482	12.6332	1.51576	0.000230458	yes	1.42349	0.000230458	yes	-1.14988	0.0587599	no	-1.22442	0.017525	yes	TRUE	TRUE
XLOC_003256	uc009xee.2	chr1:223712656-223853551	6.53259	9.05329	6.83294	7.43387	1.38587	0.000230458	yes	1.08795	0.345017	no	1.04598	0.642725	no	-1.21784	0.013794	yes	TRUE	TRUE
XLOC_003258	uc001hod.3,uc010puz.2,uc010pva.2,uc010pvb.2	chr1:223967594-224034880	5.67708	6.5785	3.84069	4.3207	1.15878	0.0144346	yes	1.12498	0.0378497	yes	-1.47814	0.000230458	yes	-1.52255	0.000230458	yes	TRUE	TRUE
XLOC_003261	linc-TP53BP2-1	chr1:224151307-224159470	1.32689	0.922829	1.2434	1.19988	-1.43785	0.00820007	yes	-1.03627	0.845537	no	-1.06715	0.689693	no	1.30022	0.0688428	no	TRUE	TRUE
XLOC_003266	uc001hok.3,uc001hol.3,uc010pvd.2,uc010pve.2,uc010pvg.2	chr1:224415035-224517920	10.9887	17.9933	10.3941	14.1872	1.63744	0.000230458	yes	1.36493	0.000230458	yes	-1.05721	0.526469	no	-1.26828	0.00157025	yes	TRUE	TRUE
XLOC_003273	uc001hoy.3,uc001hoz.3	chr1:225589203-225616557	11.2191	13.7473	14.9323	16.804	1.22535	0.00102672	yes	1.12535	0.0912511	no	1.33097	0.000230458	yes	1.22235	0.00157025	yes	TRUE	TRUE
XLOC_003275	uc001hpb.1,uc001hpc.1,uc001hpd.1,uc021pju.1	chr1:225674533-225842372	6.54315	10.4452	6.06073	9.23657	1.59636	0.000230458	yes	1.524	0.000230458	yes	-1.0796	0.30397	no	-1.13085	0.0712022	no	TRUE	TRUE
XLOC_003277	uc001hpm.2,uc010pvi.1	chr1:225997796-226071065	6.32137	6.80422	5.25562	6.79287	1.07638	0.606139	no	1.2925	0.0475662	yes	-1.20278	0.182226	no	-1.00167	0.991393	no	TRUE	TRUE
XLOC_003278	uc001hpo.3,uc001hpq.3,uc001hps.1,uc009xej.2,uc010pvj.2	chr1:226073981-226112022	32.7728	44.4896	35.9525	48.8957	1.35752	0.000230458	yes	1.36001	0.000230458	yes	1.09702	0.216579	no	1.09904	0.200121	no	TRUE	TRUE
XLOC_003280	uc001hpu.4	chr1:226170402-226187066	9.04283	11.4633	8.98102	10.9225	1.26767	0.000440512	yes	1.21618	0.00102672	yes	-1.00688	0.941463	no	-1.04951	0.498545	no	TRUE	TRUE
XLOC_003281	uc001hpy.3	chr1:226332379-226374423	24.3506	28.5834	23.9321	25.8382	1.17383	0.0165111	yes	1.07965	0.304337	no	-1.01749	0.854012	no	-1.10625	0.153189	no	TRUE	TRUE
XLOC_003282	uc001hqa.2,uc001hqb.2,uc001hqc.3,uc009xel.1	chr1:226418860-226497797	6.18907	6.89364	4.89937	5.6379	1.11384	0.13573	no	1.15074	0.0761981	no	-1.26324	0.00243168	yes	-1.22273	0.00209083	yes	TRUE	TRUE
XLOC_003283	uc001hqd.4	chr1:226548391-226595824	33.9519	45.8387	35.3719	45.8698	1.35011	0.000230458	yes	1.29679	0.000230458	yes	1.04182	0.612707	no	1.00068	0.993511	no	TRUE	TRUE
XLOC_003286	uc001hqp.3,uc001hqq.3,uc001hqr.3,uc001hqs.3,uc001hqt.2,uc001hqu.1,uc009xes.3,uc010pvs.2	chr1:227177565-227506243	5.64159	6.22242	4.33173	4.92755	1.10296	0.213357	no	1.13755	0.0811617	no	-1.30239	0.000230458	yes	-1.26278	0.00102672	yes	TRUE	TRUE
XLOC_003288	uc001hrb.3,uc001hrc.3	chr1:227916239-227968932	10.854	15.2536	9.09324	12.224	1.40534	0.00102672	yes	1.3443	0.00404581	yes	-1.19363	0.112575	no	-1.24784	0.0321351	yes	TRUE	TRUE
XLOC_003291	uc001hrx.3	chr1:228288427-228294007	23.8871	30.8876	20.0644	24.5814	1.29307	0.000230458	yes	1.22513	0.000440512	yes	-1.19052	0.00209083	yes	-1.25654	0.000230458	yes	TRUE	TRUE
XLOC_003292	uc001hrz.4,uc001hsa.4,uc001hsb.4,uc001hsc.4,uc001hsd.4,uc001hse.4,uc001hsf.4,uc001hsg.4,uc009xex.3	chr1:228294379-228297013	42.9247	56.6089	38.3207	53.4918	1.3188	0.000230458	yes	1.3959	0.000230458	yes	-1.12014	0.0682608	no	-1.05827	0.382612	no	TRUE	TRUE
XLOC_003294	uc001hss.3,uc001hst.1,uc010pvx.2	chr1:228581375-228594600	16.9982	18.5294	21.8121	23.5713	1.09008	0.2294	no	1.08065	0.293682	no	1.2832	0.000230458	yes	1.2721	0.000440512	yes	TRUE	TRUE
XLOC_003298	uc001hsy.3	chr1:228632994-228646259	118.782	66.2161	163.102	89.753	-1.79385	0.000230458	yes	-1.81723	0.000230458	yes	1.37312	0.00191954	yes	1.35546	0.00690749	yes	TRUE	TRUE
XLOC_003307	uc001htl.4	chr1:229456751-229478759	4.30072	5.97073	5.29899	5.68823	1.38831	0.000230458	yes	1.07346	0.232139	no	1.23212	0.000230458	yes	-1.04966	0.441567	no	TRUE	TRUE
XLOC_003311	uc001htp.4	chr1:229652328-229694487	7.27503	10.2424	7.76481	9.56479	1.40788	0.000230458	yes	1.23181	0.000230458	yes	1.06732	0.284805	no	-1.07084	0.314601	no	TRUE	TRUE
XLOC_003312	uc001htq.3,uc001htr.3	chr1:229728865-229797386	8.83995	12.2917	7.25911	9.8035	1.39047	0.000230458	yes	1.35051	0.00174577	yes	-1.21777	0.0296331	yes	-1.25381	0.0229655	yes	TRUE	TRUE
XLOC_003314	uc010pwb.2	chr1:230457391-230561670	1.1225	1.4217	0.931443	1.09689	1.26655	0.00451005	yes	1.17762	0.109326	no	-1.20512	0.0550253	no	-1.29612	0.00259883	yes	TRUE	TRUE
XLOC_003318	uc001hub.3,uc001huc.2,uc001hud.2,uc009xfh.2	chr1:230972864-231005335	9.73878	13.2088	8.01254	11.0807	1.35631	0.000230458	yes	1.38292	0.000230458	yes	-1.21544	0.00139332	yes	-1.19205	0.00292692	yes	TRUE	TRUE
XLOC_003320	uc001huf.4,uc001hug.4,uc009xfk.2	chr1:231041986-231114626	4.25902	8.20688	6.24305	9.06059	1.92694	0.000230458	yes	1.45131	0.000230458	yes	1.46584	0.000230458	yes	1.10402	0.119574	no	TRUE	TRUE
XLOC_003321	uc001hui.2	chr1:231154703-231175995	4.15174	5.7739	4.16961	5.27997	1.39072	0.000230458	yes	1.2663	0.00139332	yes	1.0043	0.969875	no	-1.09355	0.257737	no	TRUE	TRUE
XLOC_003322	uc001hul.3,uc001hum.3,uc001hun.1,uc001huo.1,uc010pwd.1	chr1:231359508-231413719	12.0164	15.4192	12.8363	15.7809	1.28318	0.0419634	yes	1.2294	0.0999996	no	1.06823	0.682064	no	1.02346	0.88757	no	TRUE	TRUE
XLOC_003323	uc001huq.3	chr1:231464487-231473618	7.15744	7.74584	7.44718	8.9465	1.08221	0.264029	no	1.20133	0.00572663	yes	1.04048	0.628345	no	1.15501	0.0321351	yes	TRUE	TRUE
XLOC_003325	uc001huu.3,uc001huv.2	chr1:231492204-231561059	10.5499	18.4761	11.3178	14.9442	1.75131	0.000230458	yes	1.32042	0.000230458	yes	1.07279	0.417918	no	-1.23634	0.0042001	yes	TRUE	TRUE
XLOC_003327	linc-EGLN1-2	chr1:231656491-231664354	8.0954	7.2043	8.25798	9.5886	-1.12369	0.439728	no	1.16113	0.274385	no	1.02008	0.90448	no	1.33096	0.0432436	yes	TRUE	TRUE
XLOC_003331	uc001hvf.3,uc001hvg.3	chr1:232533602-232767038	12.2726	12.9666	10.4112	10.8146	1.05655	0.494039	no	1.03875	0.66452	no	-1.17879	0.0162598	yes	-1.19899	0.00720198	yes	TRUE	TRUE
XLOC_003337	uc001hwd.3	chr1:234527058-234615055	5.73622	7.53428	7.16626	8.27633	1.31346	0.000230458	yes	1.1549	0.0232074	yes	1.2493	0.000230458	yes	1.09849	0.155886	no	TRUE	TRUE
XLOC_003339	uc001hwf.3,uc001hwg.3,uc009xfw.3	chr1:234740014-234745271	20.5982	21.4139	26.0677	23.9364	1.0396	0.645225	no	-1.08904	0.233792	no	1.26553	0.000230458	yes	1.1178	0.11241	no	TRUE	TRUE
XLOC_003351	uc001hxi.2,uc001hxj.2,uc001hxl.1,uc001hxn.1,uc009xga.1	chr1:235824225-236046940	2.42687	3.08502	2.02475	2.0156	1.27119	0.0781868	no	-1.00454	0.979116	no	-1.1986	0.178861	no	-1.53057	0.00121219	yes	TRUE	TRUE
XLOC_003356	uc001hyd.2,uc001hye.2,uc009xgh.2	chr1:236681508-236767841	7.95591	10.9701	6.72895	10.0095	1.37886	0.00705498	yes	1.48753	0.000440512	yes	-1.18234	0.170048	no	-1.09597	0.404236	no	TRUE	TRUE
XLOC_003369	uc001hyx.3	chr1:241660856-241683085	22.9285	33.2824	30.7686	37.6835	1.45157	0.000230458	yes	1.22474	0.00157025	yes	1.34194	0.000230458	yes	1.13224	0.0823983	no	TRUE	TRUE
XLOC_003370	uc001hza.3,uc001hzd.3	chr1:241695433-241803893	17.9784	17.0258	12.8606	11.2871	-1.05595	0.603466	no	-1.13941	0.159069	no	-1.39794	0.000230458	yes	-1.50843	0.000230458	yes	TRUE	TRUE
XLOC_003387	uc001iaj.3	chr1:244571793-244615436	20.579	24.9922	22.2107	26.2317	1.21445	0.00226187	yes	1.18104	0.0114023	yes	1.07929	0.310163	no	1.0496	0.544966	no	TRUE	TRUE
XLOC_003389	uc001iay.1,uc001iaz.1,uc001iba.1	chr1:244998638-245029071	93.9819	131.141	91.0838	122.452	1.39539	0.000230458	yes	1.34439	0.000230458	yes	-1.03182	0.728705	no	-1.07096	0.382084	no	TRUE	TRUE
XLOC_003393	uc001ibn.3	chr1:246703862-246729600	9.44819	10.6788	9.26911	10.6534	1.13025	0.0698972	no	1.14934	0.0335826	yes	-1.01932	0.838202	no	-1.00238	0.979628	no	TRUE	TRUE
XLOC_003396	uc001ibv.2,uc009xgs.1	chr1:247001042-247095413	9.18992	13.9073	9.4958	13.3598	1.51332	0.000230458	yes	1.40692	0.000230458	yes	1.03328	0.706699	no	-1.04098	0.638444	no	TRUE	TRUE
XLOC_003400	uc001ici.3,uc001icj.1,uc001ick.3	chr1:247285276-247335318	44.3182	38.7307	39.1104	34.8273	-1.14427	0.0462093	yes	-1.12298	0.100268	no	-1.13316	0.0700847	no	-1.11208	0.138066	no	TRUE	TRUE
XLOC_003402	uc021pma.1	chr1:247350083-247374505	8.86485	8.33587	6.9603	7.28905	-1.06346	0.494212	no	1.04723	0.638345	no	-1.27363	0.000440512	yes	-1.14362	0.110821	no	TRUE	TRUE
XLOC_003403	uc001ico.3,uc001icq.1,uc009xgv.3,uc010pyv.1	chr1:247460540-247556961	11.7696	9.73978	9.27126	9.19322	-1.20841	0.0244029	yes	-1.00849	0.942308	no	-1.26947	0.00209083	yes	-1.05945	0.543029	no	TRUE	TRUE
XLOC_003422	uc001iev.1,uc001iew.1,uc010pzp.1	chr1:249099263-249120154	14.7364	9.83503	14.2496	8.84726	-1.49836	0.000230458	yes	-1.61062	0.000230458	yes	-1.03416	0.667352	no	-1.11165	0.0696081	no	TRUE	TRUE
XLOC_003727	uc001ift.3,uc010qac.1,uc010qad.2,uc010qae.2	chr10:1034348-1063708	31.4837	59.6508	37.4472	63.4418	1.89466	0.000230458	yes	1.69417	0.000230458	yes	1.18942	0.00806282	yes	1.06355	0.417088	no	TRUE	TRUE
XLOC_003740	uc001igp.3,uc001igq.3,uc009xhr.3,uc009xhs.1,uc009xht.3,uc009xhu.3	chr10:3109711-3178997	60.6508	162.729	54.936	108.576	2.68305	0.000230458	yes	1.97641	0.000230458	yes	-1.10403	0.181535	no	-1.49876	0.000230458	yes	TRUE	TRUE
XLOC_003760	uc001iho.3,uc001ihq.3,uc001ihr.3,uc001ihu.3,uc009xhx.2,uc010qap.2,uc010qaq.1,uc021pml.1	chr10:4913858-5149878	20.2812	9.96606	18.1399	10.0296	-2.03503	0.000230458	yes	-1.80864	0.000440512	yes	-1.11804	0.515596	no	1.00638	0.981646	no	TRUE	TRUE
XLOC_003764	uc001iia.3,uc001iib.3,uc010qar.2,uc010qas.2	chr10:5435060-5500426	97.1646	106.324	77.9227	81.7475	1.09427	0.206478	no	1.04908	0.544474	no	-1.24694	0.00102672	yes	-1.30064	0.000230458	yes	TRUE	TRUE
XLOC_003769	uc001iij.3,uc001iik.3	chr10:5726563-5807180	15.6003	22.1229	15.2247	21.5163	1.41811	0.000230458	yes	1.41325	0.000230458	yes	-1.02467	0.818128	no	-1.02819	0.774653	no	TRUE	TRUE
XLOC_003770	uc001iir.3,uc001iis.3,uc001iit.3,uc009xig.3	chr10:5903688-5979556	17.7913	18.0486	11.2072	10.623	1.01446	0.888719	no	-1.05499	0.546904	no	-1.58749	0.000230458	yes	-1.69901	0.000230458	yes	TRUE	TRUE
XLOC_003771	uc001ijb.3,uc010qav.2	chr10:6130948-6159422	21.3702	31.0874	17.9303	22.677	1.45471	0.000230458	yes	1.26473	0.000230458	yes	-1.19185	0.00690749	yes	-1.37088	0.000230458	yes	TRUE	TRUE
XLOC_003773	uc001ijd.3,uc001ije.3,uc001ijf.3,uc010qaw.2	chr10:6186842-6296643	8.24014	19.2918	3.10589	5.75298	2.3412	0.000230458	yes	1.85228	0.000230458	yes	-2.65307	0.000230458	yes	-3.35336	0.000230458	yes	TRUE	TRUE
XLOC_003786	uc001iju.3,uc001ijv.3,uc009xiq.1,uc010qbb.2,uc010qbc.1	chr10:7830092-7849762	201.031	224.268	138.985	167.434	1.11559	0.106564	no	1.20469	0.00388752	yes	-1.44642	0.000230458	yes	-1.33944	0.000230458	yes	TRUE	TRUE
XLOC_003787	uc010qbd.2	chr10:7858751-8060218	2.98849	3.55425	3.26765	3.7114	1.18931	0.00862974	yes	1.1358	0.0700847	no	1.09341	0.225798	no	1.04421	0.606562	no	TRUE	TRUE
XLOC_003790	uc001ijz.3,uc001ika.3	chr10:8096666-8117164	106.538	100.266	82.3906	82.279	-1.06255	0.44994	no	-1.00136	0.987727	no	-1.29308	0.000230458	yes	-1.21861	0.00276365	yes	TRUE	TRUE
XLOC_003795	linc-CELF2-6	chr10:8901793-8957111	11.457	7.64178	10.6635	7.00191	-1.49926	0.000230458	yes	-1.52294	0.000230458	yes	-1.07441	0.43236	no	-1.09139	0.364772	no	TRUE	TRUE
XLOC_003797	linc-CELF2-5	chr10:8957169-9025652	14.4235	16.4667	9.50298	8.54485	1.14166	0.488262	no	-1.11213	0.686204	no	-1.51779	0.0516547	no	-1.92709	0.000230458	yes	TRUE	TRUE
XLOC_003808	uc001ikx.3	chr10:11865301-11936709	3.40931	3.69847	5.02581	4.96273	1.08481	0.132538	no	-1.01271	0.888654	no	1.47414	0.000230458	yes	1.34183	0.000230458	yes	TRUE	TRUE
XLOC_003809	uc001ild.4	chr10:12110933-12165316	19.5424	17.9573	16.3832	18.0279	-1.08827	0.267606	no	1.10039	0.217287	no	-1.19283	0.0104487	yes	1.00393	0.971012	no	TRUE	TRUE
XLOC_003811	uc001ill.3,uc009xja.2	chr10:12171639-12292589	34.1416	45.9345	40.6875	50.3973	1.34541	0.000836683	yes	1.23864	0.0165111	yes	1.19173	0.0563332	no	1.09716	0.360611	no	TRUE	TRUE
XLOC_003812	uc001iln.3,uc001ilo.3	chr10:12391464-12872931	0.933964	1.33972	0.992784	1.20064	1.43445	0.000440512	yes	1.20937	0.116753	no	1.06298	0.690808	no	-1.11584	0.32326	no	TRUE	TRUE
XLOC_003815	uc001ilu.1,uc001ilv.1,uc001ilw.1,uc001ilx.1,uc001ily.1,uc010qbr.1	chr10:13141864-13201058	4.24753	3.01387	5.01768	3.3777	-1.40933	0.000230458	yes	-1.48553	0.000230458	yes	1.18132	0.00848676	yes	1.12072	0.103145	no	TRUE	TRUE
XLOC_003816	uc001ima.3,uc001imb.3,uc001imc.3	chr10:13203547-13253104	7.01994	15.5473	5.35976	14.3136	2.21473	0.000230458	yes	2.67057	0.000230458	yes	-1.30975	0.000230458	yes	-1.08619	0.250846	no	TRUE	TRUE
XLOC_003819	linc-BEND7-1,uc001imm.2	chr10:13480483-13571474	1.78125	0.752584	1.56054	1.02387	-2.36685	0.000836683	yes	-1.52416	0.30901	no	-1.14143	0.719651	no	1.36047	0.44638	no	TRUE	TRUE
XLOC_003820	uc001imp.3	chr10:13628938-14504143	13.2249	13.3689	10.8836	10.0543	1.01089	0.919378	no	-1.08248	0.342733	no	-1.21512	0.00791977	yes	-1.32967	0.000230458	yes	TRUE	TRUE
XLOC_003823	uc001ind.3,uc001ine.3,uc001inf.3,uc010qbw.2	chr10:14861250-14913740	23.1644	35.3336	22.2836	33.5908	1.52534	0.000230458	yes	1.50742	0.000230458	yes	-1.03953	0.668102	no	-1.05188	0.545273	no	TRUE	TRUE
XLOC_003824	uc001ing.3,uc001inh.3,uc001ini.3,uc001inj.3,uc021png.1,uc021pnh.1	chr10:14920781-15130775	8.47449	13.6766	5.93294	8.9605	1.61386	0.000230458	yes	1.5103	0.000230458	yes	-1.42838	0.00357021	yes	-1.52632	0.000230458	yes	TRUE	TRUE
XLOC_003827	uc001inx.4,uc001iny.4,uc009xjm.3,uc021pnk.1	chr10:15137383-15146256	13.8439	17.0585	14.6828	16.8795	1.2322	0.000230458	yes	1.14961	0.0263059	yes	1.0606	0.424833	no	-1.0106	0.905473	no	TRUE	TRUE
XLOC_003829	uc001iog.1,uc001ioh.1,uc001ioi.1,uc009xjp.1	chr10:16478962-16565017	9.4464	7.78528	8.88147	9.21156	-1.21337	0.0083442	yes	1.03717	0.680755	no	-1.06361	0.447315	no	1.1832	0.0224789	yes	TRUE	TRUE
XLOC_003836	uc001ipj.2,uc009xjw.2,uc010qcf.2	chr10:17686123-17758821	7.36827	9.29483	7.41789	8.59161	1.26147	0.000230458	yes	1.15823	0.015607	yes	1.00673	0.933565	no	-1.08185	0.249123	no	TRUE	TRUE
XLOC_003850	uc001iqg.1,uc001iqh.1,uc010qcq.1,uc010qcr.1	chr10:19493319-20578875	15.9296	11.9837	15.1262	13.4158	-1.32927	0.00435435	yes	-1.12749	0.225924	no	-1.05311	0.662062	no	1.1195	0.283479	no	TRUE	TRUE
XLOC_003853	linc-MLLT10-1	chr10:21463220-21464838	2.86744	1.79	3.48501	1.8785	-1.60192	0.0329149	yes	-1.85521	0.0504438	no	1.21537	0.356805	no	1.04944	0.909907	no	TRUE	TRUE
XLOC_003870	uc001irr.2	chr10:23728197-23731310	7.26386	5.91044	9.14148	5.21961	-1.22899	0.000230458	yes	-1.75137	0.000230458	yes	1.25849	0.000230458	yes	-1.13235	0.0468252	yes	TRUE	TRUE
XLOC_003872	uc001irs.3,uc001irt.4,uc001iru.4,uc001irv.1,uc001irw.3,uc001irx.3,uc001iry.3,uc001irz.3,uc001isa.1,uc010qcy.2,uc010qcz.2	chr10:23983674-24836796	3.21994	2.8715	2.54768	2.15016	-1.12134	0.206345	no	-1.18488	0.0521777	no	-1.26387	0.0114023	yes	-1.33548	0.000230458	yes	TRUE	TRUE
XLOC_003874	uc001isi.4,uc021pol.1	chr10:25270916-25351208	6.65995	6.76786	6.22709	7.84052	1.0162	0.846529	no	1.2591	0.000230458	yes	-1.06951	0.319283	no	1.15849	0.0129994	yes	TRUE	TRUE
XLOC_003876	uc001isj.3,uc001isk.3	chr10:25447000-25891161	1.46114	1.26116	0.817105	0.819188	-1.15857	0.164499	no	1.00255	0.987275	no	-1.78819	0.000230458	yes	-1.53952	0.000230458	yes	TRUE	TRUE
XLOC_003885	uc001isv.3,uc001isw.3,uc010qdf.2	chr10:26986594-27150098	4.19181	9.28144	3.39845	7.84042	2.21418	0.000230458	yes	2.30706	0.000641404	yes	-1.23345	0.495792	no	-1.18379	0.331733	no	TRUE	TRUE
XLOC_003887	uc001itl.3,uc001itm.3,uc009xkw.2	chr10:27396369-27475848	12.289	17.1487	10.7725	15.8782	1.39545	0.0313493	yes	1.47396	0.0096138	yes	-1.14078	0.477408	no	-1.08002	0.695575	no	TRUE	TRUE
XLOC_003889	uc001itv.3,uc001itw.3,uc010qdq.2,uc010qdr.2	chr10:27793248-27829099	33.6315	38.9028	41.5337	42.625	1.15674	0.0271128	yes	1.02628	0.769366	no	1.23496	0.00139332	yes	1.09568	0.197902	no	TRUE	TRUE
XLOC_003892	uc001iuj.1	chr10:28966423-28971868	6.85553	4.55765	19.0423	16.0807	-1.50418	0.000230458	yes	-1.18417	0.00139332	yes	2.77766	0.000230458	yes	3.52829	0.000230458	yes	TRUE	TRUE
XLOC_003908	uc001ivi.2,uc001ivj.2,uc009xlf.2	chr10:30721965-30750920	1.88536	1.15541	3.48815	1.71014	-1.63177	0.000230458	yes	-2.03969	0.000230458	yes	1.85012	0.000230458	yes	1.48012	0.000230458	yes	TRUE	TRUE
XLOC_003919	uc001iwj.3,uc001iwk.3,uc001iwl.1,uc001iwm.1,uc001iwn.4,uc009xlx.1,uc010qei.1	chr10:32734081-33172592	4.93951	3.87187	5.42217	4.64502	-1.27574	0.0148247	yes	-1.16731	0.0376403	yes	1.09771	0.23386	no	1.19968	0.0698972	no	TRUE	TRUE
XLOC_003925	uc001ixx.3,uc001ixy.3,uc001ixz.3,uc001iya.3,uc001iyb.3,uc001iyc.3,uc001iyd.3,uc001iye.3,uc001iyf.3,uc001iyg.3,uc001iyh.3,uc001iyi.3,uc001iyj.3,uc001iyk.3,uc001iyl.3,uc001iym.3,uc001iyn.3,uc001iyo.3,uc001iyp.3,uc001iyq.3,uc001iyr.3,uc001iys.3,uc001iyt.3	chr10:35415768-35501886	6.06866	9.06669	8.59733	10.6513	1.49402	0.000230458	yes	1.23891	0.000641404	yes	1.41668	0.000230458	yes	1.17477	0.0122036	yes	TRUE	TRUE
XLOC_003926	uc001iyu.4,uc001iyv.4,uc001iyw.4,uc001iyx.4,uc009xmb.3,uc010qet.2	chr10:35535952-35860847	22.9275	27.3007	14.2362	17.1682	1.19074	0.0136615	yes	1.20595	0.0140478	yes	-1.61051	0.000230458	yes	-1.59019	0.000230458	yes	TRUE	TRUE
XLOC_003936	uc001izg.3,uc001izh.3,uc001izi.1,uc010qev.2,uc021ppe.1	chr10:38299577-38354026	11.0016	7.19673	10.9136	8.44848	-1.52869	0.000230458	yes	-1.29178	0.00259883	yes	-1.00806	0.950689	no	1.17393	0.0915236	no	TRUE	TRUE
XLOC_003937	uc001izk.3,uc001izl.3,uc001izm.3	chr10:38383263-38415415	2.72276	2.92289	2.47337	2.50195	1.0735	0.286355	no	1.01156	0.886122	no	-1.10083	0.112169	no	-1.16824	0.00647306	yes	TRUE	TRUE
XLOC_003940	linc-BMS1-4	chr10:38714594-38741081	1.64345	0.717007	1.30091	1.3371	-2.2921	0.00542873	yes	1.02782	0.946134	no	-1.26331	0.374245	no	1.86484	0.0405594	yes	TRUE	TRUE
XLOC_003943	uc001jaj.3	chr10:43277127-43330385	10.9015	18.7874	9.56496	15.8473	1.72338	0.000230458	yes	1.65681	0.000230458	yes	-1.13973	0.0823983	no	-1.18553	0.0199062	yes	TRUE	TRUE
XLOC_003945	uc001jak.1,uc001jal.3,uc010qez.1	chr10:43572496-43625908	10.0808	10.9295	12.3843	15.1475	1.08419	0.278491	no	1.22312	0.00325245	yes	1.2285	0.00139332	yes	1.38593	0.000230458	yes	TRUE	TRUE
XLOC_003946	uc001jam.1,uc001jan.3	chr10:43632277-43680749	3.13471	3.77018	3.03257	3.05792	1.20272	0.00748892	yes	1.00836	0.939466	no	-1.03368	0.732442	no	-1.23292	0.00209083	yes	TRUE	TRUE
XLOC_003948	uc001jaq.1	chr10:43867068-43871938	5.34751	6.84087	2.64695	2.5303	1.27926	0.00157025	yes	-1.0461	0.79057	no	-2.02025	0.000230458	yes	-2.70358	0.000230458	yes	TRUE	TRUE
XLOC_003949	uc010qfa.1	chr10:43881064-43904696	362.033	444.781	330.022	385.582	1.22856	0.0149573	yes	1.16835	0.0786392	no	-1.097	0.33447	no	-1.15353	0.109244	no	TRUE	TRUE
XLOC_003950	linc-ZNF485-2	chr10:43916036-43918820	1.54016	1.3433	0.621951	0.897756	-1.14655	0.456797	no	1.44345	0.302571	no	-2.47634	0.000230458	yes	-1.49629	0.170204	no	TRUE	TRUE
XLOC_003951	uc010qfb.1	chr10:43931364-43978850	2.29015	2.19084	2.10712	1.84931	-1.04533	0.652249	no	-1.13941	0.20307	no	-1.08686	0.430708	no	-1.18468	0.0394677	yes	TRUE	TRUE
XLOC_003952	uc010qfc.2,uc010qfd.2	chr10:44101677-44113730	3.8443	5.44789	3.56137	5.77886	1.41713	0.000230458	yes	1.62265	0.000230458	yes	-1.07944	0.20774	no	1.06075	0.396632	no	TRUE	TRUE
XLOC_003962	uc001jbw.3,uc021ppo.1	chr10:45493145-45567036	7.24974	7.79746	5.68797	5.66683	1.07555	0.269288	no	-1.00373	0.973022	no	-1.27457	0.000230458	yes	-1.37598	0.000230458	yes	TRUE	TRUE
XLOC_003967	uc001jcs.2,uc001jcu.3,uc001jcw.3,uc010qfi.2,uc010qfj.2,uc010qfk.2	chr10:46222365-46288454	4.95792	3.05945	4.17499	2.70901	-1.62053	0.000230458	yes	-1.54115	0.000230458	yes	-1.18753	0.0177793	yes	-1.12936	0.344904	no	TRUE	TRUE
XLOC_003970	uc001jdz.2,uc001jea.3	chr10:46951377-46972888	1.3825	0.621127	1.68517	0.821958	-2.22579	0.00341042	yes	-2.05019	0.0794255	no	1.21893	0.426274	no	1.32333	0.506014	no	TRUE	TRUE
XLOC_003984	uc001jex.3,uc021ppx.1	chr10:48355058-48373866	1.08259	1.00787	0.615446	0.830068	-1.07414	0.58965	no	1.34873	0.0833464	no	-1.75903	0.000440512	yes	-1.2142	0.144992	no	TRUE	TRUE
XLOC_003987	uc001jgm.3,uc001jgn.3,uc001jgo.3,uc001jgp.3,uc001jgq.3,uc009xoa.3	chr10:49514689-49647484	12.0184	10.0912	17.6886	12.8885	-1.19098	0.0235721	yes	-1.37243	0.000440512	yes	1.47179	0.000230458	yes	1.2772	0.00527516	yes	TRUE	TRUE
XLOC_003999	uc001jiq.3,uc001jir.3	chr10:51026303-51734610	79.7957	51.4984	118.624	84.8471	-1.54948	0.0589538	no	-1.39809	0.062679	no	1.4866	0.0407835	yes	1.64757	0.0245214	yes	TRUE	TRUE
XLOC_004000	uc001jis.4,uc001jit.3,uc009xon.3,uc009xoo.3,uc010qhd.2,uc010qhe.2,uc010qhf.2	chr10:51026303-51734610	64.5626	50.7199	56.2555	44.2769	-1.27292	0.00308975	yes	-1.27054	0.00372949	yes	-1.14767	0.105683	no	-1.14552	0.134434	no	TRUE	TRUE
XLOC_004003	uc001jix.4	chr10:51740616-51770261	0.798001	1.13893	0.804235	1.01791	1.42723	0.000230458	yes	1.26569	0.0892374	no	1.00781	0.965246	no	-1.11889	0.299768	no	TRUE	TRUE
XLOC_004004	uc001jja.1,uc001jjb.3,uc009xoq.3,uc010qhi.2,uc010qhj.2	chr10:51827683-51893269	1.31728	0.940827	1.04415	0.818161	-1.40013	0.000230458	yes	-1.27622	0.000836683	yes	-1.26158	0.00139332	yes	-1.14993	0.0657501	no	TRUE	TRUE
XLOC_004005	uc001jjf.1	chr10:52384940-52396417	1.88236	1.06971	2.1111	1.32276	-1.75969	0.000230458	yes	-1.59598	0.0289453	yes	1.12152	0.355588	no	1.23656	0.267377	no	TRUE	TRUE
XLOC_004006	uc001jjg.3,uc010qhm.2	chr10:52498535-52520942	1.24077	1.27714	1.39524	1.84263	1.02931	0.821802	no	1.32065	0.000230458	yes	1.1245	0.298482	no	1.44278	0.000230458	yes	TRUE	TRUE
XLOC_004010	uc001jjr.3	chr10:52750910-54077417	102.746	96.95	100.203	75.9815	-1.05978	0.511554	no	-1.31878	0.000230458	yes	-1.02538	0.806647	no	-1.27597	0.000836683	yes	TRUE	TRUE
XLOC_004013	uc001jkc.4	chr10:60028809-60051364	9.56892	12.7436	8.51932	10.6148	1.33177	0.000230458	yes	1.24597	0.000230458	yes	-1.1232	0.0529768	no	-1.20055	0.00102672	yes	TRUE	TRUE
XLOC_004015	uc001jke.2,uc021prc.1	chr10:60094738-60130513	7.60091	8.32207	7.03057	6.77075	1.09488	0.137355	no	-1.03837	0.6099	no	-1.08112	0.218393	no	-1.22912	0.000230458	yes	TRUE	TRUE
XLOC_004016	uc001jkf.3	chr10:60144684-60161986	22.7411	30.5624	18.0149	22.9592	1.34393	0.000230458	yes	1.27446	0.00209083	yes	-1.26235	0.00191954	yes	-1.33116	0.000230458	yes	TRUE	TRUE
XLOC_004026	uc010qik.2	chr10:63422718-63526265	0.882854	0.481666	1.01976	0.815676	-1.83292	0.000440512	yes	-1.2502	0.113685	no	1.15507	0.327719	no	1.69345	0.00276365	yes	TRUE	TRUE
XLOC_004027	uc001jlt.2,uc001jlu.2,uc010qil.2	chr10:63661012-63856724	7.30546	6.19217	9.62231	7.7028	-1.17979	0.0677835	no	-1.2492	0.0299691	yes	1.31714	0.00341042	yes	1.24396	0.0258376	yes	TRUE	TRUE
XLOC_004029	uc001jly.4,uc001jlz.4,uc001jmb.4,uc001jmc.2,uc001jmd.1	chr10:63918893-64431771	0.642585	2.40679	0.529122	0.930677	3.74548	0.000230458	yes	1.75891	0.00572663	yes	-1.21444	0.364013	no	-2.58606	0.000230458	yes	TRUE	TRUE
XLOC_004030	uc001jmg.3	chr10:64564515-64568239	15.8494	22.274	13.5817	18.93	1.40535	0.000230458	yes	1.39379	0.000230458	yes	-1.16697	0.0176513	yes	-1.17665	0.0149573	yes	TRUE	TRUE
XLOC_004031	uc001jmj.4,uc010qip.2	chr10:64893006-64914803	10.4478	12.2153	11.9673	12.1588	1.16917	0.00466254	yes	1.016	0.836697	no	1.14544	0.0139207	yes	-1.00465	0.955238	no	TRUE	TRUE
XLOC_004038	linc-LRRTM3-2,linc-LRRTM3-3	chr10:67330143-67452832	5.18997	3.47612	1.69542	1.57385	-1.49304	0.0852003	no	-1.07724	0.784582	no	-3.06117	0.000230458	yes	-2.20867	0.000230458	yes	TRUE	TRUE
XLOC_004041	uc021prp.1	chr10:69524260-69524407	28.1741	43.5185	12.8639	32.5298	1.54463	0.0691199	no	2.52877	0.0411056	yes	-2.19017	0.0786392	no	-1.3378	0.210124	no	TRUE	TRUE
XLOC_004044	uc001jnd.3,uc001jne.3,uc009xpp.3,uc010qis.2	chr10:69644423-69678147	8.84075	7.46683	9.83176	7.32618	-1.184	0.00572663	yes	-1.342	0.000230458	yes	1.1121	0.11559	no	-1.0192	0.8233	no	TRUE	TRUE
XLOC_004047	uc001jnw.4,uc001jnx.4,uc001jny.4,uc009xpu.3,uc010qiv.2	chr10:70042270-70167051	24.4597	37.0036	26.5885	40.4346	1.51284	0.000230458	yes	1.52076	0.000230458	yes	1.08703	0.398662	no	1.09272	0.306404	no	TRUE	TRUE
XLOC_004049	uc001jom.1,uc001jon.1,uc001joo.3,uc009xpx.1,uc010qiz.1,uc010qja.1	chr10:70480970-70551309	17.8532	23.9721	18.8355	21.6115	1.34273	0.000230458	yes	1.14738	0.0598455	no	1.05502	0.518795	no	-1.10923	0.168781	no	TRUE	TRUE
XLOC_004050	uc001joq.3,uc001jor.3,uc001jos.2,uc009xpy.3,uc021prw.1	chr10:70587293-70655209	2.82334	2.23824	2.86308	2.62199	-1.26141	0.00191954	yes	-1.09195	0.34326	no	1.01408	0.888856	no	1.17145	0.0701858	no	TRUE	TRUE
XLOC_004051	uc001jot.3,uc001jou.3	chr10:70661033-70706603	17.3843	20.0157	16.4459	15.9795	1.15137	0.0382896	yes	-1.02919	0.746665	no	-1.05706	0.480746	no	-1.25259	0.000230458	yes	TRUE	TRUE
XLOC_004052	uc001jov.1,uc001jow.1	chr10:70714666-70744830	25.9072	62.1094	29.0767	56.6254	2.39738	0.000230458	yes	1.94745	0.000230458	yes	1.12234	0.0902997	no	-1.09685	0.192728	no	TRUE	TRUE
XLOC_004053	uc001joy.3	chr10:70748476-70776739	13.6155	18.856	18.1269	21.5615	1.38489	0.000230458	yes	1.18948	0.0083442	yes	1.33134	0.000230458	yes	1.14348	0.0499383	yes	TRUE	TRUE
XLOC_004057	uc001jpe.1,uc010qjd.1	chr10:70939992-70968849	7.51082	9.46816	7.12222	8.84544	1.2606	0.000230458	yes	1.24195	0.000230458	yes	-1.05456	0.417563	no	-1.0704	0.269753	no	TRUE	TRUE
XLOC_004059	uc001jpg.4,uc001jph.4,uc001jpi.4,uc001jpj.4,uc001jpk.4,uc001jpl.4,uc009xqc.1,uc009xqd.3	chr10:71029755-71161637	44.2076	54.2223	38.9728	47.8082	1.22654	0.000440512	yes	1.22671	0.00121219	yes	-1.13432	0.0623674	no	-1.13416	0.0573509	no	TRUE	TRUE
XLOC_004060	uc001jpo.1	chr10:71209053-71267423	50.0149	60.8978	37.5632	42.7829	1.21759	0.00372949	yes	1.13896	0.0605446	no	-1.33149	0.000230458	yes	-1.42341	0.000230458	yes	TRUE	TRUE
XLOC_004061	uc001jpq.4	chr10:71390002-71393656	6.61255	9.34928	5.00946	6.91604	1.41387	0.000230458	yes	1.3806	0.000230458	yes	-1.32001	0.000230458	yes	-1.35183	0.000230458	yes	TRUE	TRUE
XLOC_004064	uc001jqm.3	chr10:71812356-71892690	9.46221	14.3472	8.31091	11.2145	1.51626	0.000230458	yes	1.34937	0.000230458	yes	-1.13853	0.111842	no	-1.27934	0.000836683	yes	TRUE	TRUE
XLOC_004065	uc001jrb.3	chr10:72163860-72188374	19.7818	21.3565	22.9649	26.6796	1.0796	0.291533	no	1.16176	0.0204072	yes	1.16091	0.0238084	yes	1.24925	0.000440512	yes	TRUE	TRUE
XLOC_004069	uc001jrm.3	chr10:72575560-72640932	25.8514	26.0039	22.1937	22.4362	1.0059	0.95628	no	1.01093	0.916506	no	-1.16481	0.0271128	yes	-1.15902	0.0344794	yes	TRUE	TRUE
XLOC_004073	uc001jrr.4,uc001jrs.4,uc001jrt.4,uc010qjq.2	chr10:73079009-73123147	6.80962	4.05902	5.88848	4.54584	-1.67765	0.000230458	yes	-1.29536	0.000230458	yes	-1.15643	0.0211482	yes	1.11994	0.0326907	yes	TRUE	TRUE
XLOC_004080	uc001jsx.1	chr10:74033676-74035797	85.5729	119.48	58.5498	76.343	1.39624	0.000230458	yes	1.3039	0.000230458	yes	-1.46154	0.000230458	yes	-1.56504	0.000230458	yes	TRUE	TRUE
XLOC_004081	uc001jtc.3,uc001jtd.3,uc009xqr.3	chr10:74451888-74647452	9.41426	11.3121	8.24362	9.14583	1.20159	0.00174577	yes	1.10944	0.0864856	no	-1.14201	0.0244029	yes	-1.23686	0.000230458	yes	TRUE	TRUE
XLOC_004084	uc001jtj.3,uc001jtk.3,uc001jtl.3,uc010qkc.2,uc010qkd.2,uc010qke.2	chr10:74870209-74891581	1.23625	0.614096	1.27841	0.724914	-2.01312	0.000230458	yes	-1.76353	0.000230458	yes	1.0341	0.809244	no	1.18046	0.319411	no	TRUE	TRUE
XLOC_004089	uc001juw.3,uc001jux.3,uc001juy.1,uc001juz.1,uc001jva.3,uc009xrj.2,uc010qko.2,uc010qkp.2,uc010qkq.2	chr10:75504130-75540384	38.72	48.164	40.1073	46.9957	1.2439	0.00557752	yes	1.17175	0.0570499	no	1.03583	0.729599	no	-1.02486	0.838202	no	TRUE	TRUE
XLOC_004091	uc001jve.3,uc001jvf.3,uc001jvi.3,uc001jvj.3,uc009xrk.1,uc009xrl.3,uc009xrn.2,uc010qkr.2	chr10:75545046-75571590	10.3283	7.86579	10.8202	8.53109	-1.31307	0.00720198	yes	-1.26833	0.010586	yes	1.04763	0.713851	no	1.08458	0.489343	no	TRUE	TRUE
XLOC_004093	uc001jwa.3,uc001jwc.3,uc009xrq.1,uc010qkw.2,uc010qkx.2	chr10:75668942-75682535	0.95047	1.15165	0.487615	0.497431	1.21166	0.0762884	no	1.02013	0.923771	no	-1.94922	0.000230458	yes	-2.3152	0.000230458	yes	TRUE	TRUE
XLOC_004094	uc001jwd.3,uc001jwe.3,uc009xrr.3,uc010qky.1,uc010qkz.2	chr10:75754950-75879914	14.0602	26.6393	13.8743	31.3872	1.89466	0.000230458	yes	2.26225	0.000230458	yes	-1.0134	0.894319	no	1.17823	0.0127321	yes	TRUE	TRUE
XLOC_004098	uc001jwx.2,uc001jwy.2	chr10:76871148-76941881	4.88344	5.59058	5.66698	6.18248	1.1448	0.0299691	yes	1.09097	0.206987	no	1.16045	0.0187858	yes	1.10587	0.124749	no	TRUE	TRUE
XLOC_004099	uc001jwz.3,uc001jxa.3,uc010qld.2,uc010qle.2,uc021ptp.1	chr10:76969911-76991207	61.862	87.1739	48.1117	70.7886	1.40917	0.000230458	yes	1.47134	0.000230458	yes	-1.2858	0.000230458	yes	-1.23147	0.000641404	yes	TRUE	TRUE
XLOC_004101	uc010qlf.2,uc010qlg.2	chr10:77157602-77169407	0.77994	1.02883	1.35516	1.17392	1.31911	0.0775234	no	-1.15439	0.309603	no	1.73752	0.000230458	yes	1.14102	0.432283	no	TRUE	TRUE
XLOC_004104	uc001jxi.3	chr10:77542518-78317126	1.65342	0.972678	2.15917	1.61276	-1.69986	0.000641404	yes	-1.3388	0.0170155	yes	1.30588	0.0312362	yes	1.65806	0.00226187	yes	TRUE	TRUE
XLOC_004136	uc001jzp.3,uc001jzq.3,uc001jzs.3,uc010qlo.2	chr10:79793517-79816571	2584.34	2417.8	2158.91	2019.13	-1.06888	0.389365	no	-1.06923	0.382161	no	-1.19706	0.00748892	yes	-1.19745	0.00632576	yes	TRUE	TRUE
XLOC_004141	uc001kae.3,uc001kaf.2,uc001kag.2,uc001kah.1,uc010qlq.1	chr10:80828721-81076375	5.0732	5.18291	4.39601	5.22481	1.02163	0.799341	no	1.18853	0.00587454	yes	-1.15405	0.0217525	yes	1.00808	0.931621	no	TRUE	TRUE
XLOC_004142	uc001kai.3,uc001kaj.3	chr10:81107219-81115089	82.0731	79.7258	37.9665	44.7693	-1.02944	0.735819	no	1.17918	0.0134015	yes	-2.16172	0.000230458	yes	-1.78081	0.000230458	yes	TRUE	TRUE
XLOC_004149	linc-C10orf57-3	chr10:81598816-81600004	1.23343	0.823436	1.27484	0.747375	-1.49791	0.0607427	no	-1.70576	0.0150864	yes	1.03357	0.904668	no	-1.10177	0.752986	no	TRUE	TRUE
XLOC_004151	uc001kbl.3,uc009xsn.3,uc010qlv.2,uc010qlw.2	chr10:81805988-81852307	16.2235	12.1093	13.9022	11.2836	-1.33976	0.000230458	yes	-1.23207	0.0163827	yes	-1.16697	0.0852003	no	-1.07318	0.467211	no	TRUE	TRUE
XLOC_004156	uc001kcc.4,uc001kcd.4,uc001kce.4,uc001kcf.4,uc021pux.1,uc021puy.1	chr10:82167584-82192753	24.4557	32.5451	23.3473	33.0171	1.33078	0.000230458	yes	1.41417	0.000230458	yes	-1.04747	0.572457	no	1.0145	0.885245	no	TRUE	TRUE
XLOC_004157	uc001kci.4,uc001kcj.4,uc009xss.3	chr10:82213916-82282928	9.03007	10.6225	10.7777	11.9344	1.17635	0.0159985	yes	1.10732	0.158211	no	1.19353	0.00676529	yes	1.1235	0.100183	no	TRUE	TRUE
XLOC_004162	uc001kco.2,uc001kcp.2,uc001kcq.2,uc001kcr.2,uc010qlz.1,uc021pvc.1,uc021pvd.1,uc021pve.1,uc021pvf.1,uc021pvg.1,uc021pvh.1,uc021pvi.1,uc021pvk.1,uc021pvl.1	chr10:83635069-84746935	1.56907	0.978182	1.08175	0.839378	-1.60407	0.0186657	yes	-1.28875	0.31361	no	-1.45049	0.0703775	no	-1.16537	0.588726	no	TRUE	TRUE
XLOC_004165	uc001kcs.1,uc010qma.1,uc010qmb.1	chr10:85899184-85913311	92.503	104.329	107.655	118.315	1.12784	0.0766682	no	1.09902	0.188465	no	1.1638	0.0215144	yes	1.13406	0.0648653	no	TRUE	TRUE
XLOC_004170	uc001kdg.1,uc001kdh.1,uc001kdi.1,uc010qmd.1,uc010qme.1	chr10:86088335-86278276	9.85848	10.8004	13.2148	14.0054	1.09554	0.356768	no	1.05983	0.569155	no	1.34045	0.000230458	yes	1.29675	0.00174577	yes	TRUE	TRUE
XLOC_004180	uc001kdy.3	chr10:88516246-88685490	13.8927	15.7787	11.7089	13.6154	1.13575	0.0699925	no	1.16282	0.0271128	yes	-1.18651	0.0096138	yes	-1.15889	0.0334779	yes	TRUE	TRUE
XLOC_004182	uc001ked.2,uc001kee.2,uc010qmo.2	chr10:88724898-88784487	53.8743	44.5093	61.432	51.5894	-1.21041	0.00877293	yes	-1.19079	0.0279271	yes	1.14028	0.11241	no	1.15907	0.037002	yes	TRUE	TRUE
XLOC_004183	uc001kei.4,uc001kej.4	chr10:88854933-88952740	12.3184	16.7003	12.0173	16.7088	1.35572	0.000230458	yes	1.3904	0.000230458	yes	-1.02506	0.805144	no	1.00051	0.995263	no	TRUE	TRUE
XLOC_004185	uc001ker.2,uc021pvs.1,uc021pvt.1	chr10:88965544-89117058	9.1828	7.72939	11.624	6.96852	-1.18804	0.171222	no	-1.66807	0.000230458	yes	1.26584	0.0316794	yes	-1.10919	0.508893	no	TRUE	TRUE
XLOC_004189	uc001keu.3,uc001kev.3,uc021pvv.1	chr10:89264222-89313218	10.087	10.5932	9.30592	8.77927	1.05018	0.449995	no	-1.05999	0.349643	no	-1.08393	0.177528	no	-1.20662	0.000230458	yes	TRUE	TRUE
XLOC_004190	uc001kew.3,uc001kex.3	chr10:89419475-89507486	20.3371	33.3882	13.122	17.9249	1.64174	0.000230458	yes	1.36602	0.000230458	yes	-1.54985	0.000230458	yes	-1.86267	0.000230458	yes	TRUE	TRUE
XLOC_004200	uc001kfk.3,uc001kfl.3,uc001kfn.3,uc001kfr.3,uc001kfs.3,uc001kft.3,uc001kfw.3,uc010qmx.1	chr10:90640025-90775542	2.4859	2.9757	1.9894	2.30117	1.19703	0.0289453	yes	1.15672	0.049839	yes	-1.24957	0.00512146	yes	-1.29312	0.000836683	yes	TRUE	TRUE
XLOC_004207	uc001kgi.3,uc001kgj.3,uc009xtt.3	chr10:90973325-91180759	4.50467	9.1431	4.40066	4.748	2.02969	0.00121219	yes	1.07893	0.807114	no	-1.02364	0.94395	no	-1.92567	0.00372949	yes	TRUE	TRUE
XLOC_004208	uc010qng.1,uc010qnh.2	chr10:90973325-91180759	6.23192	9.44322	5.47977	6.72159	1.5153	0.00404581	yes	1.22662	0.237787	no	-1.13726	0.50268	no	-1.40491	0.0205279	yes	TRUE	TRUE
XLOC_004218	uc001khd.2,uc009xtx.3,uc010qnj.2	chr10:92631473-92668564	12.3827	16.3791	10.5998	13.8912	1.32274	0.000230458	yes	1.31052	0.000230458	yes	-1.1682	0.0212714	yes	-1.1791	0.00720198	yes	TRUE	TRUE
XLOC_004222	uc001khh.3,uc001khi.3,uc010qnk.2	chr10:92922729-93044429	9.64087	11.4391	8.36733	8.35997	1.18652	0.133377	no	-1.00088	0.994776	no	-1.1522	0.211031	no	-1.36832	0.00259883	yes	TRUE	TRUE
XLOC_004223	uc001khk.2,uc001khl.2,uc001khn.1,uc009xty.1,uc010qnm.1	chr10:93066718-93371217	4.68934	4.55112	5.20164	5.18099	-1.03037	0.710881	no	-1.00399	0.964938	no	1.10925	0.105683	no	1.1384	0.042814	yes	TRUE	TRUE
XLOC_004226	uc001khp.3	chr10:93558147-93625232	16.9454	15.1028	21.8016	18.5334	-1.122	0.0942067	no	-1.17634	0.0122036	yes	1.28658	0.000230458	yes	1.22715	0.00139332	yes	TRUE	TRUE
XLOC_004227	uc001khr.3,uc001khs.1,uc001kht.1	chr10:93683031-93791261	8.20149	10.1872	7.93193	9.24878	1.24212	0.00989521	yes	1.16602	0.0266609	yes	-1.03398	0.739316	no	-1.10146	0.237299	no	TRUE	TRUE
XLOC_004231	uc001kid.3	chr10:94449680-94455408	2.82129	4.49035	4.63171	5.08859	1.59159	0.000230458	yes	1.09864	0.0944643	no	1.6417	0.000230458	yes	1.13323	0.025952	yes	TRUE	TRUE
XLOC_004232	uc001kie.3,uc001kif.4,uc001kig.3,uc001kii.3,uc009xub.3,uc009xuc.3,uc010qnr.2	chr10:94590934-94819251	12.5351	14.018	11.1533	11.8802	1.1183	0.12628	no	1.06517	0.434467	no	-1.12389	0.106395	no	-1.17995	0.0161295	yes	TRUE	TRUE
XLOC_004235	uc001kiq.4,uc009xug.3	chr10:95256368-95288849	15.5947	20.6528	16.6114	21.8819	1.32435	0.000230458	yes	1.31728	0.000230458	yes	1.0652	0.413338	no	1.05951	0.461427	no	TRUE	TRUE
XLOC_004239	uc001kjf.2,uc001kjg.2,uc010qnw.2	chr10:95653707-95714008	1.70134	2.60592	1.38645	2.18073	1.53169	0.000230458	yes	1.57289	0.000230458	yes	-1.22712	0.0553229	no	-1.19498	0.0197817	yes	TRUE	TRUE
XLOC_004242	uc001kjr.2	chr10:96162170-96297119	7.83968	8.11851	8.90175	7.50886	1.03557	0.739157	no	-1.1855	0.0296331	yes	1.13547	0.153754	no	-1.08119	0.339388	no	TRUE	TRUE
XLOC_004243	uc001kjs.3,uc001kjt.3,uc001kju.3,uc009xul.3,uc009xum.3,uc009xun.3,uc009xuo.3,uc009xuq.3	chr10:96305528-96373861	14.3916	23.778	8.15341	15.0597	1.65221	0.000230458	yes	1.84704	0.000230458	yes	-1.7651	0.000230458	yes	-1.57892	0.000230458	yes	TRUE	TRUE
XLOC_004248	uc001kle.1,uc001klh.4,uc001kli.4,uc009xva.3,uc010qoj.2,uc010qok.2,uc010qol.2,uc010qom.2,uc010qon.2	chr10:97471535-97849992	1.21222	2.057	1.03902	1.77428	1.69689	0.000230458	yes	1.70765	0.000230458	yes	-1.1667	0.0920547	no	-1.15934	0.115143	no	TRUE	TRUE
XLOC_004251	uc001klm.3,uc001kln.3,uc010qoq.2	chr10:97471535-97849992	3.63535	5.89679	3.12001	4.42294	1.62207	0.000230458	yes	1.4176	0.000230458	yes	-1.16517	0.10734	no	-1.33323	0.00139332	yes	TRUE	TRUE
XLOC_004255	uc001kmr.3,uc001kms.2,uc001kmu.2,uc001kmv.3,uc009xvg.2,uc021pwp.1	chr10:98591993-98756373	12.0674	13.1301	14.9912	16.9847	1.08806	0.322083	no	1.13298	0.114352	no	1.24229	0.00325245	yes	1.29357	0.000440512	yes	TRUE	TRUE
XLOC_004257	uc001knc.1	chr10:99079021-99081672	6.85206	3.53034	10.6764	6.05606	-1.94091	0.000230458	yes	-1.76293	0.000230458	yes	1.55813	0.000230458	yes	1.71543	0.000230458	yes	TRUE	TRUE
XLOC_004260	uc001knh.3,uc010qov.2	chr10:99186026-99193198	168.25	311.217	140.28	217.403	1.84973	0.000230458	yes	1.54978	0.000230458	yes	-1.19939	0.00435435	yes	-1.43152	0.000230458	yes	TRUE	TRUE
XLOC_004261	uc001knj.3,uc001knk.3,uc001knl.3,uc001knm.3,uc001knn.3,uc010qow.2	chr10:99205915-99217127	27.3907	27.5599	22.9452	25.1821	1.00618	0.949616	no	1.09749	0.156046	no	-1.19374	0.00512146	yes	-1.09442	0.185995	no	TRUE	TRUE
XLOC_004262	uc001knv.1	chr10:99258767-99330960	6.91813	8.28501	9.66597	8.75316	1.19758	0.000230458	yes	-1.10428	0.0875957	no	1.39719	0.000230458	yes	1.05651	0.328043	no	TRUE	TRUE
XLOC_004264	uc001knx.2,uc001kny.3,uc001knz.3,uc001kog.1,uc009xvw.1,uc010qoy.1	chr10:99344101-99436226	7.46507	8.6545	10.2001	9.96697	1.15933	0.0295157	yes	-1.02339	0.792732	no	1.36638	0.000230458	yes	1.15165	0.0311214	yes	TRUE	TRUE
XLOC_004268	uc001kol.2,uc001kom.2,uc001koq.3,uc010qpa.2,uc010qpb.2,uc010qpd.2,uc021pwq.1	chr10:99496851-99520755	10.1315	10.2979	11.918	10.9543	1.01642	0.835381	no	-1.08797	0.181765	no	1.17633	0.00451005	yes	1.06374	0.324048	no	TRUE	TRUE
XLOC_004269	linc-GOLGA7B	chr10:99582227-99609535	4.62755	3.99453	4.35334	3.35147	-1.15847	0.243564	no	-1.29893	0.0396861	yes	-1.06299	0.673391	no	-1.19187	0.197157	no	TRUE	TRUE
XLOC_004275	uc001kpp.4,uc009xwe.3,uc009xwf.3,uc009xwg.3,uc010qpi.2	chr10:101088439-101154087	1.65114	2.6802	1.01658	1.89988	1.62324	0.000230458	yes	1.86889	0.000230458	yes	-1.62421	0.000230458	yes	-1.41072	0.000230458	yes	TRUE	TRUE
XLOC_004279	uc001kqa.4,uc001kqd.4,uc009xwl.3,uc010qpk.2	chr10:101419199-101515894	11.6402	17.8671	12.0356	14.6823	1.53495	0.000230458	yes	1.21991	0.161534	no	1.03397	0.862991	no	-1.21691	0.129242	no	TRUE	TRUE
XLOC_004280	uc001kqf.2	chr10:101542397-101612532	0.873834	1.02836	0.533808	0.496993	1.17684	0.00877293	yes	-1.07408	0.466957	no	-1.63698	0.000230458	yes	-2.06916	0.000230458	yes	TRUE	TRUE
XLOC_004282	uc001kqy.3	chr10:102095319-102124599	426.371	799.21	262.227	730.372	1.87445	0.000230458	yes	2.78527	0.000230458	yes	-1.62596	0.000230458	yes	-1.09425	0.260423	no	TRUE	TRUE
XLOC_004283	linc-WNT8B	chr10:102133332-102154988	18.6691	13.389	17.2711	18.5228	-1.39436	0.000230458	yes	1.07247	0.351049	no	-1.08094	0.255951	no	1.38343	0.000230458	yes	TRUE	TRUE
XLOC_004285	uc001krj.4	chr10:102295635-102317337	8.87188	8.5087	9.2258	10.0434	-1.04268	0.619492	no	1.08862	0.25447	no	1.03989	0.650393	no	1.18037	0.0145646	yes	TRUE	TRUE
XLOC_004290	uc001ksf.2,uc001ksg.2,uc001ksi.2,uc010qpv.1	chr10:102729279-102754158	2.76596	4.41833	2.78431	4.55624	1.59739	0.00496913	yes	1.6364	0.00466254	yes	1.00663	0.980431	no	1.03121	0.880279	no	TRUE	TRUE
XLOC_004292	uc001ksp.3,uc010qpx.2	chr10:102790995-102801065	9.39876	11.8354	8.58727	8.25703	1.25925	0.000230458	yes	-1.04	0.563682	no	-1.0945	0.12628	no	-1.43337	0.000230458	yes	TRUE	TRUE
XLOC_004300	uc001ktn.3,uc010qpz.2	chr10:103330405-103455042	12.2339	19.7737	9.41342	12.9734	1.6163	0.000440512	yes	1.37818	0.0249953	yes	-1.29962	0.110463	no	-1.52417	0.000230458	yes	TRUE	TRUE
XLOC_004303	uc001kuj.3	chr10:103825123-103827795	18.9845	20.8674	15.6973	19.3557	1.09918	0.135951	no	1.23306	0.000230458	yes	-1.20941	0.000440512	yes	-1.0781	0.256942	no	TRUE	TRUE
XLOC_004304	uc001kum.3,uc001kun.3,uc010qqj.2	chr10:103892673-103910359	3.45274	6.69626	2.8613	5.37059	1.9394	0.000230458	yes	1.87698	0.000230458	yes	-1.2067	0.00139332	yes	-1.24684	0.000230458	yes	TRUE	TRUE
XLOC_004305	uc001kuo.2,uc001kup.2,uc001kuq.2,uc001kur.2,uc009xxb.1	chr10:103911932-103923627	19.038	37.8689	19.9911	39.6828	1.98912	0.000230458	yes	1.98502	0.000230458	yes	1.05006	0.545137	no	1.0479	0.560628	no	TRUE	TRUE
XLOC_004309	uc001kvj.1,uc001kvk.2,uc001kvl.1	chr10:104162337-104183000	26.6513	24.477	40.8713	32.979	-1.08883	0.251623	no	-1.23931	0.00243168	yes	1.53356	0.000230458	yes	1.34735	0.000230458	yes	TRUE	TRUE
XLOC_004311	uc001kvp.2,uc001kvr.1	chr10:104209116-104216207	6.27987	4.50315	6.35294	4.24667	-1.39455	0.000230458	yes	-1.49598	0.000230458	yes	1.01164	0.917612	no	-1.0604	0.549031	no	TRUE	TRUE
XLOC_004312	uc001kvs.3,uc001kvt.3,uc001kvu.3,uc010qql.2,uc010qqm.1	chr10:104221168-104238858	2.10828	3.02874	1.05522	1.731	1.43659	0.000440512	yes	1.64042	0.00357021	yes	-1.99795	0.000440512	yes	-1.74971	0.000230458	yes	TRUE	TRUE
XLOC_004313	uc001kvw.2,uc001kvx.3,uc001kvy.2	chr10:104263718-104393214	2.11212	1.61738	1.48115	1.30629	-1.30589	0.000230458	yes	-1.13386	0.178638	no	-1.426	0.000230458	yes	-1.23815	0.0111348	yes	TRUE	TRUE
XLOC_004315	uc001kvz.2	chr10:104401238-104418076	25.552	19.6253	27.5206	20.3289	-1.30199	0.000230458	yes	-1.35377	0.000230458	yes	1.07704	0.327719	no	1.03585	0.692817	no	TRUE	TRUE
XLOC_004316	uc001kwb.2	chr10:104474297-104498946	65.7517	39.6461	59.2974	44.9402	-1.65847	0.000230458	yes	-1.31947	0.000230458	yes	-1.10885	0.139152	no	1.13353	0.0637899	no	TRUE	TRUE
XLOC_004317	uc001kwe.4,uc001kwf.4	chr10:104503726-104597290	20.2005	19.0449	12.7974	13.861	-1.06068	0.444668	no	1.08311	0.288873	no	-1.57848	0.000230458	yes	-1.37399	0.000230458	yes	TRUE	TRUE
XLOC_004318	uc001kwh.2,uc001kwi.2,uc001kwj.3,uc001kwk.3,uc009xxh.3	chr10:104613966-104661655	15.2132	10.4312	13.0039	9.6442	-1.45843	0.000230458	yes	-1.34836	0.000230458	yes	-1.1699	0.0100356	yes	-1.0816	0.201486	no	TRUE	TRUE
XLOC_004319	uc001kwl.3,uc001kwm.3,uc001kwn.3	chr10:104677939-104847722	5.37238	4.06242	6.36372	5.15224	-1.32246	0.00325245	yes	-1.23514	0.0221195	yes	1.18453	0.100183	no	1.26827	0.00791977	yes	TRUE	TRUE
XLOC_004323	uc001kwy.1	chr10:105156375-105206127	6.33832	12.6225	5.4597	11.8194	1.99146	0.000230458	yes	2.16484	0.000230458	yes	-1.16093	0.02065	yes	-1.06795	0.388839	no	TRUE	TRUE
XLOC_004324	uc001kxh.3,uc021pxn.1	chr10:105253734-105615475	6.04175	3.48243	4.42467	2.79734	-1.73492	0.000230458	yes	-1.58174	0.000230458	yes	-1.36547	0.000230458	yes	-1.24491	0.0219932	yes	TRUE	TRUE
XLOC_004328	uc001kxo.1,uc001kxp.1	chr10:105726858-105789098	12.611	14.919	9.85771	10.9112	1.18301	0.013794	yes	1.10687	0.167393	no	-1.2793	0.000230458	yes	-1.36731	0.000230458	yes	TRUE	TRUE
XLOC_004329	uc001kxs.3,uc001kxt.3,uc001kxu.3,uc001kxv.3	chr10:105881815-105886143	6.75385	5.46183	5.29329	4.84581	-1.23655	0.000230458	yes	-1.09234	0.15081	no	-1.27593	0.000230458	yes	-1.12712	0.0406725	yes	TRUE	TRUE
XLOC_004330	uc001kya.3,uc021pxr.1,uc021pxs.1	chr10:106013951-106027222	46.767	46.0218	39.7519	39.3379	-1.01619	0.84739	no	-1.01052	0.909126	no	-1.17647	0.00806282	yes	-1.16991	0.0114023	yes	TRUE	TRUE
XLOC_004346	uc001kys.4,uc001kyt.4,uc001kyu.3,uc001kyv.3,uc001kyw.3,uc001kyx.3	chr10:111705316-111895323	1.66944	0.722502	2.93289	1.71289	-2.31064	0.000230458	yes	-1.71225	0.000230458	yes	1.75681	0.000230458	yes	2.37078	0.000230458	yes	TRUE	TRUE
XLOC_004347	uc001kyy.3,uc001kyz.3,uc001kza.3,uc010qrc.2	chr10:111967362-112047123	6.75801	4.64879	5.14363	2.88722	-1.45371	0.000230458	yes	-1.78152	0.000230458	yes	-1.31386	0.000230458	yes	-1.61013	0.000230458	yes	TRUE	TRUE
XLOC_004349	uc001kzd.3	chr10:112257624-112271302	7.40282	17.3896	6.67772	9.32781	2.34905	0.000230458	yes	1.39686	0.000230458	yes	-1.10858	0.104357	no	-1.86427	0.000230458	yes	TRUE	TRUE
XLOC_004351	uc001kze.3	chr10:112327346-112364392	14.7581	17.3568	13.8585	15.7975	1.17609	0.0143044	yes	1.13991	0.0531761	no	-1.06491	0.415354	no	-1.09871	0.184478	no	TRUE	TRUE
XLOC_004355	uc001kzg.3,uc001kzh.3,uc010qre.2	chr10:112631490-112679124	27.0398	15.9122	47.802	32.0928	-1.69931	0.000230458	yes	-1.48949	0.000230458	yes	1.76784	0.000230458	yes	2.01687	0.000230458	yes	TRUE	TRUE
XLOC_004356	uc001kzl.4,uc001kzn.3,uc009xxx.3,uc010qrg.2	chr10:112679300-112773425	14.8989	16.6011	18.3366	19.6557	1.11425	0.13221	no	1.07194	0.359647	no	1.23074	0.00209083	yes	1.184	0.0107206	yes	TRUE	TRUE
XLOC_004368	uc001lac.4,uc001lad.4,uc001lae.4,uc001laf.4,uc001lag.4,uc001lah.3,uc010qrk.2,uc010qrl.2,uc010qrm.2,uc010qrn.2,uc010qro.2,uc010qrp.2,uc010qrq.2,uc010qrr.2,uc010qrs.2,uc010qrt.2,uc010qru.2,uc010qrv.2,uc010qrw.2,uc010qrx.2,uc021pyg.1,uc021pyh.1,uc021pyi.1,uc021pyj.1,uc021pyk.1,uc021pyl.1,uc021pym.1,uc021pyn.1,uc021pyo.1,uc021pyp.1	chr10:114710008-114927623	1.67904	1.61417	0.908635	1.2913	-1.04019	0.6377	no	1.42114	0.000230458	yes	-1.84787	0.000230458	yes	-1.25003	0.00157025	yes	TRUE	TRUE
XLOC_004372	uc001lam.3,uc001lan.3,uc001lao.3,uc001lap.3,uc001laq.3,uc010qsa.2,uc010qsb.2	chr10:115438934-115490664	14.2733	17.319	13.8757	15.9956	1.21338	0.00357021	yes	1.15278	0.0281653	yes	-1.02865	0.723841	no	-1.08274	0.293613	no	TRUE	TRUE
XLOC_004374	uc001lax.2	chr10:115594472-115677190	8.96761	10.5555	8.0634	10.672	1.17707	0.139488	no	1.32351	0.0265463	yes	-1.11214	0.463759	no	1.01104	0.941422	no	TRUE	TRUE
XLOC_004378	uc001lbf.3,uc001lbg.1,uc001lbh.1,uc001lbi.1,uc001lbj.3,uc010qsc.2	chr10:115939028-115992063	4.54425	4.95244	2.96635	3.58731	1.08983	0.143163	no	1.20933	0.000440512	yes	-1.53193	0.000230458	yes	-1.38054	0.000230458	yes	TRUE	TRUE
XLOC_004382	uc001lcb.3,uc001lcc.3	chr10:116581502-116659586	8.48299	7.51648	14.6654	12.1907	-1.12859	0.0772478	no	-1.203	0.00292692	yes	1.7288	0.000230458	yes	1.62186	0.000230458	yes	TRUE	TRUE
XLOC_004383	uc001lcd.3,uc010qsl.2	chr10:116697914-116737439	13.0797	17.4625	13.2295	17.5181	1.33508	0.000230458	yes	1.32417	0.000230458	yes	1.01145	0.901449	no	1.00318	0.974943	no	TRUE	TRUE
XLOC_004385	uc001lcf.3,uc001lcg.3,uc010qsm.2	chr10:116853123-117708699	11.2226	10.0645	10.1199	7.16141	-1.11507	0.468055	no	-1.41312	0.015607	yes	-1.10896	0.528303	no	-1.40538	0.0127321	yes	TRUE	TRUE
XLOC_004387	linc-C10orf96	chr10:118036309-118040487	2.00665	0.656304	1.5827	0.676833	-3.0575	0.0492112	yes	-2.33839	0.17147	no	-1.26787	0.68748	no	1.03128	0.946567	no	TRUE	TRUE
XLOC_004404	uc009xzf.1	chr10:120789227-120794528	1.80758	2.09657	1.87879	1.76004	1.15988	0.00121219	yes	-1.06747	0.246352	no	1.0394	0.525193	no	-1.19121	0.000230458	yes	TRUE	TRUE
XLOC_004405	uc001ldw.3,uc010qsv.2,uc010qsw.2,uc010qsy.2	chr10:120863581-120897479	8.14302	8.75445	6.91444	7.34477	1.07509	0.241742	no	1.06224	0.346726	no	-1.17768	0.0042001	yes	-1.19193	0.00209083	yes	TRUE	TRUE
XLOC_004410	uc001len.4,uc001leo.3,uc001lep.3	chr10:121485541-121588946	3.32729	4.38218	2.34959	3.0966	1.31704	0.000230458	yes	1.31793	0.009199	yes	-1.41612	0.000836683	yes	-1.41516	0.000230458	yes	TRUE	TRUE
XLOC_004411	uc001leu.2,uc010qtc.2	chr10:121650023-121704170	9.22919	12.2782	10.345	13.4606	1.33037	0.000230458	yes	1.30117	0.000230458	yes	1.1209	0.106647	no	1.0963	0.198392	no	TRUE	TRUE
XLOC_004424	uc001lfv.3,uc001lfw.3,uc001lfx.3,uc001lfy.3,uc001lfz.3,uc001lga.3,uc001lgb.3,uc009xzx.3,uc009xzy.3,uc010qtv.2,uc010qtw.1	chr10:123748688-124014197	3.07854	2.84222	1.51725	1.53611	-1.08315	0.244046	no	1.01243	0.889725	no	-2.02903	0.000230458	yes	-1.85027	0.000230458	yes	TRUE	TRUE
XLOC_004426	uc001lge.2,uc001lgf.2,uc001lgg.2	chr10:124134093-124191871	8.50829	9.4558	8.21726	9.62798	1.11136	0.0957872	no	1.17168	0.0131341	yes	-1.03542	0.652346	no	1.01821	0.836571	no	TRUE	TRUE
XLOC_004429	uc001lgj.2	chr10:124221040-124274424	5.56928	7.3508	10.3068	10.4575	1.31988	0.000230458	yes	1.01462	0.863972	no	1.85065	0.000230458	yes	1.42263	0.000230458	yes	TRUE	TRUE
XLOC_004432	uc001lgu.3,uc010qua.1	chr10:124591670-124658230	1.43513	1.49607	1.86719	1.99569	1.04246	0.721216	no	1.06882	0.569645	no	1.30106	0.0060259	yes	1.33395	0.00243168	yes	TRUE	TRUE
XLOC_004435	uc001lhb.3,uc010qub.2	chr10:124768428-124817807	3.4954	2.45588	6.36247	5.0284	-1.42328	0.000230458	yes	-1.26531	0.000230458	yes	1.82024	0.000230458	yes	2.04749	0.000230458	yes	TRUE	TRUE
XLOC_004439	uc001lhd.2,uc001lhe.2,uc001lhf.4,uc009yah.2,uc010qud.1	chr10:124913759-124924886	119.824	169.023	129.12	153.22	1.41059	0.000230458	yes	1.18665	0.0131341	yes	1.07758	0.336736	no	-1.10314	0.183355	no	TRUE	TRUE
XLOC_004446	uc001lhs.2,uc001lht.2,uc009yai.2	chr10:126150340-126305131	11.7397	10.9883	13.5604	11.3943	-1.06838	0.422528	no	-1.1901	0.0196575	yes	1.15509	0.0504438	no	1.03695	0.707884	no	TRUE	TRUE
XLOC_004449	uc001lib.4	chr10:126490353-126525239	7.46781	9.84303	7.26059	9.25136	1.31806	0.000230458	yes	1.27419	0.000230458	yes	-1.02854	0.693394	no	-1.06395	0.351312	no	TRUE	TRUE
XLOC_004457	uc001ljb.4,uc001ljc.4,uc001ljd.4,uc010quj.2,uc021qar.1	chr10:127512087-127698162	25.381	40.1488	23.8511	33.7872	1.58184	0.000230458	yes	1.41659	0.000440512	yes	-1.06414	0.634894	no	-1.18828	0.0948331	no	TRUE	TRUE
XLOC_004459	uc001ljt.3,uc009yaq.3,uc010qun.2	chr10:128588858-129250781	36.5887	33.7089	46.2135	40.383	-1.08543	0.314601	no	-1.14438	0.0701858	no	1.26305	0.000440512	yes	1.19799	0.0154796	yes	TRUE	TRUE
XLOC_004463	uc001lkb.3,uc001lkd.3,uc009yat.3,uc009yau.2,uc010quq.1	chr10:129705082-129884362	2.41684	3.09009	2.08294	2.8697	1.27857	0.000836683	yes	1.37772	0.000230458	yes	-1.1603	0.0441945	yes	-1.0768	0.389485	no	TRUE	TRUE
XLOC_004472	uc001lkm.2,uc001lkn.2,uc021qay.1	chr10:131934638-131982785	57.7461	91.3222	52.7338	72.3849	1.58144	0.000230458	yes	1.37265	0.000230458	yes	-1.09505	0.208911	no	-1.26162	0.000230458	yes	TRUE	TRUE
XLOC_004475	uc001lkr.3,uc001lks.3,uc001lkt.3,uc009yay.3	chr10:133747959-133770053	17.9235	20.9167	18.7063	21.4848	1.167	0.010586	yes	1.14853	0.0235721	yes	1.04367	0.570811	no	1.02716	0.737606	no	TRUE	TRUE
XLOC_004480	uc009ybb.3	chr10:133999199-134019460	2.18501	4.0466	2.38674	3.54741	1.85198	0.000230458	yes	1.4863	0.000230458	yes	1.09232	0.228925	no	-1.14072	0.0192821	yes	TRUE	TRUE
XLOC_004481	uc001llf.2,uc001lli.2,uc001llj.2,uc001llk.4,uc010quv.1,uc010quw.1	chr10:134020995-134195010	3.0247	1.86574	3.04143	2.18491	-1.62118	0.000230458	yes	-1.39202	0.00791977	yes	1.00553	0.974077	no	1.17107	0.27649	no	TRUE	TRUE
XLOC_004482	uc001lll.4,uc009ybe.3	chr10:134210701-134231373	28.6196	28.7157	32.9146	30.7895	1.00336	0.971708	no	-1.06902	0.385196	no	1.15007	0.0335826	yes	1.07222	0.353469	no	TRUE	TRUE
XLOC_004490	uc001llz.1,uc001lma.1,uc001lmb.1	chr10:134957608-135039916	2.92827	3.42972	2.65695	2.73355	1.17124	0.140549	no	1.02883	0.850784	no	-1.10212	0.397112	no	-1.25468	0.0323606	yes	TRUE	TRUE
XLOC_004493	uc001lmj.1,uc001lml.1,uc001lmp.2,uc001lmq.1,uc001lmr.2,uc021qbf.1	chr10:135093137-135166187	47.1363	75.9936	46.9639	63.3634	1.61221	0.000230458	yes	1.34919	0.00276365	yes	-1.00367	0.980007	no	-1.19933	0.068741	no	TRUE	TRUE
XLOC_004494	uc001lmv.3,uc001lmx.3,uc001lmy.3	chr10:135192740-135205395	3.2448	3.87125	3.40094	3.96346	1.19306	0.0148247	yes	1.1654	0.0612489	no	1.04812	0.647319	no	1.02382	0.799635	no	TRUE	TRUE
XLOC_004495	uc001lnd.3,uc010qve.2	chr10:135207591-135238121	19.8792	21.4246	15.8713	18.3279	1.07774	0.332646	no	1.15478	0.0334779	yes	-1.25252	0.00102672	yes	-1.16896	0.0271128	yes	TRUE	TRUE
XLOC_004504	uc001ifs.1	chr10:848717-977811	16.9322	21.6328	20.7856	24.4016	1.27761	0.000230458	yes	1.17397	0.023085	yes	1.22758	0.00209083	yes	1.12799	0.0976908	no	TRUE	TRUE
XLOC_004506	uc001ifz.3,uc001iga.3,uc001igc.3	chr10:1064846-1178237	109.257	166.683	81.4414	136.954	1.5256	0.000230458	yes	1.68163	0.000230458	yes	-1.34154	0.000230458	yes	-1.21707	0.00388752	yes	TRUE	TRUE
XLOC_004517	uc001igr.2,uc001igt.2,uc001igu.1,uc009xhv.2,uc010qah.2,uc010qai.2	chr10:3179115-3215033	20.0268	24.2534	21.1691	27.1072	1.21105	0.00388752	yes	1.28051	0.000440512	yes	1.05704	0.491443	no	1.11767	0.121764	no	TRUE	TRUE
XLOC_004523	uc001iha.3,uc001ihb.2,uc010qaj.2,uc010qal.2	chr10:3818187-3827473	8.67166	10.6058	11.1387	11.2301	1.22304	0.00226187	yes	1.00821	0.935747	no	1.28449	0.000230458	yes	1.05886	0.467271	no	TRUE	TRUE
XLOC_004538	uc001iic.2	chr10:5540657-5541533	142.237	109.807	145.306	116.806	-1.29534	0.000230458	yes	-1.24399	0.000641404	yes	1.02158	0.816601	no	1.06374	0.419028	no	TRUE	TRUE
XLOC_004546	uc001iig.2,uc009xic.2	chr10:5680819-5708558	10.7346	12.1701	10.6327	10.9664	1.13373	0.0236913	yes	1.03138	0.669066	no	-1.00958	0.90893	no	-1.10976	0.0648653	no	TRUE	TRUE
XLOC_004547	uc001iil.4,uc001iim.4,uc009xid.3	chr10:5807185-5855512	142.704	173.97	130.982	161.1	1.2191	0.00191954	yes	1.22994	0.00121219	yes	-1.08949	0.225798	no	-1.07989	0.290557	no	TRUE	TRUE
XLOC_004558	uc001ijn.2,uc001ijo.2,uc009xio.2,uc010qay.2	chr10:7199935-7453457	4.20644	5.60869	4.89609	5.58784	1.33336	0.00357021	yes	1.14129	0.26124	no	1.16395	0.227898	no	-1.00373	0.977729	no	TRUE	TRUE
XLOC_004563	linc-KIN-5,uc001ijx.1,uc010qbg.1	chr10:8092412-8095448	57.8674	45.7666	84.7057	57.8238	-1.2644	0.00157025	yes	-1.46489	0.000230458	yes	1.46379	0.000230458	yes	1.26345	0.00325245	yes	TRUE	TRUE
XLOC_004577	uc001iks.1,uc001ikt.3	chr10:11500760-11653781	8.84208	10.748	8.53012	9.83493	1.21555	0.00763216	yes	1.15297	0.051749	no	-1.03657	0.699269	no	-1.09284	0.264934	no	TRUE	TRUE
XLOC_004579	uc001ila.3,uc001ilb.3,uc001ilc.3,uc009xiz.2	chr10:11962020-12085169	9.1592	8.99523	7.96549	7.96246	-1.01823	0.847972	no	-1.00038	0.996641	no	-1.14986	0.0444107	yes	-1.1297	0.0835284	no	TRUE	TRUE
XLOC_004580	uc001ilj.3	chr10:12171639-12292589	35.2853	50.675	34.2177	41.8004	1.43615	0.000230458	yes	1.2216	0.0861945	no	-1.0312	0.838721	no	-1.21231	0.0848304	no	TRUE	TRUE
XLOC_004585	uc001ime.3,uc001imf.3	chr10:13319795-13342130	6.96922	6.88916	8.32667	7.59989	-1.01162	0.902221	no	-1.09563	0.163353	no	1.19478	0.00388752	yes	1.10317	0.143404	no	TRUE	TRUE
XLOC_004586	uc001imh.3,uc001imk.3,uc009xje.3,uc010qbs.2,uc010qbt.2,uc021pnc.1,uc021pnd.1	chr10:13359422-13390298	28.4187	37.8827	30.7515	36.1606	1.33302	0.000230458	yes	1.1759	0.0154796	yes	1.08209	0.28788	no	-1.04762	0.568181	no	TRUE	TRUE
XLOC_004587	uc001imm.2,uc001imn.3,uc001imo.4	chr10:13480483-13571474	1.90423	2.25137	2.74823	1.39422	1.1823	0.654081	no	-1.97116	0.00587454	yes	1.44322	0.174158	no	-1.61479	0.135884	no	TRUE	TRUE
XLOC_004588	uc001ims.3,uc001imt.1,uc001imu.1,uc009xjf.1	chr10:13628938-14504143	1.35686	0.94625	1.29652	1.14045	-1.43393	0.0136615	yes	-1.13685	0.371953	no	-1.04654	0.803941	no	1.20523	0.22208	no	TRUE	TRUE
XLOC_004589	uc001imx.1,uc001imy.1,uc001imz.1,uc001ina.1,uc009xjg.1	chr10:14560557-14816896	5.43077	4.38487	4.2399	2.97442	-1.23852	0.000440512	yes	-1.42545	0.000230458	yes	-1.28087	0.000230458	yes	-1.47419	0.000230458	yes	TRUE	TRUE
XLOC_004592	uc001ink.3,uc001inl.3,uc001inm.3,uc001inn.3,uc001ino.3,uc001inp.3,uc001inq.3,uc001inr.3,uc001inv.3,uc009xji.3,uc010qbx.2,uc010qby.1,uc021pni.1	chr10:14920781-15130775	11.2901	9.18532	14.8288	11.4034	-1.22915	0.0411056	yes	-1.30038	0.00209083	yes	1.31343	0.000440512	yes	1.24148	0.0334779	yes	TRUE	TRUE
XLOC_004594	uc001inz.1,uc001ioa.1,uc010qbz.1	chr10:15146414-15210695	2.82066	3.37903	1.62388	2.04654	1.19796	0.00763216	yes	1.26028	0.000836683	yes	-1.73699	0.000230458	yes	-1.65109	0.000230458	yes	TRUE	TRUE
XLOC_004599	uc001iod.1,uc001ioe.1	chr10:15820174-15902537	10.9956	12.1743	10.8025	12.4798	1.1072	0.0745062	no	1.15527	0.00934004	yes	-1.01788	0.815208	no	1.02509	0.737606	no	TRUE	TRUE
XLOC_004601	uc001iok.3,uc001iol.3,uc001iom.3,uc001ion.3	chr10:16632616-16859510	31.864	51.8332	28.6198	50.8556	1.6267	0.000230458	yes	1.77694	0.000230458	yes	-1.11336	0.236578	no	-1.01922	0.869593	no	TRUE	TRUE
XLOC_004605	uc001ipd.3	chr10:17357135-17498447	8.55809	6.5155	10.9375	8.52047	-1.3135	0.00292692	yes	-1.28367	0.00947722	yes	1.27803	0.0115357	yes	1.30772	0.00308975	yes	TRUE	TRUE
XLOC_004606	uc001ipg.3,uc001iph.1,uc001ipi.3	chr10:17604705-17659407	13.3941	19.4481	20.7025	18.6773	1.45199	0.000230458	yes	-1.10843	0.139239	no	1.54564	0.000230458	yes	-1.04127	0.638345	no	TRUE	TRUE
XLOC_004614	uc001iqi.3,uc001iqk.3,uc021pnu.1	chr10:21068902-21463116	21.7664	22.1281	18.6008	16.6321	1.01662	0.861639	no	-1.11837	0.106311	no	-1.17019	0.0150864	yes	-1.33045	0.000230458	yes	TRUE	TRUE
XLOC_004621	uc001irc.3	chr10:22045476-22292650	34.4164	34.544	35.9873	29.0483	1.00371	0.97161	no	-1.23888	0.00191954	yes	1.04564	0.588502	no	-1.18919	0.0101726	yes	TRUE	TRUE
XLOC_004626	uc001irl.4,uc010qcu.2	chr10:22823765-23003503	12.9283	12.5045	22.5516	20.8077	-1.03389	0.703871	no	-1.08381	0.267241	no	1.74436	0.000230458	yes	1.66402	0.000230458	yes	TRUE	TRUE
XLOC_004631	uc001isb.2,uc001isc.1,uc001isd.1,uc009xkl.1,uc010qdc.1	chr10:24872381-25013679	6.59095	8.68916	7.4558	7.49532	1.31835	0.000230458	yes	1.0053	0.960349	no	1.13122	0.0860131	no	-1.15928	0.034375	yes	TRUE	TRUE
XLOC_004632	uc001ise.1,uc010qdd.1	chr10:25137553-25242173	2.14466	2.67835	1.84079	1.93872	1.24885	0.0254817	yes	1.0532	0.74574	no	-1.16508	0.18688	no	-1.3815	0.00777864	yes	TRUE	TRUE
XLOC_004639	uc001isx.3,uc001isy.3,uc001isz.3,uc001ita.3,uc001itb.3,uc001itc.3,uc001itd.3,uc001ite.3,uc010qdg.2,uc010qdh.2,uc010qdi.2,uc010qdj.2,uc010qdk.2	chr10:26986594-27150098	19.945	17.1574	19.6269	16.0891	-1.16247	0.0412105	yes	-1.21989	0.00481643	yes	-1.01621	0.868502	no	-1.0664	0.455778	no	TRUE	TRUE
XLOC_004641	uc001itg.2,uc001ith.2,uc009xku.1	chr10:27264908-27389427	4.67076	4.20554	4.01151	3.97838	-1.11062	0.130015	no	-1.00833	0.941765	no	-1.16434	0.0251141	yes	-1.0571	0.520724	no	TRUE	TRUE
XLOC_004642	uc001iti.3,uc001itj.3,uc001itk.2,uc010qdl.2	chr10:27396369-27475848	47.1188	59.0302	43.7909	53.7366	1.2528	0.00209083	yes	1.22712	0.00557752	yes	-1.076	0.387768	no	-1.09851	0.253355	no	TRUE	TRUE
XLOC_004643	uc001ito.3,uc001itp.3,uc001itq.3,uc001itr.1,uc010qdm.2,uc010qdn.2,uc010qdo.2,uc010qdp.2	chr10:27484142-27531068	13.1101	12.8436	20.138	17.1248	-1.02075	0.829447	no	-1.17596	0.0143044	yes	1.53607	0.000230458	yes	1.33333	0.000230458	yes	TRUE	TRUE
XLOC_004648	uc001itx.4,uc001ity.4	chr10:27961561-28056714	1.25657	1.13403	2.30452	1.88785	-1.10806	0.291273	no	-1.22071	0.00341042	yes	1.83398	0.000230458	yes	1.66473	0.000230458	yes	TRUE	TRUE
XLOC_004650	uc001iua.1,uc001iub.1,uc009xla.2	chr10:28339920-28592017	16.9654	13.5674	11.5383	10.3241	-1.25045	0.0119386	yes	-1.11761	0.18908	no	-1.47036	0.000230458	yes	-1.31415	0.00139332	yes	TRUE	TRUE
XLOC_004655	uc001iut.1,uc001iuu.1,uc009xlc.2,uc009xld.1,uc010qdw.1	chr10:29698482-30025969	9.68346	8.11032	10.2049	9.08796	-1.19397	0.0204072	yes	-1.1229	0.138456	no	1.05385	0.565176	no	1.12054	0.157192	no	TRUE	TRUE
XLOC_004670	uc010qed.2,uc021pov.1	chr10:31605456-31818742	1.95624	1.63205	1.31735	0.947209	-1.19864	0.0360301	yes	-1.39077	0.0132654	yes	-1.48498	0.000230458	yes	-1.72301	0.000230458	yes	TRUE	TRUE
XLOC_004672	uc001ivx.1,uc001ivy.1,uc001ivz.1,uc001iwb.1,uc001iwc.1,uc009xlq.1,uc009xlr.1,uc009xls.2	chr10:32070997-32220653	27.6763	29.2445	27.9405	24.6313	1.05666	0.511848	no	-1.13435	0.0912511	no	1.00955	0.929515	no	-1.18729	0.0140478	yes	TRUE	TRUE
XLOC_004673	uc001iwe.4	chr10:32269898-32345395	42.354	57.469	55.3473	67.5913	1.35687	0.000230458	yes	1.22122	0.00157025	yes	1.30678	0.000230458	yes	1.17613	0.012466	yes	TRUE	TRUE
XLOC_004675	uc001iwr.4,uc001iws.4,uc001iwt.4	chr10:33189232-33247293	81.0248	116.123	80.0622	88.5494	1.43318	0.000230458	yes	1.10601	0.155642	no	-1.01202	0.900909	no	-1.31139	0.000230458	yes	TRUE	TRUE
XLOC_004677	uc001iwv.4,uc001iww.4,uc001iwx.4,uc001iwy.4,uc001iwz.2,uc001ixa.2,uc001ixb.2,uc001ixc.1,uc009xlz.3	chr10:33466418-33624006	22.0505	25.1096	31.6053	30.3445	1.13873	0.0895819	no	-1.04155	0.66112	no	1.43331	0.000230458	yes	1.20848	0.00720198	yes	TRUE	TRUE
XLOC_004680	uc001ixo.2,uc001ixp.2,uc001ixq.2,uc001ixr.2,uc001ixs.1,uc001ixt.1,uc001ixu.2,uc010qej.2,uc010qek.2,uc010qel.2,uc010qem.2,uc010qen.2,uc010qeo.2,uc010qep.2,uc010qeq.2	chr10:34398487-35104253	18.782	20.5978	16.4238	16.829	1.09668	0.223325	no	1.02467	0.80045	no	-1.14358	0.0640899	no	-1.22395	0.00121219	yes	TRUE	TRUE
XLOC_004682	uc001ixv.3,uc001ixw.3,uc009xma.3,uc010qer.2,uc010qes.2,uc021ppa.1	chr10:35297478-35379570	13.2103	17.0861	14.2086	17.378	1.29339	0.000230458	yes	1.22306	0.00587454	yes	1.07557	0.376616	no	1.01708	0.870662	no	TRUE	TRUE
XLOC_004684	uc001iyz.1	chr10:35924416-35931215	3.85381	5.00251	3.42533	3.15335	1.29807	0.000230458	yes	-1.08625	0.241178	no	-1.12509	0.0558289	no	-1.58641	0.000230458	yes	TRUE	TRUE
XLOC_004688	uc001izc.3,uc001izd.1,uc009xmc.2,uc010qeu.1	chr10:38090446-38149768	4.49592	3.95226	3.65143	3.85348	-1.13756	0.0292913	yes	1.05533	0.46099	no	-1.23128	0.000440512	yes	-1.02563	0.756347	no	TRUE	TRUE
XLOC_004692	linc-ZNF25-1	chr10:42383248-42597200	1.10194	0.884359	3.19458	2.19633	-1.24603	0.333524	no	-1.45451	0.000641404	yes	2.89905	0.000230458	yes	2.48353	0.000230458	yes	TRUE	TRUE
XLOC_004693	linc-ZNF25-4	chr10:42383248-42597200	0.690761	0.536696	1.76387	1.22313	-1.28706	0.372065	no	-1.4421	0.0159985	yes	2.55352	0.000230458	yes	2.279	0.00308975	yes	TRUE	TRUE
XLOC_004696	uc001jaa.4,uc001jab.4,uc001jac.4	chr10:43008758-43048280	0.976611	0.538248	1.0407	0.516088	-1.81443	0.000230458	yes	-2.01652	0.000230458	yes	1.06562	0.356905	no	-1.04294	0.571516	no	TRUE	TRUE
XLOC_004697	uc001jaf.1,uc001jag.1,uc009xmg.1	chr10:43068565-43133992	6.89264	3.4571	6.41663	3.81794	-1.99376	0.000230458	yes	-1.68065	0.000230458	yes	-1.07418	0.458365	no	1.10438	0.187468	no	TRUE	TRUE
XLOC_004703	uc001jaw.4,uc001jax.4,uc009xmj.3,uc009xmk.3,uc021pph.1	chr10:44048436-44070066	3.6728	5.51684	5.69831	7.96133	1.50208	0.000230458	yes	1.39714	0.000230458	yes	1.55149	0.000230458	yes	1.4431	0.000230458	yes	TRUE	TRUE
XLOC_004704	uc001jbb.3,uc001jbc.3	chr10:44124264-44170147	21.0818	16.3754	23.1722	17.209	-1.28741	0.000230458	yes	-1.34652	0.000230458	yes	1.09916	0.147986	no	1.05091	0.444845	no	TRUE	TRUE
XLOC_004711	uc001jbf.3,uc001jbh.3,uc001jbi.3,uc021ppl.1,uc021ppm.1	chr10:44865571-44881457	13.6751	13.565	6.82736	9.04444	-1.00812	0.941349	no	1.32473	0.000230458	yes	-2.00299	0.000230458	yes	-1.49982	0.000230458	yes	TRUE	TRUE
XLOC_004720	uc001jcg.1,uc001jch.2,uc001jci.1,uc001jcj.1,uc001jck.1	chr10:45950030-46090371	4.39487	1.38045	4.42577	1.42691	-3.18365	0.000230458	yes	-3.10165	0.000230458	yes	1.00703	0.959271	no	1.03366	0.756771	no	TRUE	TRUE
XLOC_004721	uc001jcl.4,uc001jcm.4,uc001jcn.4,uc001jco.4,uc001jcp.4,uc001jcr.2,uc009xmu.3	chr10:46110782-46168362	0.993314	1.07787	1.30793	1.27154	1.08513	0.495002	no	-1.02862	0.805773	no	1.31673	0.00292692	yes	1.17968	0.0837085	no	TRUE	TRUE
XLOC_004765	uc001jie.3,uc009xog.3,uc009xoh.2,uc010qgt.2,uc010qgu.2	chr10:50942686-50970425	2.27366	1.83572	1.28636	1.44623	-1.23857	0.000641404	yes	1.12428	0.133947	no	-1.76751	0.000230458	yes	-1.26931	0.000440512	yes	TRUE	TRUE
XLOC_004779	linc-CSTF2T-3	chr10:54204760-54230293	26.4359	27.3565	37.0596	24.22	1.03482	0.809493	no	-1.53012	0.000230458	yes	1.40187	0.000641404	yes	-1.1295	0.270898	no	TRUE	TRUE
XLOC_004786	uc001jjx.1,uc001jjy.1,uc001jka.1	chr10:58117198-58121034	44.0478	53.3665	38.4428	49.3654	1.21156	0.00357021	yes	1.28413	0.000230458	yes	-1.1458	0.043555	yes	-1.08105	0.285366	no	TRUE	TRUE
XLOC_004790	uc001jkb.3	chr10:59951277-60027714	5.01565	5.87502	5.47769	5.0702	1.17134	0.00341042	yes	-1.08037	0.224336	no	1.09212	0.158995	no	-1.15874	0.00891505	yes	TRUE	TRUE
XLOC_004792	uc010qig.1	chr10:61410517-61469662	1.80983	2.49414	1.5515	1.58404	1.37811	0.000230458	yes	1.02097	0.809843	no	-1.1665	0.0123359	yes	-1.57454	0.000230458	yes	TRUE	TRUE
XLOC_004794	uc001jks.4	chr10:61548505-61666414	25.8886	30.0559	21.0965	25.7663	1.16097	0.023085	yes	1.22135	0.00157025	yes	-1.22715	0.000440512	yes	-1.16648	0.0224789	yes	TRUE	TRUE
XLOC_004796	uc001jkv.3,uc001jkw.3,uc001jkx.3,uc001jky.3,uc001jkz.4,uc001jla.1,uc001jlb.1,uc001jlc.1,uc009xpa.3,uc010qih.2	chr10:61786055-62493284	25.6924	20.2852	28.6202	20.1543	-1.26656	0.022844	yes	-1.42005	0.000230458	yes	1.11396	0.3422	no	-1.00649	0.965142	no	TRUE	TRUE
XLOC_004797	uc001jlh.3,uc001jli.3,uc001jlj.3,uc001jlk.3,uc001jlm.3,uc009xpd.3,uc009xpe.2	chr10:62629197-62761198	2.33659	3.12664	1.85753	2.39043	1.33812	0.000230458	yes	1.28689	0.000230458	yes	-1.2579	0.000230458	yes	-1.30798	0.000230458	yes	TRUE	TRUE
XLOC_004815	uc001jnb.3,uc001jnc.3	chr10:69556426-69597937	12.0722	9.70354	21.0166	12.5731	-1.2441	0.00139332	yes	-1.67155	0.000230458	yes	1.74091	0.000230458	yes	1.29572	0.000230458	yes	TRUE	TRUE
XLOC_004819	uc001jnr.1,uc001jns.1,uc001jnt.1,uc001jnu.1,uc001jnv.1	chr10:70042270-70167051	6.293	3.54165	6.36886	3.99589	-1.77686	0.0266609	yes	-1.59385	0.037205	yes	1.01205	0.96733	no	1.12826	0.728281	no	TRUE	TRUE
XLOC_004826	uc001jqp.2,uc010qjg.2,uc021psi.1	chr10:71812356-71892690	4.09077	5.00374	4.45158	5.53196	1.22318	0.0822188	no	1.2427	0.0180341	yes	1.0882	0.446124	no	1.10557	0.419125	no	TRUE	TRUE
XLOC_004827	uc001jqr.3,uc001jqs.3,uc010qjh.2,uc010qji.2,uc010qjj.2	chr10:71897732-71930285	50.1195	58.1851	53.0316	62.9897	1.16093	0.0245214	yes	1.18778	0.00647306	yes	1.0581	0.471056	no	1.08257	0.275327	no	TRUE	TRUE
XLOC_004828	uc001jqv.1	chr10:71962585-71993190	97.278	131.258	93.9999	111.757	1.34931	0.000230458	yes	1.18891	0.00572663	yes	-1.03487	0.682314	no	-1.17449	0.0135321	yes	TRUE	TRUE
XLOC_004830	uc001jqx.1,uc001jqy.1,uc001jqz.1	chr10:72058663-72142412	6.8876	8.46018	4.6574	5.91016	1.22832	0.000230458	yes	1.26898	0.000230458	yes	-1.47885	0.000230458	yes	-1.43146	0.000230458	yes	TRUE	TRUE
XLOC_004836	uc021psk.1	chr10:72972291-73062635	1.41095	0.926103	2.81278	1.00579	-1.52353	0.288677	no	-2.79659	0.0116709	yes	1.99354	0.096154	no	1.08605	0.870114	no	TRUE	TRUE
XLOC_004840	uc001jsm.3	chr10:73576054-73611094	202.109	179.371	208.04	181.09	-1.12677	0.0785599	no	-1.14882	0.0377469	yes	1.02935	0.737534	no	1.00958	0.919842	no	TRUE	TRUE
XLOC_004850	uc001jsz.2,uc001jta.2,uc010qjv.1	chr10:74092587-74114907	13.763	12.5227	15.833	15.8798	-1.09904	0.177673	no	1.00296	0.974393	no	1.1504	0.0437702	yes	1.26808	0.000230458	yes	TRUE	TRUE
XLOC_004852	uc001jtb.2,uc010qjw.2,uc010qjx.2	chr10:74119697-74385949	15.6961	13.4052	16.2197	13.4387	-1.1709	0.0154796	yes	-1.20694	0.00292692	yes	1.03336	0.710591	no	1.0025	0.976128	no	TRUE	TRUE
XLOC_004854	uc001jtg.3,uc001jth.3,uc010qka.2,uc010qkb.2,uc021ptj.1,uc021ptk.1	chr10:74764712-74856732	27.3065	52.511	20.4038	31.3239	1.92302	0.000230458	yes	1.5352	0.000230458	yes	-1.3383	0.000230458	yes	-1.67639	0.000230458	yes	TRUE	TRUE
XLOC_004857	uc001jtn.3,uc001jto.3,uc009xqx.3,uc009xqy.3	chr10:74891813-74927874	11.566	13.7397	10.8618	12.8322	1.18794	0.0042001	yes	1.18141	0.00820007	yes	-1.06483	0.382656	no	-1.07072	0.339909	no	TRUE	TRUE
XLOC_004858	uc001jts.1,uc010qkg.2	chr10:74927876-75118617	92.6182	116.776	87.3724	113.176	1.26083	0.00157025	yes	1.29533	0.000641404	yes	-1.06004	0.563736	no	-1.03181	0.754554	no	TRUE	TRUE
XLOC_004860	uc001jtz.2,uc001jua.2,uc009xre.3,uc009xrf.1,uc010qki.1	chr10:75135188-75173841	46.7483	58.8342	49.209	55.7891	1.25853	0.000440512	yes	1.13372	0.0727189	no	1.05264	0.523323	no	-1.05458	0.513909	no	TRUE	TRUE
XLOC_004863	uc001juk.3,uc001jul.3,uc001juo.3,uc001jup.3,uc001juq.1,uc010qkk.2,uc010qkl.1	chr10:75196562-75391309	4.61532	3.9712	6.57712	6.11277	-1.1622	0.304518	no	-1.07596	0.512939	no	1.42506	0.0136615	yes	1.53928	0.000230458	yes	TRUE	TRUE
XLOC_004870	uc001jvm.2,uc001jvo.2,uc001jvp.2,uc001jvq.2,uc001jvr.2,uc001jvs.2,uc001jvv.2,uc001jvw.1,uc001jvx.1,uc009xrp.1,uc010qkv.2	chr10:75572257-75634349	12.4559	10.4095	7.42128	7.52531	-1.19659	0.0111348	yes	1.01402	0.905071	no	-1.6784	0.000230458	yes	-1.38327	0.000230458	yes	TRUE	TRUE
XLOC_004872	uc001jwf.3,uc001jwg.3,uc001jwh.3,uc010qla.2	chr10:75880014-75910840	11.3421	13.5969	10.1318	12.1549	1.1988	0.00587454	yes	1.19968	0.00496913	yes	-1.11946	0.109593	no	-1.11864	0.114021	no	TRUE	TRUE
XLOC_004874	uc001jwr.3,uc001jws.3,uc001jwt.3,uc001jwu.3,uc001jwv.3,uc001jww.3,uc009xrs.3	chr10:76854189-76868970	2.97838	3.55464	3.33706	4.13214	1.19348	0.0855678	no	1.23826	0.0150864	yes	1.12043	0.27862	no	1.16246	0.106647	no	TRUE	TRUE
XLOC_004875	uc001jxb.3	chr10:76993728-76995770	17.7599	23.6745	30.5774	31.32	1.33303	0.000230458	yes	1.02429	0.776963	no	1.72171	0.000230458	yes	1.32294	0.000230458	yes	TRUE	TRUE
XLOC_004877	uc001jxg.3	chr10:77157602-77169407	1.00934	1.11146	1.88169	1.58957	1.10118	0.525691	no	-1.18377	0.115669	no	1.86428	0.000230458	yes	1.43016	0.00243168	yes	TRUE	TRUE
XLOC_004882	uc001jzi.3,uc001jzj.3,uc001jzk.3,uc001jzl.4	chr10:79549614-79686348	20.637	18.1369	16.5534	16.2731	-1.13785	0.0724375	no	-1.01722	0.86821	no	-1.24669	0.00209083	yes	-1.11453	0.153595	no	TRUE	TRUE
XLOC_004883	uc001jzn.3	chr10:79729783-79789298	3.9956	5.13539	3.55866	4.89899	1.28526	0.000230458	yes	1.37664	0.000230458	yes	-1.12278	0.0423811	yes	-1.04825	0.533737	no	TRUE	TRUE
XLOC_004889	uc001kak.3,uc010qlr.2	chr10:81142080-81205383	3.17304	2.68788	5.52431	5.00348	-1.1805	0.00512146	yes	-1.10409	0.0892374	no	1.74101	0.000230458	yes	1.8615	0.000230458	yes	TRUE	TRUE
XLOC_004895	uc001kbh.3	chr10:81697443-81742596	1.06438	0.733641	1.4212	1.22394	-1.45082	0.00647306	yes	-1.16117	0.240018	no	1.33524	0.0177793	yes	1.66831	0.000230458	yes	TRUE	TRUE
XLOC_004896	uc001kbi.4,uc001kbj.4,uc009xsk.3,uc009xsl.3,uc009xsm.3	chr10:81805988-81852307	1.29169	0.790163	1.43172	1.2343	-1.63471	0.000230458	yes	-1.15994	0.260629	no	1.10841	0.472499	no	1.56208	0.000440512	yes	TRUE	TRUE
XLOC_004897	uc001kbq.1,uc001kbr.1,uc001kbs.1,uc001kbt.1,uc001kbu.1,uc010qlx.1,uc010qly.1	chr10:81914879-81965433	22.8524	22.043	19.8305	20.2506	-1.03672	0.677834	no	1.02118	0.829539	no	-1.15239	0.0366856	yes	-1.08851	0.256016	no	TRUE	TRUE
XLOC_004919	uc001kec.1	chr10:88724898-88784487	2.57804	1.01558	2.5125	1.05285	-2.53849	0.000230458	yes	-2.38638	0.000230458	yes	-1.02609	0.894573	no	1.0367	0.892438	no	TRUE	TRUE
XLOC_004920	uc001keg.3,uc001keh.3,uc010qmp.2	chr10:88809958-88854776	72.2713	67.5838	58.6464	51.461	-1.06936	0.372708	no	-1.13963	0.0522751	no	-1.23232	0.000440512	yes	-1.3133	0.000230458	yes	TRUE	TRUE
XLOC_004924	uc001key.1,uc001kez.1,uc010qmr.1	chr10:89507835-89578029	14.3034	17.6334	13.8923	15.1307	1.23281	0.00174577	yes	1.08914	0.293034	no	-1.02959	0.766266	no	-1.16541	0.0332526	yes	TRUE	TRUE
XLOC_004928	uc001kfd.2,uc001kfe.3,uc009xtj.3,uc010qms.1	chr10:89892042-90344575	4.40164	4.32199	3.9126	3.89603	-1.01843	0.812556	no	-1.00425	0.964307	no	-1.12499	0.0488022	yes	-1.10933	0.106912	no	TRUE	TRUE
XLOC_004930	uc001kfp.3,uc001kfq.3,uc010qmy.2,uc010qmz.1	chr10:90640025-90775542	2.93085	1.76151	1.64696	1.3604	-1.66383	0.000230458	yes	-1.21064	0.206405	no	-1.77955	0.000230458	yes	-1.29485	0.0659523	no	TRUE	TRUE
XLOC_004939	uc001kgn.2,uc001kgo.2,uc001kgp.2,uc009xtu.2	chr10:91339253-91410579	3.84995	4.89539	2.6866	3.34975	1.27155	0.000230458	yes	1.24684	0.00243168	yes	-1.43302	0.000230458	yes	-1.46142	0.000230458	yes	TRUE	TRUE
XLOC_004953	uc001kho.3	chr10:93388196-93392858	9.069	9.45336	10.1936	10.8646	1.04238	0.529761	no	1.06583	0.289152	no	1.124	0.0353661	yes	1.14928	0.011	yes	TRUE	TRUE
XLOC_004960	uc001khz.3,uc001kia.3,uc010qnp.2	chr10:94211440-94333873	13.8758	20.399	14.6628	18.8186	1.47011	0.000230458	yes	1.28342	0.000230458	yes	1.05672	0.54095	no	-1.08398	0.33506	no	TRUE	TRUE
XLOC_004962	uc001kin.3,uc001kio.3,uc001kip.4,uc009xuf.2	chr10:95066185-95242074	35.4343	30.7275	48.4922	41.4946	-1.15318	0.0374198	yes	-1.16864	0.0187858	yes	1.36851	0.000230458	yes	1.35041	0.000230458	yes	TRUE	TRUE
XLOC_004965	uc001kiz.2,uc001kjb.1,uc009xuh.1	chr10:95427639-95462913	3.42223	3.00227	2.62988	2.48583	-1.13988	0.0377469	yes	-1.05795	0.39264	no	-1.30129	0.000230458	yes	-1.20775	0.00209083	yes	TRUE	TRUE
XLOC_004969	uc001kjq.1,uc009xuk.1	chr10:95753745-96122735	6.15127	12.2628	3.95492	8.82617	1.99354	0.000230458	yes	2.23169	0.000230458	yes	-1.55535	0.000230458	yes	-1.38937	0.000230458	yes	TRUE	TRUE
XLOC_004973	uc001kkh.3	chr10:96997325-97050816	18.8333	21.0099	19.1009	21.8202	1.11557	0.0591499	no	1.14237	0.0235721	yes	1.01421	0.862991	no	1.03857	0.604116	no	TRUE	TRUE
XLOC_004975	uc001kky.3,uc001kkz.3,uc010qog.2,uc010qoh.2	chr10:97365685-97416567	34.1804	48.1253	31.5722	41.5437	1.40798	0.000230458	yes	1.31583	0.000230458	yes	-1.08261	0.27649	no	-1.15843	0.0289453	yes	TRUE	TRUE
XLOC_004976	uc001klb.4,uc001kld.3,uc009xux.1,uc010qoi.2	chr10:97423152-97453900	13.9307	15.989	8.78869	11.4176	1.14775	0.037956	yes	1.29912	0.000230458	yes	-1.58507	0.000230458	yes	-1.40038	0.000230458	yes	TRUE	TRUE
XLOC_004979	uc001kls.4,uc001klt.4,uc001klu.4,uc001klv.4,uc001klx.4,uc001kly.4,uc001kma.4,uc001kmb.4,uc001kmd.4,uc001kme.4	chr10:97951454-98032540	2.62456	1.74505	2.30715	1.43793	-1.504	0.000230458	yes	-1.60449	0.000230458	yes	-1.13758	0.0598455	no	-1.21358	0.0238084	yes	TRUE	TRUE
XLOC_004984	uc001kmw.2,uc001kna.3,uc001knb.3,uc009xvh.1,uc009xvj.3,uc009xvk.3	chr10:98757793-99052430	5.15225	5.28204	3.74184	4.18957	1.02519	0.76113	no	1.11966	0.0605446	no	-1.37693	0.000230458	yes	-1.26076	0.000230458	yes	TRUE	TRUE
XLOC_004985	uc001knd.1	chr10:99092253-99094458	29.6616	17.8527	52.6402	30.5397	-1.66146	0.000230458	yes	-1.72366	0.000230458	yes	1.77469	0.000230458	yes	1.71065	0.000230458	yes	TRUE	TRUE
XLOC_004986	uc001kne.3,uc001knf.3,uc009xvl.3,uc009xvm.3,uc009xvn.3,uc010qou.2	chr10:99116457-99161127	4.4925	10.1578	3.93233	9.10456	2.26106	0.000230458	yes	2.31531	0.000230458	yes	-1.14245	0.0241648	yes	-1.11568	0.103235	no	TRUE	TRUE
XLOC_004989	uc001knq.3,uc001knr.3,uc001kns.4,uc001knt.3,uc009xvs.3,uc009xvt.3,uc010qox.2	chr10:99218080-99258513	21.4186	21.0008	16.2009	16.2384	-1.01989	0.848714	no	1.00231	0.98132	no	-1.32206	0.000230458	yes	-1.29328	0.000230458	yes	TRUE	TRUE
XLOC_004990	uc001kob.4,uc001koc.4,uc001kod.4,uc001koe.3,uc009xvv.1	chr10:99344101-99436226	2.65749	2.71867	1.83326	1.5086	1.02302	0.946218	no	-1.21521	0.582486	no	-1.4496	0.183801	no	-1.80211	0.0333673	yes	TRUE	TRUE
XLOC_004991	uc001koh.1,uc001koi.2	chr10:99437180-99447015	11.843	12.0739	9.90431	9.88096	1.0195	0.815113	no	-1.00236	0.977455	no	-1.19574	0.00404581	yes	-1.22194	0.000641404	yes	TRUE	TRUE
XLOC_004999	uc001kpc.3,uc010qpe.2	chr10:100143321-100174978	19.8299	12.3633	18.542	13.2074	-1.60393	0.000230458	yes	-1.40391	0.000230458	yes	-1.06946	0.360236	no	1.06827	0.324354	no	TRUE	TRUE
XLOC_005000	uc001kpl.3,uc010qpg.2,uc010qph.1,uc021pwv.1	chr10:100175928-100206704	13.0546	11.2349	9.76504	8.4211	-1.16197	0.0212714	yes	-1.15959	0.0405594	yes	-1.33687	0.000230458	yes	-1.33414	0.000230458	yes	TRUE	TRUE
XLOC_005002	uc001kpr.3,uc009xwi.2	chr10:101156626-101190530	15.0014	21.4698	16.7038	21.6929	1.43119	0.000230458	yes	1.29868	0.000230458	yes	1.11348	0.0910815	no	1.01039	0.917068	no	TRUE	TRUE
XLOC_005004	uc001kpx.2,uc001kpy.2,uc009xwk.1,uc021pwy.1,uc021pwz.1	chr10:101369884-101419079	7.09843	8.77479	5.57768	6.35295	1.23616	0.00102672	yes	1.139	0.0769574	no	-1.27265	0.000230458	yes	-1.38122	0.000230458	yes	TRUE	TRUE
XLOC_005007	uc001kqg.2,uc001kqh.2,uc001kqj.2,uc010qpl.1	chr10:101635292-101770391	14.1006	14.8434	8.83491	10.287	1.05268	0.527484	no	1.16436	0.0311214	yes	-1.59601	0.000230458	yes	-1.44293	0.000230458	yes	TRUE	TRUE
XLOC_005009	uc001kqn.4,uc001kqo.4,uc001kqp.3,uc010qpm.2	chr10:101909846-101989390	19.7866	29.0574	17.0513	23.1511	1.46854	0.000230458	yes	1.35773	0.000230458	yes	-1.16042	0.0321351	yes	-1.25512	0.000440512	yes	TRUE	TRUE
XLOC_005010	uc001kqq.1,uc001kqr.1,uc001kqs.1,uc001kqt.1,uc010qpn.1	chr10:101992053-102027437	12.9394	14.1004	12.7831	15.0683	1.08973	0.196618	no	1.17877	0.00806282	yes	-1.01223	0.891379	no	1.06864	0.341904	no	TRUE	TRUE
XLOC_005012	uc001kqv.1,uc001kqw.1	chr10:102033712-102046445	25.1805	31.0398	23.8954	28.6579	1.23269	0.00139332	yes	1.19931	0.00557752	yes	-1.05378	0.52179	no	-1.08311	0.278158	no	TRUE	TRUE
XLOC_005015	uc001krc.1,uc001krd.1,uc001kre.1,uc001krf.1,uc001krg.1,uc001kri.1,uc009xwn.1,uc009xwo.1,uc010qpo.1,uc010qpp.1,uc010qpq.1	chr10:102246402-102289636	73.0206	91.2708	76.9855	89.7717	1.24993	0.000230458	yes	1.16609	0.0256031	yes	1.0543	0.520294	no	-1.0167	0.86672	no	TRUE	TRUE
XLOC_005023	uc001ktd.1,uc001kte.1,uc001ktf.3,uc001ktg.1,uc001kth.1,uc001kti.2,uc001ktj.2,uc001ktl.3,uc001ktm.3,uc010qqa.2,uc010qqc.2,uc010qqd.2	chr10:103330405-103455042	11.5338	7.14187	9.7993	6.23941	-1.61496	0.000230458	yes	-1.57055	0.000230458	yes	-1.177	0.152093	no	-1.14464	0.323071	no	TRUE	TRUE
XLOC_005024	uc001kto.3	chr10:103330405-103455042	14.9576	11.7787	10.9947	8.37587	-1.26989	0.0360301	yes	-1.31266	0.0326907	yes	-1.36044	0.0114023	yes	-1.40627	0.00404581	yes	TRUE	TRUE
XLOC_005029	uc001ktt.3	chr10:103541081-103543170	25.4922	36.8566	26.3811	35.5637	1.4458	0.000230458	yes	1.34807	0.000230458	yes	1.03487	0.637294	no	-1.03635	0.603568	no	TRUE	TRUE
XLOC_005030	uc001ktv.2,uc001ktw.2,uc009xws.2,uc009xwt.2,uc010qqe.1	chr10:103543297-103578715	32.781	26.4556	22.0567	19.5021	-1.23909	0.00102672	yes	-1.13099	0.0852931	no	-1.48622	0.000230458	yes	-1.35655	0.000230458	yes	TRUE	TRUE
XLOC_005032	uc001kui.3,uc009xwy.1	chr10:103605355-103815995	6.62012	7.09083	6.67473	7.76985	1.0711	0.407733	no	1.16407	0.0335826	yes	1.00825	0.934848	no	1.09576	0.269149	no	TRUE	TRUE
XLOC_005033	uc001kuk.4,uc001kul.3,uc009xwz.3	chr10:103866250-103881158	29.4304	23.2559	26.6547	22.5751	-1.2655	0.000440512	yes	-1.18071	0.0168869	yes	-1.10414	0.189815	no	-1.03016	0.752674	no	TRUE	TRUE
XLOC_005036	uc001kvg.1,uc001kvh.1,uc001kvi.1,uc009xxd.1	chr10:104162337-104183000	2.41168	3.10459	4.10924	4.02125	1.28731	0.139409	no	-1.02188	0.93307	no	1.70389	0.000836683	yes	1.29526	0.148068	no	TRUE	TRUE
XLOC_005037	uc001kvn.2	chr10:104183001-104192423	20.4156	18.1805	22.5707	19.821	-1.12294	0.049008	yes	-1.13873	0.0212714	yes	1.10556	0.0814433	no	1.09023	0.16371	no	TRUE	TRUE
XLOC_005039	uc001kvv.3,uc010qqn.2,uc010qqo.2	chr10:104238985-104262512	38.086	41.2951	15.6341	17.2821	1.08426	0.268886	no	1.10541	0.155108	no	-2.43609	0.000230458	yes	-2.38947	0.000230458	yes	TRUE	TRUE
XLOC_005045	uc001kwt.3,uc001kwu.3	chr10:105062552-105111196	5.96064	8.51462	5.10021	6.95384	1.42847	0.000230458	yes	1.36344	0.000230458	yes	-1.1687	0.0118053	yes	-1.22445	0.000230458	yes	TRUE	TRUE
XLOC_005046	uc001kww.2,uc001kwx.2,uc021pxl.1	chr10:105127723-105156270	359.864	438.481	340.435	390.626	1.21846	0.00451005	yes	1.14743	0.0625743	no	-1.05707	0.50759	no	-1.12251	0.126958	no	TRUE	TRUE
XLOC_005047	uc001kxa.3,uc001kxb.3,uc001kxc.3,uc001kxd.1	chr10:105206372-105212658	29.9217	17.3354	19.0921	11.8001	-1.72605	0.000230458	yes	-1.61796	0.000230458	yes	-1.56723	0.000230458	yes	-1.46909	0.000230458	yes	TRUE	TRUE
XLOC_005057	uc001kye.3,uc001kyf.3,uc001kyg.3,uc021pxv.1	chr10:106028630-106098195	1.08756	1.35326	0.675862	0.96462	1.24431	0.338091	no	1.42724	0.111842	no	-1.60915	0.0276995	yes	-1.40289	0.116668	no	TRUE	TRUE
XLOC_005062	uc001kyl.3,uc001kym.3,uc001kyn.2,uc001kyo.3,uc009xxs.3,uc021pxw.1	chr10:108333386-108924600	1.03057	1.2927	0.811038	0.694635	1.25435	0.0441945	yes	-1.16757	0.287121	no	-1.27068	0.071025	no	-1.86098	0.000230458	yes	TRUE	TRUE
XLOC_005067	uc001kyp.2,uc001kyq.2,uc009xxt.2,uc010qra.1,uc010qrb.2	chr10:111624521-111683311	12.4245	20.4697	13.2518	18.7719	1.64753	0.000230458	yes	1.41655	0.000230458	yes	1.06659	0.36334	no	-1.09044	0.251994	no	TRUE	TRUE
XLOC_005069	uc001kzc.4	chr10:112052756-112064707	10.8293	12.7477	10.5018	11.1625	1.17715	0.00191954	yes	1.06291	0.336203	no	-1.03119	0.671704	no	-1.14201	0.0186657	yes	TRUE	TRUE
XLOC_005072	uc010qrd.1	chr10:112628647-112631352	2.14599	1.37911	1.80758	0.957234	-1.55607	0.000230458	yes	-1.88834	0.000230458	yes	-1.18722	0.0688428	no	-1.44072	0.00209083	yes	TRUE	TRUE
XLOC_005073	uc001kzi.3,uc001kzj.3,uc001kzk.3,uc009xxw.2,uc010qrf.1	chr10:112631490-112679124	14.3271	11.5353	21.8776	17.6245	-1.24202	0.125076	no	-1.24132	0.1562	no	1.52701	0.00357021	yes	1.52788	0.000836683	yes	TRUE	TRUE
XLOC_005078	uc001kzp.3,uc001kzq.1,uc009xxy.2	chr10:113909621-113943537	3.55764	3.63389	2.22509	2.63562	1.02143	0.775969	no	1.1845	0.00435435	yes	-1.59887	0.000230458	yes	-1.37876	0.000230458	yes	TRUE	TRUE
XLOC_005080	uc001kzv.3,uc001kzw.3,uc009xya.1	chr10:114190057-114578504	16.9803	22.0329	17.0207	22.7272	1.29756	0.00292692	yes	1.33527	0.000440512	yes	1.00238	0.983414	no	1.03151	0.801924	no	TRUE	TRUE
XLOC_005084	uc001law.2	chr10:115594472-115677190	5.30342	6.78302	4.93487	6.64432	1.27899	0.043981	yes	1.3464	0.0140478	yes	-1.07468	0.634185	no	-1.02087	0.905821	no	TRUE	TRUE
XLOC_005085	uc001lbb.1,uc001lbc.1,uc001lbd.3,uc001lbe.3,uc009xyd.1	chr10:115880411-115934672	10.7222	8.37568	9.18144	7.27852	-1.28016	0.000440512	yes	-1.26144	0.00209083	yes	-1.16781	0.0515603	no	-1.15074	0.0839921	no	TRUE	TRUE
XLOC_005086	uc001lbm.3,uc001lbn.3,uc001lbo.3,uc001lbp.3,uc001lbq.1,uc001lbr.1,uc010qsd.2,uc010qse.2	chr10:116054582-116164515	8.80701	4.57404	4.5413	3.46717	-1.92543	0.000230458	yes	-1.3098	0.000230458	yes	-1.93931	0.000230458	yes	-1.31924	0.000230458	yes	TRUE	TRUE
XLOC_005087	uc001lbz.1,uc021pyu.1,uc021pyv.1,uc021pyw.1,uc021pyx.1,uc021pyy.1,uc021pyz.1,uc021pza.1,uc021pzb.1,uc021pzc.1,uc021pzd.1,uc021pze.1,uc021pzf.1	chr10:116190819-116581393	9.04001	9.02139	5.76074	6.27429	-1.00206	0.987139	no	1.08915	0.465898	no	-1.56924	0.00512146	yes	-1.43783	0.000230458	yes	TRUE	TRUE
XLOC_005089	uc001lci.3,uc001lcj.3,uc009xyr.3	chr10:117816375-118034206	173.777	155.589	150.057	123.084	-1.1169	0.293488	no	-1.21914	0.0434493	yes	-1.15807	0.158291	no	-1.26409	0.00934004	yes	TRUE	TRUE
XLOC_005092	uc001lct.3,uc001lcu.3	chr10:118430571-118886097	1.77528	2.34021	0.96612	1.33967	1.31822	0.163803	no	1.38665	0.161195	no	-1.83754	0.00404581	yes	-1.74686	0.0042001	yes	TRUE	TRUE
XLOC_005093	uc001lcy.4,uc001lcz.4,uc009xyw.3,uc010qso.2,uc010qsp.1,uc010qsq.1,uc021pzk.1	chr10:118430571-118886097	17.4571	18.8374	14.2575	15.5281	1.07907	0.359303	no	1.08912	0.281236	no	-1.22442	0.00388752	yes	-1.21312	0.00676529	yes	TRUE	TRUE
XLOC_005097	uc001lde.1	chr10:119000583-119134973	6.93182	8.33864	7.26132	8.84416	1.20295	0.0132654	yes	1.21798	0.00862974	yes	1.04753	0.637078	no	1.06062	0.512779	no	TRUE	TRUE
XLOC_005103	uc001ldj.2,uc009xyz.2	chr10:119764426-119969665	2.08246	2.22681	2.29469	2.66577	1.06932	0.423432	no	1.16171	0.0187858	yes	1.10191	0.221465	no	1.19713	0.00527516	yes	TRUE	TRUE
XLOC_005105	uc001ldo.2,uc010qss.1	chr10:120068571-120101841	16.4622	18.1716	13.2399	14.4726	1.10384	0.197684	no	1.0931	0.266855	no	-1.24338	0.00102672	yes	-1.25559	0.00139332	yes	TRUE	TRUE
XLOC_005107	uc001lds.1	chr10:120433633-120514758	16.4588	16.4198	18.9952	19.9001	-1.00238	0.980173	no	1.04764	0.581011	no	1.15411	0.0447262	yes	1.21196	0.00325245	yes	TRUE	TRUE
XLOC_005109	uc001ldu.3,uc009xzg.1,uc010qsu.2	chr10:120794540-120840334	44.8818	56.0484	48.9785	55.6083	1.2488	0.000230458	yes	1.13536	0.0558289	no	1.09128	0.214082	no	-1.00791	0.934557	no	TRUE	TRUE
XLOC_005112	uc001ldy.3,uc001leb.3	chr10:120900405-120925239	13.8068	21.4679	14.1502	20.7343	1.55488	0.000230458	yes	1.4653	0.000230458	yes	1.02487	0.748058	no	-1.03538	0.605037	no	TRUE	TRUE
XLOC_005115	uc001leh.1,uc001lei.1,uc001lej.1,uc001lek.1,uc010qtb.1	chr10:121331042-121360069	15.0445	18.5399	14.3287	18.956	1.23234	0.00259883	yes	1.32294	0.000230458	yes	-1.04996	0.598162	no	1.02244	0.823073	no	TRUE	TRUE
XLOC_005116	uc001leq.1,uc001ler.2,uc001les.1,uc001let.1	chr10:121588954-121633142	25.1799	41.1244	23.8185	34.0633	1.63322	0.000230458	yes	1.43012	0.000230458	yes	-1.05716	0.572227	no	-1.20729	0.0161295	yes	TRUE	TRUE
XLOC_005121	uc001lfg.4,uc001lfo.1,uc010qtl.2,uc010qtm.2,uc010qtn.2,uc010qto.2,uc010qtp.2,uc010qtq.2,uc021pzv.1,uc021pzw.1,uc021pzx.1,uc021pzy.1,uc021pzz.1,uc021qaa.1,uc021qab.1,uc021qac.1	chr10:123237843-123357972	1.94781	0.911931	2.68463	1.95056	-2.13592	0.000230458	yes	-1.37634	0.0131341	yes	1.37828	0.0114023	yes	2.13893	0.000230458	yes	TRUE	TRUE
XLOC_005123	uc001lfp.3,uc001lfq.3,uc001lfr.3,uc010qtr.2,uc010qts.2,uc010qtt.2	chr10:123499796-123711626	8.78666	10.4595	9.59445	9.10256	1.19038	0.0122036	yes	-1.05404	0.514857	no	1.09193	0.227575	no	-1.14907	0.0464139	yes	TRUE	TRUE
XLOC_005124	uc001lfs.3,uc001lfu.2,uc009xzv.3,uc010qtu.1	chr10:123716602-123734743	22.4735	20.1091	21.9705	19.1989	-1.11758	0.0686465	no	-1.14436	0.0235721	yes	-1.02289	0.788353	no	-1.04741	0.471909	no	TRUE	TRUE
XLOC_005129	uc001lgw.2,uc001lgx.2	chr10:124690418-124713919	3.29231	3.79386	2.57941	2.98674	1.15234	0.0174002	yes	1.15792	0.00388752	yes	-1.27638	0.000230458	yes	-1.27023	0.000230458	yes	TRUE	TRUE
XLOC_005130	uc001lha.2	chr10:124713960-124768330	5.30356	4.36293	5.10301	3.76302	-1.2156	0.02065	yes	-1.35609	0.000230458	yes	-1.0393	0.718091	no	-1.15942	0.0835284	no	TRUE	TRUE
XLOC_005144	linc-C10orf122-2,uc001lim.2	chr10:127371811-127408062	2.82861	0.631109	2.97688	1.25412	-4.48197	0.000230458	yes	-2.37368	0.000230458	yes	1.05242	0.827003	no	1.98717	0.0060259	yes	TRUE	TRUE
XLOC_005147	uc001liw.4,uc001lix.4	chr10:127477144-127511837	24.1009	28.8835	26.6697	31.2845	1.19844	0.00226187	yes	1.17304	0.00877293	yes	1.10659	0.105326	no	1.08313	0.240169	no	TRUE	TRUE
XLOC_005148	uc001lje.1,uc001ljf.1,uc001ljg.1,uc009yam.1	chr10:127512087-127698162	15.8477	22.1016	13.1139	13.6688	1.39463	0.000230458	yes	1.04231	0.753611	no	-1.20847	0.0492112	yes	-1.61694	0.000230458	yes	TRUE	TRUE
XLOC_005158	uc001lke.3,uc001lkf.3,uc009yav.1,uc009yaw.1	chr10:129892629-129924643	14.5768	15.2308	13.1463	16.9429	1.04487	0.598015	no	1.2888	0.000230458	yes	-1.10881	0.141722	no	1.11241	0.131312	no	TRUE	TRUE
XLOC_005166	uc010qus.2	chr10:131861773-131910089	1.75273	1.69487	1.7947	1.30315	-1.03414	0.844687	no	-1.3772	0.00496913	yes	1.02395	0.879667	no	-1.30059	0.0340312	yes	TRUE	TRUE
XLOC_005177	uc001lkv.1,uc010qut.1	chr10:133781186-133795435	60.2447	174.507	58.2509	91.9966	2.89664	0.000230458	yes	1.57932	0.000230458	yes	-1.03423	0.692522	no	-1.89689	0.000230458	yes	TRUE	TRUE
XLOC_005178	uc001llb.2,uc001lld.1,uc001lle.1,uc009ybc.1,uc009ybd.1,uc010quu.1	chr10:134020995-134195010	4.45656	7.21807	5.34583	8.71756	1.61965	0.000230458	yes	1.63072	0.000230458	yes	1.19954	0.0420636	yes	1.20774	0.00451005	yes	TRUE	TRUE
XLOC_005189	uc009ybi.3,uc010qva.2,uc010qvb.1,uc021qbe.1	chr10:135075919-135092621	1.76989	1.29515	2.06341	1.9293	-1.36655	0.000230458	yes	-1.06951	0.410871	no	1.16584	0.0511668	no	1.48963	0.000230458	yes	TRUE	TRUE
XLOC_005194	uc001lmu.3	chr10:135175986-135186908	73.8938	93.696	72.2148	86.8453	1.26798	0.000230458	yes	1.2026	0.00512146	yes	-1.02325	0.803308	no	-1.07888	0.301939	no	TRUE	TRUE
XLOC_005336	linc-SORCS1-3	chr10:109631333-109829052	1.01577	0.989017	0.699821	0.613277	-1.02705	0.802055	no	-1.14112	0.224547	no	-1.45147	0.000230458	yes	-1.61268	0.000230458	yes	TRUE	TRUE
XLOC_005380	uc001lor.4,uc001los.1,uc001lou.4,uc001lov.4,uc010qvu.2	chr11:289083-295961	4.12703	4.19814	5.28051	5.95994	1.01723	0.866282	no	1.12867	0.169662	no	1.27949	0.00357021	yes	1.41966	0.000230458	yes	TRUE	TRUE
XLOC_005381	uc001lox.4	chr11:308106-309410	42.8296	45.4874	36.0022	43.7594	1.06206	0.339839	no	1.21546	0.000440512	yes	-1.18964	0.00102672	yes	-1.03949	0.568551	no	TRUE	TRUE
XLOC_005382	uc001loy.4	chr11:313990-315272	34.4042	30.5898	50.0451	39.692	-1.1247	0.041419	yes	-1.26084	0.000230458	yes	1.45462	0.000230458	yes	1.29756	0.000230458	yes	TRUE	TRUE
XLOC_005386	uc001lpb.3	chr11:369495-382326	7.78181	9.23429	7.00054	6.73696	1.18665	0.00276365	yes	-1.03912	0.601245	no	-1.1116	0.0868438	no	-1.37069	0.000230458	yes	TRUE	TRUE
XLOC_005387	uc001lpc.3,uc021qbk.1	chr11:392598-404908	29.8084	44.4113	30.0917	36.4736	1.48989	0.000230458	yes	1.21208	0.00372949	yes	1.0095	0.923117	no	-1.21763	0.00191954	yes	TRUE	TRUE
XLOC_005388	uc001lpj.3,uc009ybv.1	chr11:448218-491706	5.01173	5.88166	5.7396	6.58032	1.17358	0.00777864	yes	1.14648	0.0185458	yes	1.14523	0.00572663	yes	1.11879	0.0931239	no	TRUE	TRUE
XLOC_005390	uc010qvz.2	chr11:535582-560779	2.01959	1.0332	2.38345	1.39598	-1.95469	0.000230458	yes	-1.70737	0.000230458	yes	1.18017	0.134915	no	1.35112	0.00690749	yes	TRUE	TRUE
XLOC_005391	uc001lpy.3,uc001lpz.3	chr11:535582-560779	2.74687	1.73458	2.58997	2.04879	-1.58359	0.00292692	yes	-1.26415	0.14719	no	-1.06058	0.778613	no	1.18114	0.251359	no	TRUE	TRUE
XLOC_005392	uc001lqb.3,uc001lqc.3,uc001lqd.3	chr11:560970-564025	28.4555	39.6165	31.0153	35.8387	1.39223	0.000230458	yes	1.15552	0.0168869	yes	1.08996	0.183959	no	-1.10541	0.150965	no	TRUE	TRUE
XLOC_005393	uc001lqe.3,uc009ybz.1,uc010qwc.2,uc010qwd.2,uc010qwe.2	chr11:576187-612550	5.81484	7.34476	5.8626	6.95865	1.26311	0.000230458	yes	1.18696	0.00388752	yes	1.00821	0.922298	no	-1.05549	0.457597	no	TRUE	TRUE
XLOC_005400	uc001lrt.3,uc009ycl.3	chr11:818878-825571	11.5638	6.00065	15.0106	8.59722	-1.92709	0.000230458	yes	-1.74598	0.000230458	yes	1.29807	0.000230458	yes	1.43271	0.000230458	yes	TRUE	TRUE
XLOC_005401	uc001lrv.2,uc001lrw.2,uc009ycm.1,uc010qwt.1	chr11:825790-832313	6.26117	3.99153	9.34767	7.41282	-1.56861	0.000230458	yes	-1.26101	0.00157025	yes	1.49296	0.000230458	yes	1.85714	0.000230458	yes	TRUE	TRUE
XLOC_005402	uc001lry.3,uc001lrz.3,uc001lsa.3,uc001lsb.3	chr11:832951-838835	99.046	105.323	76.7897	92.85	1.06337	0.421418	no	1.20915	0.00325245	yes	-1.28983	0.000230458	yes	-1.13433	0.0629889	no	TRUE	TRUE
XLOC_005403	uc001lsd.1,uc001lse.1,uc001lsf.1,uc001lsg.1,uc001lsh.1,uc001lsi.1,uc001lsj.1	chr11:842823-915058	16.3148	16.5977	19.5752	21.172	1.01734	0.908245	no	1.08157	0.509201	no	1.19984	0.0983274	no	1.2756	0.0176513	yes	TRUE	TRUE
XLOC_005404	uc001lss.3,uc001lst.2,uc001lsu.1,uc009ycq.1	chr11:925808-1012245	7.80317	7.12769	9.45629	8.66127	-1.09477	0.18908	no	-1.09179	0.200344	no	1.21185	0.00191954	yes	1.21516	0.00121219	yes	TRUE	TRUE
XLOC_005407	uc001lta.3,uc009yct.2,uc021qbr.1	chr11:1151579-1283413	21.0055	22.4649	7.4093	10.3035	1.06948	0.61346	no	1.39062	0.000230458	yes	-2.83502	0.000230458	yes	-2.18032	0.000230458	yes	TRUE	TRUE
XLOC_005408	uc001lsz.3,uc009ycs.2	chr11:1151579-1283413	4.05777	4.35685	1.61107	2.29558	1.07371	0.820932	no	1.42488	0.211097	no	-2.51868	0.000230458	yes	-1.89793	0.00763216	yes	TRUE	TRUE
XLOC_005409	uc001ltg.3	chr11:1295597-1331937	2.27184	1.14928	3.6432	2.03854	-1.97675	0.129679	no	-1.78716	0.0325793	yes	1.60363	0.0419634	yes	1.77375	0.19982	no	TRUE	TRUE
XLOC_005410	uc001lth.1,uc001lti.3,uc001ltj.3,uc001ltl.3,uc001ltm.3,uc009ycv.1,uc009ycw.3	chr11:1411128-1484140	0.70063	1.3381	1.0066	1.39005	1.90985	0.000230458	yes	1.38094	0.00435435	yes	1.43671	0.00157025	yes	1.03882	0.784857	no	TRUE	TRUE
XLOC_005421	uc001lux.3	chr11:1968501-1977839	42.4542	42.9492	47.4136	48.5775	1.01166	0.883015	no	1.02455	0.747123	no	1.11682	0.0479846	yes	1.13105	0.0357024	yes	TRUE	TRUE
XLOC_005430	uc001lwf.1	chr11:2349978-2418649	43.6419	54.9093	35.9804	48.2716	1.25818	0.000230458	yes	1.34161	0.000230458	yes	-1.21294	0.00226187	yes	-1.13751	0.0685622	no	TRUE	TRUE
XLOC_005431	uc001lwi.3,uc001lwk.3,uc001lwl.3,uc021qcg.1	chr11:2418759-2444280	14.1924	17.5144	20.3045	22.9951	1.23407	0.000836683	yes	1.13251	0.0939336	no	1.43066	0.000230458	yes	1.31293	0.000230458	yes	TRUE	TRUE
XLOC_005435	uc001lwx.3,uc001lwy.3	chr11:2909326-2946476	12.0809	10.9856	14.308	14.4158	-1.0997	0.103742	no	1.00753	0.938566	no	1.18435	0.00341042	yes	1.31225	0.000230458	yes	TRUE	TRUE
XLOC_005446	uc001lyv.2,uc009yef.2,uc009yeg.2,uc021qco.1	chr11:3876932-4114578	4.11311	4.21231	2.97061	3.31081	1.02412	0.836419	no	1.11452	0.305383	no	-1.3846	0.000440512	yes	-1.27229	0.00676529	yes	TRUE	TRUE
XLOC_005447	uc001lyw.4,uc009yeh.1,uc009yei.3,uc010qyc.2,uc010qyd.2	chr11:4115923-4223759	24.2269	28.7383	22.2605	27.5016	1.18621	0.0213944	yes	1.23544	0.00191954	yes	-1.08834	0.302702	no	-1.04497	0.61894	no	TRUE	TRUE
XLOC_005482	uc001mcw.3,uc009yew.3,uc021qcz.1	chr11:6411643-6416247	2.96219	2.21546	3.83497	2.92894	-1.33705	0.000230458	yes	-1.30934	0.000230458	yes	1.29464	0.000230458	yes	1.32205	0.000230458	yes	TRUE	TRUE
XLOC_005483	uc001mdn.4	chr11:6495912-6505911	5.90825	8.00019	5.81159	7.54118	1.35407	0.0330284	yes	1.29761	0.0810572	no	-1.01663	0.938242	no	-1.06087	0.745977	no	TRUE	TRUE
XLOC_005498	uc001mfj.4,uc001mfl.4,uc009yfj.1,uc010rbb.1,uc010rbc.2,uc010rbd.1,uc010rbe.2	chr11:7535000-7678358	1.69618	1.41012	2.37527	2.12432	-1.20286	0.0170155	yes	-1.11813	0.114436	no	1.40036	0.000230458	yes	1.50648	0.000230458	yes	TRUE	TRUE
XLOC_005501	uc001mfw.3,uc010rbj.2	chr11:8008444-8017719	61.639	47.0936	59.8039	43.948	-1.30886	0.000230458	yes	-1.36079	0.000230458	yes	-1.03069	0.74045	no	-1.07158	0.389924	no	TRUE	TRUE
XLOC_005509	uc001mgx.3,uc001mgy.3,uc001mgz.3,uc001mha.3,uc010rbr.2,uc010rbs.2,uc021qdh.1,uc021qdi.1	chr11:8932663-8954553	9.33479	10.9241	7.98794	8.53607	1.17026	0.00512146	yes	1.06862	0.267178	no	-1.16861	0.00243168	yes	-1.27976	0.000230458	yes	TRUE	TRUE
XLOC_005513	uc001mho.3	chr11:9405832-9469674	30.2495	34.6872	25.1433	31.0558	1.1467	0.0487009	yes	1.23515	0.00139332	yes	-1.20308	0.00466254	yes	-1.11693	0.125154	no	TRUE	TRUE
XLOC_005515	uc001mhr.3,uc009yfu.3,uc010rby.2	chr11:9481102-9550071	4.55891	5.53601	4.5417	5.1435	1.21433	0.000836683	yes	1.13251	0.051065	no	-1.00379	0.967281	no	-1.07631	0.2687	no	TRUE	TRUE
XLOC_005516	uc001mhs.3,uc001mht.3,uc001mhu.3	chr11:9595227-9611313	10.4815	10.2344	17.4647	13.2007	-1.02414	0.762495	no	-1.32301	0.000230458	yes	1.66624	0.000230458	yes	1.28984	0.000230458	yes	TRUE	TRUE
XLOC_005517	uc001mhv.3,uc001mhw.3,uc001mhx.3	chr11:9685627-9774507	3.24781	2.89541	3.39541	2.84032	-1.12171	0.0597459	no	-1.19543	0.00191954	yes	1.04545	0.532975	no	-1.0194	0.82008	no	TRUE	TRUE
XLOC_005523	uc001mil.1	chr11:10324612-10328995	1.56431	3.19806	4.04402	2.62414	2.04439	0.000230458	yes	-1.54108	0.000230458	yes	2.58518	0.000230458	yes	-1.21871	0.0344794	yes	TRUE	TRUE
XLOC_005527	uc001mja.3	chr11:10772296-10801342	9.17736	8.40085	10.9965	10.3135	-1.09243	0.235853	no	-1.06622	0.399929	no	1.19822	0.00705498	yes	1.22767	0.00243168	yes	TRUE	TRUE
XLOC_005529	linc-USP47-3	chr11:10879763-10932005	3.1564	1.84532	5.45645	3.42425	-1.71049	0.000230458	yes	-1.59347	0.000230458	yes	1.72869	0.000230458	yes	1.85564	0.000230458	yes	TRUE	TRUE
XLOC_005533	uc001mjy.3,uc001mjz.3,uc001mka.3,uc001mkb.3,uc001mkc.3,uc001mkd.3,uc010rch.1,uc010rci.2,uc010rcj.2	chr11:12115542-12285496	2.22085	4.32173	2.5776	5.0083	1.94598	0.000230458	yes	1.94301	0.000230458	yes	1.16064	0.0861038	no	1.15886	0.0278123	yes	TRUE	TRUE
XLOC_005539	uc021qdz.1	chr11:13030935-13034316	0.263485	0.246865	1.02089	0.798854	-1.06732	0.827949	no	-1.27794	0.0422763	yes	3.87457	0.000230458	yes	3.236	0.000230458	yes	TRUE	TRUE
XLOC_005540	uc001mko.3,uc001mkp.3,uc001mkq.3,uc001mkr.3,uc001mks.3,uc001mkt.3,uc001mkv.1,uc001mkw.3,uc001mkx.3,uc001mky.3,uc009ygm.1	chr11:13299307-13409083	3.1149	3.15909	3.56867	3.39579	1.01419	0.853558	no	-1.05091	0.534984	no	1.14568	0.0216409	yes	1.07493	0.284489	no	TRUE	TRUE
XLOC_005555	uc001mmk.2	chr11:15987994-16779901	30.8278	35.1789	27.9906	31.5115	1.14114	0.0449333	yes	1.12579	0.077709	no	-1.10136	0.169149	no	-1.11638	0.110912	no	TRUE	TRUE
XLOC_005558	uc001mms.1,uc001mmt.1,uc001mmv.1,uc001mmw.3,uc009ygy.1,uc009ygz.3	chr11:17281886-17371521	51.2842	38.2109	87.1066	69.9669	-1.34214	0.000230458	yes	-1.24497	0.00647306	yes	1.69851	0.000230458	yes	1.83107	0.000230458	yes	TRUE	TRUE
XLOC_005567	uc001moh.2,uc001moi.2,uc009yhm.2	chr11:18343815-18388964	13.8078	16.0012	13.2408	14.495	1.15885	0.0338137	yes	1.09472	0.226211	no	-1.04282	0.613504	no	-1.10391	0.17966	no	TRUE	TRUE
XLOC_005568	uc001mok.3,uc001mol.3,uc009yho.2,uc010rdc.1,uc010rdd.2,uc021qep.1	chr11:18415269-18429765	164.408	536.24	127.012	290.974	3.26164	0.000230458	yes	2.29092	0.000230458	yes	-1.29443	0.000230458	yes	-1.84291	0.000230458	yes	TRUE	TRUE
XLOC_005573	uc001moz.1	chr11:18720271-18747777	0.585544	0.344848	1.27779	0.541628	-1.69798	0.000230458	yes	-2.35917	0.000230458	yes	2.18223	0.000230458	yes	1.57063	0.00102672	yes	TRUE	TRUE
XLOC_005576	uc001mpp.3,uc001mpr.4,uc001mpt.2,uc001mpu.3,uc001mpv.3,uc009yhx.3,uc009yhy.1,uc009yhz.3,uc010rdm.2,uc021qew.1	chr11:19372270-20143261	1.43447	1.25727	0.86061	1.03464	-1.14094	0.153097	no	1.20222	0.0562315	no	-1.66681	0.000230458	yes	-1.21518	0.00451005	yes	TRUE	TRUE
XLOC_005580	uc001mqb.3,uc001mqc.3,uc010rdn.2	chr11:20409075-20530879	5.64058	9.09036	5.83887	8.15364	1.6116	0.000230458	yes	1.39644	0.000230458	yes	1.03515	0.650921	no	-1.11488	0.0605446	no	TRUE	TRUE
XLOC_005597	linc-METT5D1,uc001mrm.3,uc001mrn.3,uc001mro.3,uc001mrp.3,uc001mrq.4,uc001mrr.4,uc009yij.3,uc009yik.3,uc009yil.3,uc009yim.3,uc009yin.3,uc009yio.3,uc009yip.3,uc009yiq.3,uc009yir.3,uc009yis.3,uc009yit.3,uc009yiu.3,uc009yiv.3,uc009yiw.3,uc009yix.3,uc009yiy.3,uc009yiz.3,uc009yja.3,uc009yjb.3	chr11:27528398-27743605	1.0955	0.523618	1.51532	0.766703	-2.09217	0.0323606	yes	-1.97641	0.00891505	yes	1.38322	0.248286	no	1.46424	0.288163	no	TRUE	TRUE
XLOC_005599	uc001mse.2,uc001msg.2,uc001msh.2	chr11:28129797-28355161	4.92548	5.28249	6.5102	6.00503	1.07248	0.295358	no	-1.08412	0.218884	no	1.32174	0.000230458	yes	1.13678	0.0308982	yes	TRUE	TRUE
XLOC_005604	uc001mso.1	chr11:30344562-30360042	8.25132	7.74892	5.51118	5.54184	-1.06483	0.35615	no	1.00556	0.956502	no	-1.4972	0.000230458	yes	-1.39826	0.000230458	yes	TRUE	TRUE
XLOC_005609	uc001mtb.3,uc001mtc.3,uc010rdz.2	chr11:31531267-32127272	16.5166	13.7917	14.973	13.6651	-1.19758	0.0129994	yes	-1.09571	0.26705	no	-1.10309	0.196697	no	-1.00926	0.935646	no	TRUE	TRUE
XLOC_005610	uc001mtk.3,uc010reb.2,uc021qfp.1	chr11:31531267-32127272	1.49594	2.79866	2.40606	3.45248	1.87084	0.000230458	yes	1.43491	0.00777864	yes	1.60839	0.00276365	yes	1.23362	0.120763	no	TRUE	TRUE
XLOC_005613	uc001mtu.3,uc010ref.2	chr11:32605356-32816187	73.6438	87.1153	66.5	69.9006	1.18293	0.0166347	yes	1.05114	0.567654	no	-1.10743	0.18614	no	-1.24627	0.00121219	yes	TRUE	TRUE
XLOC_005614	uc001mtx.3	chr11:32851233-32879722	2.62058	2.68777	1.79665	1.8078	1.02564	0.76282	no	1.00621	0.935145	no	-1.45859	0.000230458	yes	-1.48676	0.000230458	yes	TRUE	TRUE
XLOC_005615	uc001mty.3,uc001mtz.1,uc001mua.3	chr11:32912722-33014862	6.29137	7.6741	5.63021	7.41919	1.21978	0.00325245	yes	1.31775	0.000230458	yes	-1.11743	0.123333	no	-1.03436	0.702833	no	TRUE	TRUE
XLOC_005620	uc001mul.1,uc001mum.1,uc009yjv.1	chr11:33274473-33378802	18.6079	16.908	27.0081	25.2457	-1.10054	0.187628	no	-1.06981	0.381446	no	1.45143	0.000230458	yes	1.49312	0.000230458	yes	TRUE	TRUE
XLOC_005622	uc001mvg.3,uc001mvh.1,uc001mvi.2,uc001mvj.1	chr11:34073224-34124157	50.98	59.2697	52.5223	61.9846	1.16261	0.0249953	yes	1.18016	0.0150864	yes	1.03025	0.735043	no	1.04581	0.588008	no	TRUE	TRUE
XLOC_005623	uc001mvk.3,uc010ren.2	chr11:34127110-34168458	10.1983	18.1859	7.09892	12.9955	1.78323	0.000230458	yes	1.83063	0.000230458	yes	-1.4366	0.000230458	yes	-1.3994	0.000230458	yes	TRUE	TRUE
XLOC_005625	uc001mvm.3	chr11:34460471-34493607	19.1799	17.8093	16.4418	14.2742	-1.07696	0.298047	no	-1.15185	0.0224789	yes	-1.16653	0.0174002	yes	-1.24766	0.000230458	yes	TRUE	TRUE
XLOC_005627	linc-PDHX-2	chr11:34713999-34723562	4.23724	3.03731	3.96296	3.28766	-1.39506	0.00848676	yes	-1.2054	0.171222	no	-1.06921	0.663943	no	1.08242	0.634692	no	TRUE	TRUE
XLOC_005630	uc001mvu.3,uc001mvv.3,uc001mvw.3,uc001mvx.3,uc001mvy.3,uc001mwc.4,uc010rer.2,uc010res.2,uc010reu.2,uc021qfw.1	chr11:35160416-35253949	11.3136	11.4261	14.0452	13.0539	1.00994	0.936554	no	-1.07594	0.466369	no	1.24144	0.0125971	yes	1.14246	0.141863	no	TRUE	TRUE
XLOC_005631	uc001mwh.3	chr11:35639734-35642421	1.58375	4.47126	0.881648	1.91252	2.82321	0.000230458	yes	2.16926	0.000230458	yes	-1.79635	0.000230458	yes	-2.33789	0.000230458	yes	TRUE	TRUE
XLOC_005632	uc001mwi.2	chr11:35684022-35835637	12.9026	15.9303	10.2663	12.1228	1.23466	0.00292692	yes	1.18083	0.0229655	yes	-1.25679	0.000641404	yes	-1.31408	0.000230458	yes	TRUE	TRUE
XLOC_005635	uc001mwk.1,uc010rey.1,uc010rez.1	chr11:35965592-36253822	3.97639	6.34577	1.90307	2.65227	1.59586	0.000230458	yes	1.39368	0.000230458	yes	-2.08946	0.000230458	yes	-2.39258	0.000230458	yes	TRUE	TRUE
XLOC_005639	uc001mwy.1,uc001mwz.1	chr11:36537013-36696650	6.69718	4.01398	5.14918	3.38835	-1.66846	0.000230458	yes	-1.51967	0.000230458	yes	-1.30063	0.000230458	yes	-1.18464	0.0467265	yes	TRUE	TRUE
XLOC_005648	uc001mxf.2,uc001mxg.3,uc010rfg.1,uc010rfh.1,uc010rfi.1,uc021qgi.1	chr11:43333504-43366080	20.7729	27.6418	14.7395	20.5798	1.33067	0.000230458	yes	1.39623	0.000230458	yes	-1.40934	0.000230458	yes	-1.34315	0.000230458	yes	TRUE	TRUE
XLOC_005654	uc001mxq.4	chr11:43702142-43883260	7.66266	14.8246	6.77237	12.9442	1.93465	0.000230458	yes	1.91132	0.000230458	yes	-1.13146	0.066829	no	-1.14527	0.0700847	no	TRUE	TRUE
XLOC_005655	uc001mxs.2	chr11:43902356-43942494	4.09458	4.06724	3.0848	3.36136	-1.00672	0.936554	no	1.08965	0.209061	no	-1.32734	0.000230458	yes	-1.21	0.000836683	yes	TRUE	TRUE
XLOC_005656	uc010rfl.2	chr11:43964105-43968756	0.44643	0.695857	1.31075	0.56133	1.55871	0.170912	no	-2.33508	0.0194105	yes	2.93607	0.00139332	yes	-1.23966	0.571119	no	TRUE	TRUE
XLOC_005658	uc001mxx.2,uc001mxz.3,uc001mya.3,uc009yks.1,uc009ykt.3,uc010rfm.1,uc010rfn.2,uc010rfo.2	chr11:44087474-44268788	12.4799	12.2414	10.8619	10.6921	-1.01948	0.847886	no	-1.01588	0.862601	no	-1.14896	0.0466256	yes	-1.1449	0.0511668	no	TRUE	TRUE
XLOC_005659	uc001myc.3,uc001myd.3	chr11:44587140-44641792	1.77717	1.70298	4.49975	4.28489	-1.04356	0.751389	no	-1.05014	0.525537	no	2.53197	0.000230458	yes	2.51611	0.000230458	yes	TRUE	TRUE
XLOC_005670	uc001nbo.3,uc001nbp.3,uc010rgm.2	chr11:45825622-45845450	18.0822	11.9291	34.7968	33.8714	-1.51581	0.000230458	yes	-1.02732	0.771048	no	1.92437	0.000230458	yes	2.83939	0.000230458	yes	TRUE	TRUE
XLOC_005672	uc001nbv.1,uc001nbw.1,uc001nbx.1	chr11:45943195-45950654	0.80517	0.816836	0.731324	1.18203	1.01449	0.940209	no	1.61629	0.000230458	yes	-1.10098	0.553562	no	1.44708	0.00372949	yes	TRUE	TRUE
XLOC_005674	uc001ncg.3,uc021qik.1,uc021qil.1	chr11:46299222-46342972	1.25408	0.764192	1.64579	0.900962	-1.64105	0.000230458	yes	-1.8267	0.000230458	yes	1.31235	0.0119386	yes	1.17897	0.246289	no	TRUE	TRUE
XLOC_005675	uc001nch.2,uc001nci.2,uc001ncj.2,uc001nck.2,uc001ncl.2,uc001ncm.2,uc001ncn.1,uc009yky.1,uc010rgq.2,uc010rgr.2,uc010rgs.1	chr11:46354454-46402104	18.3346	21.3856	11.2506	11.553	1.16641	0.0284998	yes	1.02688	0.754243	no	-1.62966	0.000230458	yes	-1.85109	0.000230458	yes	TRUE	TRUE
XLOC_005677	uc001nco.3,uc001ncp.3,uc001ncq.3,uc009ykz.1,uc009yla.3,uc009ylb.3	chr11:46402333-46405375	119.296	124.523	214.666	212.629	1.04382	0.614798	no	-1.00958	0.921529	no	1.79944	0.000230458	yes	1.70755	0.000230458	yes	TRUE	TRUE
XLOC_005680	uc001ncz.3,uc001nda.3,uc001ndb.3,uc001ndc.3,uc009yld.3,uc010rgv.2	chr11:46638790-46697745	13.56	9.06817	13.5537	9.87851	-1.49534	0.000230458	yes	-1.37204	0.000230458	yes	-1.00046	0.995512	no	1.08936	0.245376	no	TRUE	TRUE
XLOC_005681	uc001nde.2,uc010rgw.2	chr11:46722316-46727466	5.85174	5.49159	6.12345	6.30676	-1.06558	0.358468	no	1.02994	0.723706	no	1.04643	0.554843	no	1.14844	0.0269969	yes	TRUE	TRUE
XLOC_005684	uc001ndp.3,uc001ndq.3,uc001ndr.3,uc001nds.3,uc010rgx.2,uc010rgy.2,uc010rgz.2	chr11:46958250-47198822	22.8499	22.1712	11.3083	10.945	-1.03061	0.874965	no	-1.03319	0.918052	no	-2.02063	0.000836683	yes	-2.02569	0.000440512	yes	TRUE	TRUE
XLOC_005685	uc001neb.2,uc001nee.2,uc001nef.2,uc009yli.1	chr11:47236492-47260769	41.3589	29.883	35.0784	24.5129	-1.38403	0.000230458	yes	-1.43102	0.000230458	yes	-1.17904	0.0141757	yes	-1.21907	0.00292692	yes	TRUE	TRUE
XLOC_005686	uc001nek.3,uc001nem.3,uc001nen.4,uc009yll.2,uc009ylm.3,uc010rhk.2	chr11:47260852-47290584	4.43079	3.05626	5.68538	3.88216	-1.44974	0.00690749	yes	-1.46449	0.015607	yes	1.28315	0.08344	no	1.27023	0.14589	no	TRUE	TRUE
XLOC_005688	uc001nfd.3,uc001nff.4,uc009ylq.3	chr11:47376408-47440216	9.79702	6.82329	8.22871	5.43842	-1.43582	0.000230458	yes	-1.51307	0.000230458	yes	-1.19059	0.00372949	yes	-1.25465	0.000440512	yes	TRUE	TRUE
XLOC_005691	uc001ngo.4,uc001ngp.4,uc010rhr.1	chr11:48002109-48192394	4.72497	5.82596	5.3311	6.69694	1.23302	0.00292692	yes	1.2562	0.00527516	yes	1.12828	0.0940059	no	1.1495	0.0887811	no	TRUE	TRUE
XLOC_005744	uc001nkw.3,uc009yml.3,uc010rjw.2	chr11:57425215-57429337	4.18555	4.26707	3.70977	3.48187	1.01948	0.795114	no	-1.06545	0.349277	no	-1.12825	0.038503	yes	-1.22551	0.000230458	yes	TRUE	TRUE
XLOC_005745	uc001nkx.1,uc001nky.1,uc001nkz.1	chr11:57434973-57468659	13.0198	17.0002	12.0651	15.825	1.30572	0.000230458	yes	1.31163	0.000230458	yes	-1.07913	0.302961	no	-1.07426	0.340519	no	TRUE	TRUE
XLOC_005752	uc001nmx.4,uc001nmy.4,uc001nna.4	chr11:58346586-58393205	14.1353	17.8463	15.7252	18.4711	1.26253	0.000230458	yes	1.17462	0.0162598	yes	1.11248	0.135951	no	1.03501	0.691061	no	TRUE	TRUE
XLOC_005757	uc001nnl.3,uc001nnm.3,uc010rko.2,uc021qjn.1	chr11:58874657-58896580	8.09637	12.1293	4.74709	10.0032	1.49812	0.000230458	yes	2.10723	0.000230458	yes	-1.70554	0.000230458	yes	-1.21254	0.00763216	yes	TRUE	TRUE
XLOC_005758	uc001nno.3,uc001nnp.3,uc001nnq.3,uc010rkp.2,uc010rkq.2,uc010rkr.2	chr11:58910316-58922511	14.7494	12.3198	10.9536	11.1226	-1.19721	0.00862974	yes	1.01543	0.87847	no	-1.34653	0.000230458	yes	-1.10764	0.156975	no	TRUE	TRUE
XLOC_005791	uc001nqa.2	chr11:60609428-60623444	4.62796	12.1753	5.11229	11.8402	2.63081	0.000230458	yes	2.31603	0.000230458	yes	1.10465	0.0637899	no	-1.0283	0.70636	no	TRUE	TRUE
XLOC_005793	uc001nqg.3	chr11:60681136-60691813	29.7549	42.8687	18.8864	28.7655	1.44073	0.000230458	yes	1.52308	0.000230458	yes	-1.57547	0.000230458	yes	-1.49028	0.000230458	yes	TRUE	TRUE
XLOC_005794	uc001nqi.3,uc001nqj.3,uc001nqk.3,uc001nql.1	chr11:60691912-60719257	45.9395	46.6591	58.2389	59.5533	1.01566	0.868371	no	1.02257	0.807689	no	1.26773	0.000230458	yes	1.27635	0.000230458	yes	TRUE	TRUE
XLOC_005805	uc001nrn.2,uc010rlj.2,uc021qkf.1	chr11:61159831-61166830	20.5267	21.3096	7.91885	8.67013	1.03814	0.596237	no	1.09487	0.0970565	no	-2.59213	0.000230458	yes	-2.45782	0.000230458	yes	TRUE	TRUE
XLOC_005807	linc-C11orf66	chr11:61236175-61241062	2.06425	2.16346	4.16924	3.56514	1.04806	0.796883	no	-1.16945	0.13863	no	2.01974	0.000230458	yes	1.64789	0.000230458	yes	TRUE	TRUE
XLOC_005808	uc001nru.2,uc009ynq.2	chr11:61248584-61258400	0.621907	0.503526	1.31423	0.405038	-1.2351	0.607297	no	-3.24471	0.00209083	yes	2.11323	0.0116709	yes	-1.24316	0.678133	no	TRUE	TRUE
XLOC_005811	uc010rlk.2	chr11:61276180-61279540	6.87667	8.21003	7.72962	9.37302	1.1939	0.00191954	yes	1.21261	0.000641404	yes	1.12404	0.0380631	yes	1.14165	0.0395732	yes	TRUE	TRUE
XLOC_005813	uc001nsa.3	chr11:61447856-61514474	1.1295	1.26389	1.34375	1.7243	1.11898	0.10499	no	1.2832	0.000230458	yes	1.18969	0.00877293	yes	1.36428	0.000230458	yes	TRUE	TRUE
XLOC_005815	uc001nsg.3,uc021qkj.1	chr11:61560108-61564714	41.9773	57.9654	36.8138	56.3339	1.38087	0.000230458	yes	1.53024	0.000230458	yes	-1.14026	0.0643783	no	-1.02896	0.749992	no	TRUE	TRUE
XLOC_005816	uc001nsj.2,uc001nsk.3,uc001nsl.1,uc010rlo.1	chr11:61567096-61634825	24.3663	40.9305	29.2674	53.0812	1.6798	0.000230458	yes	1.81366	0.000230458	yes	1.20114	0.148709	no	1.29686	0.0360301	yes	TRUE	TRUE
XLOC_005824	uc001nte.4,uc001ntf.4,uc001ntg.4	chr11:62104773-62160887	2.34168	2.80913	2.95024	3.25567	1.19962	0.00466254	yes	1.10353	0.104905	no	1.25988	0.000230458	yes	1.15896	0.0136615	yes	TRUE	TRUE
XLOC_005832	uc001nva.3	chr11:62529010-62534187	78.6328	108.345	74.3213	103.116	1.37786	0.000230458	yes	1.38744	0.000230458	yes	-1.05801	0.479266	no	-1.05071	0.536761	no	TRUE	TRUE
XLOC_005833	uc001nvc.3,uc009yof.3,uc010rmg.2	chr11:62538774-62554813	10.9709	8.61642	13.8618	11.3185	-1.27326	0.000230458	yes	-1.2247	0.000230458	yes	1.26351	0.000230458	yes	1.3136	0.000230458	yes	TRUE	TRUE
XLOC_005835	uc001nwc.3,uc001nwd.3,uc001nwf.3,uc001nwg.3	chr11:62623483-62656355	69.5039	97.7143	83.4261	101.56	1.40588	0.000230458	yes	1.21736	0.00157025	yes	1.20031	0.0060259	yes	1.03936	0.639161	no	TRUE	TRUE
XLOC_005844	uc001nxt.3	chr11:63580922-63595548	13.8913	18.8388	10.1523	14.5189	1.35616	0.000230458	yes	1.43011	0.000230458	yes	-1.36829	0.000230458	yes	-1.29754	0.000230458	yes	TRUE	TRUE
XLOC_005845	uc001nxv.4,uc001nxw.3,uc001nxx.3,uc001nxy.3,uc001nxz.4,uc009yox.2,uc009yoy.3	chr11:63606231-63678492	12.0205	13.8232	12.6166	14.6221	1.14997	0.0422763	yes	1.15896	0.0321351	yes	1.04959	0.553791	no	1.05779	0.488418	no	TRUE	TRUE
XLOC_005847	uc009yoz.3,uc010rmw.2,uc010rmx.2	chr11:63706437-63725554	6.71719	8.70001	7.16289	7.63997	1.29519	0.000230458	yes	1.0666	0.310888	no	1.06635	0.313404	no	-1.13875	0.0202863	yes	TRUE	TRUE
XLOC_005848	uc001nye.3	chr11:63742078-63744015	731.03	740.675	474.517	568.428	1.01319	0.892264	no	1.19791	0.0042001	yes	-1.54058	0.000230458	yes	-1.30302	0.000230458	yes	TRUE	TRUE
XLOC_005849	uc001nyf.1,uc001nyg.1,uc009ypb.1,uc010rna.1	chr11:63753324-63933670	47.5594	54.8287	39.9629	43.0344	1.15285	0.0925225	no	1.07686	0.451908	no	-1.19009	0.0475662	yes	-1.27407	0.00102672	yes	TRUE	TRUE
XLOC_005851	uc001nyj.3,uc001nyk.1,uc010rnb.1	chr11:63953586-63972020	63.4889	112.994	67.8627	113.107	1.77974	0.000230458	yes	1.6667	0.000230458	yes	1.06889	0.368723	no	1.001	0.990902	no	TRUE	TRUE
XLOC_005853	uc001nyp.4,uc001nyq.4,uc009ypd.3,uc009ype.3	chr11:63993734-64001753	35.4177	43.183	33.7935	38.5972	1.21925	0.0227199	yes	1.14215	0.152715	no	-1.04806	0.68012	no	-1.11881	0.221678	no	TRUE	TRUE
XLOC_005854	uc001nys.3,uc001nyt.3,uc001nyu.3	chr11:63993734-64001753	15.6371	11.2109	14.5894	10.0409	-1.39481	0.0180341	yes	-1.453	0.0112685	yes	-1.07181	0.637867	no	-1.11652	0.556849	no	TRUE	TRUE
XLOC_005855	uc001nyw.3,uc001nyx.3	chr11:64002055-64008347	8.1284	6.86354	5.85427	4.69633	-1.18429	0.00512146	yes	-1.24656	0.000230458	yes	-1.38846	0.000230458	yes	-1.46147	0.000230458	yes	TRUE	TRUE
XLOC_005857	uc009ypg.2,uc009yph.2,uc009ypi.3	chr11:64018972-64036924	14.8701	16.0855	9.14326	11.7247	1.08173	0.283571	no	1.28233	0.000230458	yes	-1.62635	0.000230458	yes	-1.37193	0.000230458	yes	TRUE	TRUE
XLOC_005858	uc001nze.2,uc001nzf.3,uc001nzh.2,uc001nzi.3,uc010rni.2,uc010rnj.2,uc021qkt.1	chr11:64037299-64056972	19.6439	17.5115	21.8322	22.6482	-1.12177	0.388768	no	1.03738	0.821535	no	1.1114	0.42284	no	1.29333	0.0324669	yes	TRUE	TRUE
XLOC_005863	uc001oad.3,uc001oae.3,uc001oaf.3,uc009ypp.3,uc010rnl.2	chr11:64126600-64139689	13.3145	25.678	5.11155	8.91615	1.92857	0.000230458	yes	1.74431	0.000230458	yes	-2.60479	0.000230458	yes	-2.87994	0.000230458	yes	TRUE	TRUE
XLOC_005871	uc001oby.3,uc001obz.3	chr11:64685024-64703360	1.62009	3.13589	1.91391	2.68273	1.93563	0.000230458	yes	1.4017	0.000230458	yes	1.18136	0.0464139	yes	-1.16892	0.0111348	yes	TRUE	TRUE
XLOC_005872	uc001och.4,uc001oci.4,uc001ock.3,uc010rnu.2,uc021qlc.1	chr11:64781584-64808044	43.4174	48.6846	27.1457	35.9975	1.12132	0.124995	no	1.32608	0.000230458	yes	-1.59942	0.000230458	yes	-1.35244	0.000230458	yes	TRUE	TRUE
XLOC_005873	uc001ocm.3	chr11:64808374-64826014	19.9164	24.4693	22.9833	23.9715	1.2286	0.000230458	yes	1.043	0.575671	no	1.15399	0.0196575	yes	-1.02077	0.800629	no	TRUE	TRUE
XLOC_005874	uc001ocq.1,uc009yqa.3,uc010rnx.2	chr11:64851693-64856542	24.0287	19.2093	28.1148	21.3119	-1.25089	0.000230458	yes	-1.31921	0.000230458	yes	1.17005	0.00357021	yes	1.10946	0.0725299	no	TRUE	TRUE
XLOC_005875	uc001ocr.1,uc001ocs.1	chr11:64863682-64879180	43.6372	28.1306	51.8265	34.191	-1.55124	0.000230458	yes	-1.51579	0.000230458	yes	1.18767	0.00777864	yes	1.21544	0.00292692	yes	TRUE	TRUE
XLOC_005876	uc001oct.3,uc001ocu.3,uc001ocv.3,uc010rny.2	chr11:64879340-64883707	111.488	112.154	139.457	143.836	1.00597	0.953295	no	1.0314	0.720799	no	1.25087	0.000836683	yes	1.28249	0.000230458	yes	TRUE	TRUE
XLOC_005877	uc009yqb.1	chr11:64883874-64885170	30.8058	32.3338	44.7086	40.8184	1.0496	0.483137	no	-1.09531	0.133377	no	1.4513	0.000230458	yes	1.26241	0.000230458	yes	TRUE	TRUE
XLOC_005878	uc001oda.2,uc021qlf.1	chr11:64888098-64902003	43.6956	54.7743	20.6558	28.7415	1.25354	0.13792	no	1.39145	0.104733	no	-2.11542	0.000440512	yes	-1.90576	0.000230458	yes	TRUE	TRUE
XLOC_005880	uc001odf.2,uc001odg.2,uc009yqd.2,uc010roa.2	chr11:64948685-64979477	55.096	54.2439	45.1433	47.9059	-1.01571	0.869174	no	1.0612	0.434629	no	-1.22047	0.00209082	yes	-1.1323	0.0657501	no	TRUE	TRUE
XLOC_005882	uc001odj.3,uc001odk.3,uc009yqf.1,uc010rod.1	chr11:65029327-65066557	13.1619	20.3592	10.6113	18.5768	1.54683	0.000230458	yes	1.75066	0.000230458	yes	-1.24037	0.000230458	yes	-1.09595	0.220739	no	TRUE	TRUE
XLOC_005883	uc001odl.3,uc021qli.1	chr11:65082288-65089900	3.16182	5.34929	4.4055	7.34566	1.69184	0.000230458	yes	1.66738	0.000230458	yes	1.39334	0.000230458	yes	1.3732	0.000230458	yes	TRUE	TRUE
XLOC_005885	uc001odo.4,uc021qlj.1	chr11:65122281-65125082	1.64077	1.38358	1.94678	2.3373	-1.18589	0.219176	no	1.2006	0.0792398	no	1.1865	0.149437	no	1.68931	0.000230458	yes	TRUE	TRUE
XLOC_005886	uc001odu.4,uc009yqj.3,uc010rof.2	chr11:65154040-65180997	14.0643	15.8201	10.8948	12.3738	1.12484	0.0576665	no	1.13575	0.035043	yes	-1.29092	0.000230458	yes	-1.27852	0.000230458	yes	TRUE	TRUE
XLOC_005887	uc010rog.2,uc021qlk.1	chr11:65182257-65214118	22.4378	14.7026	18.3428	12.7888	-1.52611	0.000230458	yes	-1.43429	0.000230458	yes	-1.22325	0.00435435	yes	-1.14965	0.0625743	no	TRUE	TRUE
XLOC_005891	uc001oea.1,uc001oeb.1,uc001oec.1,uc001oee.1,uc009yqk.3	chr11:65292539-65326253	31.3395	35.6668	40.108	42.2372	1.13808	0.107253	no	1.05309	0.570496	no	1.27979	0.00102672	yes	1.18422	0.0284998	yes	TRUE	TRUE
XLOC_005892	uc001oek.3	chr11:65337942-65339239	33.6419	39.9383	32.8026	39.298	1.18716	0.00226187	yes	1.19801	0.00308975	yes	-1.02559	0.756468	no	-1.01629	0.845206	no	TRUE	TRUE
XLOC_005894	uc001oeo.4	chr11:65343508-65360116	6.5763	7.85873	6.67241	8.05148	1.19501	0.00388752	yes	1.20668	0.00209083	yes	1.01461	0.867848	no	1.02453	0.784061	no	TRUE	TRUE
XLOC_005895	uc001oey.2,uc001oez.2,uc009yqn.3	chr11:65365225-65404910	14.3992	16.5181	6.05852	7.89607	1.14715	0.215941	no	1.3033	0.0451463	yes	-2.37669	0.000230458	yes	-2.09194	0.000230458	yes	TRUE	TRUE
XLOC_005897	uc001ofb.2,uc001ofd.2,uc010rom.1	chr11:65405027-65420017	2.91554	2.50494	4.07658	3.66728	-1.16392	0.00661869	yes	-1.11161	0.092603	no	1.39822	0.000230458	yes	1.46402	0.000230458	yes	TRUE	TRUE
XLOC_005901	uc001ofi.3,uc001ofj.3,uc001ofk.3,uc001ofl.3,uc010roo.2	chr11:65479455-65488409	17.4473	13.4589	22.4265	17.8434	-1.29634	0.0101726	yes	-1.25685	0.0136615	yes	1.28539	0.00877293	yes	1.32577	0.00496913	yes	TRUE	TRUE
XLOC_005902	uc001ofp.3,uc001ofq.3	chr11:65554323-65564690	11.198	11.429	14.6689	9.79136	1.02063	0.79076	no	-1.49815	0.000230458	yes	1.30996	0.000230458	yes	-1.16725	0.00404581	yes	TRUE	TRUE
XLOC_005906	uc001ogf.3	chr11:65657874-65659106	56.5202	94.4394	49.2457	78.085	1.6709	0.000230458	yes	1.58562	0.000230458	yes	-1.14772	0.0144346	yes	-1.20944	0.00435435	yes	TRUE	TRUE
XLOC_005907	uc001ogj.2	chr11:65686727-65689048	59.5757	85.7903	57.1416	73.1174	1.44002	0.000230458	yes	1.27958	0.000230458	yes	-1.0426	0.613404	no	-1.17332	0.0141757	yes	TRUE	TRUE
XLOC_005912	uc001ogx.1,uc001ogy.1	chr11:65819815-65837579	56.694	64.0216	52.9466	61.76	1.12925	0.129158	no	1.16646	0.0380631	yes	-1.07078	0.428972	no	-1.03662	0.70396	no	TRUE	TRUE
XLOC_005913	uc001ogz.1,uc001oha.2,uc010rou.2	chr11:65837804-66018837	17.6112	13.7285	11.9805	11.6551	-1.28282	0.000230458	yes	-1.02792	0.761698	no	-1.46999	0.000230458	yes	-1.1779	0.0170155	yes	TRUE	TRUE
XLOC_005914	uc001ohb.2,uc001ohc.2,uc001ohd.2,uc001ohe.1,uc010rov.1,uc010row.1,uc010rox.1	chr11:66024764-66035332	11.2659	16.6026	11.6526	17.0382	1.4737	0.000230458	yes	1.46218	0.000230458	yes	1.03432	0.646516	no	1.02624	0.772327	no	TRUE	TRUE
XLOC_005922	uc001oif.1,uc001oig.1,uc001oih.1,uc001oii.1,uc001oij.1,uc001oik.1,uc001oil.1,uc010rpe.1,uc010rpg.1,uc010rph.1	chr11:66247879-66313671	55.7612	63.1844	61.2833	71.3758	1.13312	0.0880437	no	1.16469	0.0286136	yes	1.09903	0.219176	no	1.12964	0.0904774	no	TRUE	TRUE
XLOC_005925	uc001oit.3,uc001oiv.3,uc001oiw.2,uc001oix.2,uc001oiz.2,uc009yrh.3,uc009yri.3,uc009yrj.3,uc009yrk.3,uc010rpj.2,uc021qmb.1,uc021qmc.1	chr11:66384052-66445275	153.242	205.694	153.911	211.272	1.34228	0.000230458	yes	1.37269	0.000230458	yes	1.00437	0.970207	no	1.02712	0.807915	no	TRUE	TRUE
XLOC_005926	uc001ojj.3,uc001ojk.1,uc001ojl.1,uc010rpk.2,uc010rpl.2,uc021qmd.1	chr11:66510385-66614003	37.3236	44.5758	35.1628	43.0638	1.19431	0.0288299	yes	1.2247	0.0136615	yes	-1.06145	0.554013	no	-1.03511	0.730413	no	TRUE	TRUE
XLOC_005927	uc001ojq.1,uc001ojr.3	chr11:66615996-66725847	25.5282	42.5195	15.2704	26.3306	1.66559	0.000230458	yes	1.72429	0.000230458	yes	-1.67174	0.000230458	yes	-1.61483	0.000230458	yes	TRUE	TRUE
XLOC_005930	uc001oju.3,uc009yrl.3	chr11:66789344-66818334	3.97271	5.93531	2.67621	3.9176	1.49402	0.000230458	yes	1.46386	0.000230458	yes	-1.48445	0.000230458	yes	-1.51504	0.000230458	yes	TRUE	TRUE
XLOC_005931	uc001ojv.3	chr11:66824288-66839488	106.071	132.912	56.5846	72.8239	1.25305	0.000230458	yes	1.28699	0.000230458	yes	-1.87456	0.000230458	yes	-1.82512	0.000230458	yes	TRUE	TRUE
XLOC_005932	uc001ojw.3,uc001ojy.3,uc001ojz.1,uc001oka.3,uc010rpn.2	chr11:66886498-67025550	22.0884	25.5787	16.6572	20.2572	1.15802	0.0466256	yes	1.21612	0.00705498	yes	-1.32606	0.000230458	yes	-1.2627	0.000641404	yes	TRUE	TRUE
XLOC_005933	uc001okc.2,uc001okd.2,uc001oke.2,uc001okg.2,uc001okh.2,uc001oki.2,uc009yrn.1	chr11:67033904-67069955	60.1676	76.7263	44.8398	53.1575	1.27521	0.000230458	yes	1.1855	0.0176513	yes	-1.34183	0.000230458	yes	-1.44338	0.000230458	yes	TRUE	TRUE
XLOC_005935	uc001okj.3,uc001okl.3	chr11:67070918-67080078	28.1858	24.688	30.0272	30.9831	-1.14168	0.0519652	no	1.03183	0.716804	no	1.06533	0.406571	no	1.25499	0.000836683	yes	TRUE	TRUE
XLOC_005941	uc001old.3,uc021qmi.1	chr11:67195934-67202879	53.4132	65.6407	35.1453	44.3148	1.22892	0.00139332	yes	1.2609	0.000230458	yes	-1.51978	0.000230458	yes	-1.48124	0.000230458	yes	TRUE	TRUE
XLOC_005943	uc001olv.3	chr11:67250504-67258579	65.2939	47.3077	70.2595	51.9045	-1.3802	0.000230458	yes	-1.35363	0.000230458	yes	1.07605	0.313476	no	1.09717	0.193482	no	TRUE	TRUE
XLOC_005951	uc001omy.1,uc001omz.3,uc001ona.3,uc010rpy.2	chr11:67776047-67797843	2.5019	1.59548	2.28405	2.07433	-1.56812	0.000230458	yes	-1.1011	0.200412	no	-1.09538	0.215941	no	1.30013	0.000230458	yes	TRUE	TRUE
XLOC_005952	uc001onc.3,uc010rpz.2	chr11:67798083-67804114	90.0255	112.622	88.0781	104.323	1.251	0.00102672	yes	1.18444	0.0114023	yes	-1.02211	0.807291	no	-1.07955	0.316393	no	TRUE	TRUE
XLOC_005954	uc001ond.2,uc001one.3,uc001onf.1,uc001ong.3,uc021qmm.1	chr11:67806461-67818366	14.5311	14.2108	11.6742	16.5384	-1.02254	0.863105	no	1.41666	0.000230458	yes	-1.24472	0.0170155	yes	1.16379	0.111087	no	TRUE	TRUE
XLOC_005957	uc001ont.3,uc009ysg.3	chr11:68080012-68216743	14.0667	12.7907	8.65907	9.62266	-1.09976	0.314146	no	1.11128	0.209487	no	-1.6245	0.000230458	yes	-1.32923	0.000230458	yes	TRUE	TRUE
XLOC_005959	uc001oob.3	chr11:68451982-68458643	2.72161	7.31054	3.19316	6.49143	2.68611	0.000230458	yes	2.03292	0.000230458	yes	1.17326	0.30022	no	-1.12618	0.218211	no	TRUE	TRUE
XLOC_005962	uc001ook.1,uc001ool.1,uc001oom.1	chr11:68671318-68709263	4.05056	4.76768	4.40808	4.81365	1.17704	0.0112685	yes	1.09201	0.355704	no	1.08826	0.380966	no	1.00964	0.92272	no	TRUE	TRUE
XLOC_005965	uc001oor.2,uc001oos.2,uc010rqg.1	chr11:68816339-68858409	3.68985	4.25906	3.1558	3.28116	1.15426	0.0792398	no	1.03972	0.686493	no	-1.16923	0.0153477	yes	-1.29803	0.00157025	yes	TRUE	TRUE
XLOC_005968	uc001oov.3,uc001oow.3,uc009ysl.3	chr11:69061621-69156450	1.2645	4.29018	0.983288	1.96648	3.39279	0.000230458	yes	1.9999	0.000440512	yes	-1.28599	0.257281	no	-2.18165	0.000230458	yes	TRUE	TRUE
XLOC_005973	uc001opa.3	chr11:69455818-69469242	169.074	261.372	132.055	194.952	1.5459	0.000230458	yes	1.47629	0.000230458	yes	-1.28033	0.000230458	yes	-1.3407	0.000230458	yes	TRUE	TRUE
XLOC_005978	uc001opm.2	chr11:70049268-70053508	42.7162	53.948	33.6469	44.5821	1.26294	0.000440512	yes	1.325	0.000230458	yes	-1.26954	0.000230458	yes	-1.21008	0.00372949	yes	TRUE	TRUE
XLOC_005979	uc001opn.2,uc001opo.3,uc001opr.3,uc001ops.3	chr11:70114443-70244568	17.2751	23.6919	12.1588	14.4167	1.37145	0.000230458	yes	1.1857	0.0119386	yes	-1.42079	0.000230458	yes	-1.64336	0.000230458	yes	TRUE	TRUE
XLOC_005981	uc001opu.3,uc001opv.4,uc001opw.4,uc001opx.3,uc010rqm.2	chr11:70244611-70282690	97.832	140.947	98.4657	129.026	1.4407	0.000230458	yes	1.31036	0.000230458	yes	1.00648	0.948429	no	-1.09239	0.215883	no	TRUE	TRUE
XLOC_005986	linc-NADSYN1-2	chr11:70995137-70999203	2.38065	1.27706	2.22713	1.33316	-1.86416	0.000230458	yes	-1.67056	0.000230458	yes	-1.06893	0.585977	no	1.04393	0.808868	no	TRUE	TRUE
XLOC_005993	uc001oqv.4,uc001oqw.4,uc009ysr.3	chr11:71498544-71524905	3.13665	5.79897	2.47133	4.58124	1.84878	0.000230458	yes	1.85375	0.000230458	yes	-1.26922	0.000230458	yes	-1.26581	0.000230458	yes	TRUE	TRUE
XLOC_005996	uc001ora.3,uc001orb.3,uc001ord.3,uc009yst.3	chr11:71639767-71709859	10.6878	13.5772	10.2223	11.7055	1.27035	0.000230458	yes	1.14509	0.0153477	yes	-1.04554	0.499279	no	-1.1599	0.0146938	yes	TRUE	TRUE
XLOC_006001	uc001orz.2,uc001osa.2,uc001osb.2,uc001osd.2	chr11:71900601-71907367	3.89683	3.00915	3.20851	3.03953	-1.29499	0.00174577	yes	-1.05559	0.627405	no	-1.21453	0.0218735	yes	1.0101	0.940412	no	TRUE	TRUE
XLOC_006008	uc001otc.1,uc001otd.3,uc001ote.3,uc009ytj.2,uc010rrf.1	chr11:72525450-72853305	5.44884	3.92102	4.18073	2.932	-1.38965	0.013794	yes	-1.4259	0.0163827	yes	-1.30332	0.0340312	yes	-1.33732	0.0606424	no	TRUE	TRUE
XLOC_006011	uc001otj.3,uc001otk.3,uc001otl.3,uc021qna.1	chr11:72929316-72954445	5.09699	9.83834	5.55637	11.7243	1.93023	0.000230458	yes	2.11006	0.000230458	yes	1.09013	0.599672	no	1.19169	0.169962	no	TRUE	TRUE
XLOC_006013	uc001otm.3,uc001otn.3,uc001otq.3,uc001otr.3,uc001ots.3,uc021qnb.1	chr11:72975569-73009728	0.967715	1.63219	0.753165	1.3607	1.68664	0.00466254	yes	1.80664	0.0167639	yes	-1.28486	0.349346	no	-1.19952	0.368575	no	TRUE	TRUE
XLOC_006014	uc001otu.3,uc021qnc.1	chr11:73018336-73080745	6.95672	4.89406	5.49559	3.78549	-1.42146	0.000230458	yes	-1.45175	0.000230458	yes	-1.26587	0.0184182	yes	-1.29285	0.00435435	yes	TRUE	TRUE
XLOC_006015	uc001otv.3,uc001otw.3,uc009yto.1	chr11:73087404-73108903	3.66858	8.89317	3.88481	8.60741	2.42415	0.000230458	yes	2.21566	0.000230458	yes	1.05894	0.645779	no	-1.0332	0.799872	no	TRUE	TRUE
XLOC_006016	uc001oua.3,uc001oub.3,uc001ouc.3,uc001oud.3,uc009ytq.3,uc010rrh.1	chr11:73357222-73373864	11.9515	8.83698	22.3332	18.431	-1.35244	0.000230458	yes	-1.21172	0.00276365	yes	1.86865	0.000230458	yes	2.08567	0.000230458	yes	TRUE	TRUE
XLOC_006018	uc001ouk.1,uc001oul.1,uc001oum.1	chr11:73588032-73638779	11.2616	10.3075	11.4408	12.0287	-1.09256	0.144907	no	1.05139	0.439432	no	1.01591	0.841293	no	1.16699	0.00676529	yes	TRUE	TRUE
XLOC_006020	uc001ouw.3,uc001oux.3,uc009yty.3	chr11:73711325-74035785	18.8073	37.1393	16.521	25.859	1.97473	0.000230458	yes	1.56522	0.000230458	yes	-1.13839	0.184478	no	-1.43622	0.000230458	yes	TRUE	TRUE
XLOC_006022	uc001ove.3	chr11:74199854-74209952	2.40047	1.52231	2.43302	1.74311	-1.57686	0.000230458	yes	-1.39579	0.00157025	yes	1.01356	0.928538	no	1.14504	0.258911	no	TRUE	TRUE
XLOC_006023	uc001ovf.1,uc009yua.1	chr11:74303622-74380384	10.0189	12.5745	8.7668	11.6283	1.25508	0.000440512	yes	1.3264	0.000230458	yes	-1.14282	0.0344794	yes	-1.08137	0.306224	no	TRUE	TRUE
XLOC_006026	uc001ovu.2	chr11:74660262-74690076	14.3053	16.7581	10.2807	11.8653	1.17146	0.00748892	yes	1.15413	0.00891505	yes	-1.39147	0.000230458	yes	-1.41236	0.000230458	yes	TRUE	TRUE
XLOC_006032	uc001owg.3,uc001owh.3	chr11:75110561-75116733	2359.73	2269.11	2141.18	1976.82	-1.03994	0.648746	no	-1.08314	0.286001	no	-1.10207	0.178638	no	-1.14786	0.0430265	yes	TRUE	TRUE
XLOC_006035	uc001owr.3,uc001ows.3,uc001owt.3,uc009yuf.3,uc009yug.3	chr11:75273100-75283926	76.4792	124.737	60.0107	98.7302	1.63099	0.000230458	yes	1.64521	0.000230458	yes	-1.27443	0.000230458	yes	-1.26341	0.000230458	yes	TRUE	TRUE
XLOC_006037	uc001oxa.3,uc001oxb.3	chr11:75479777-75513798	8.69796	8.74425	6.11644	8.33488	1.00532	0.951458	no	1.3627	0.000230458	yes	-1.42206	0.000230458	yes	-1.04912	0.474022	no	TRUE	TRUE
XLOC_006038	uc001oxc.3,uc001oxd.3,uc010rrw.2,uc010rrx.2,uc010rry.2	chr11:75526211-75855282	8.83091	9.08109	11.6852	10.92	1.02833	0.796916	no	-1.07007	0.456628	no	1.32322	0.000230458	yes	1.2025	0.0234527	yes	TRUE	TRUE
XLOC_006043	uc001oxt.3,uc021qno.1	chr11:76494284-76509198	7.96618	7.55815	5.65689	5.48119	-1.05399	0.568555	no	-1.03206	0.709525	no	-1.40823	0.000230458	yes	-1.37893	0.000230458	yes	TRUE	TRUE
XLOC_006044	uc009yum.1,uc009yun.1,uc009yuo.1,uc010rsg.1,uc010rsh.1,uc010rsi.1,uc010rsj.1	chr11:76571916-76734850	4.25297	7.36304	3.32682	5.50602	1.73127	0.000230458	yes	1.65504	0.000230458	yes	-1.27839	0.00259883	yes	-1.33727	0.000230458	yes	TRUE	TRUE
XLOC_006046	uc001oxx.3,uc001oxy.3,uc001oya.3,uc009yup.3,uc009yuq.3	chr11:76777991-76837198	3.22154	2.4413	1.94034	2.08932	-1.3196	0.000230458	yes	1.07678	0.210357	no	-1.6603	0.000230458	yes	-1.16847	0.00174577	yes	TRUE	TRUE
XLOC_006051	uc001oyp.3,uc001oyq.3,uc001oyr.1	chr11:77532196-77705717	20.2418	14.0118	18.1332	14.9565	-1.44463	0.00466254	yes	-1.2124	0.170743	no	-1.11628	0.476265	no	1.06742	0.716364	no	TRUE	TRUE
XLOC_006053	linc-USP35	chr11:77850805-77854278	1.3614	0.621526	1.47782	1.22265	-2.19042	0.0134015	yes	-1.2087	0.425854	no	1.08551	0.791005	no	1.96717	0.0329149	yes	TRUE	TRUE
XLOC_006054	uc001ozc.3,uc001ozd.3,uc001oze.2,uc001ozf.3,uc010rsp.2,uc021qny.1	chr11:77899857-78128868	1.85905	1.56152	2.72188	2.70716	-1.19054	0.323311	no	-1.00544	0.98109	no	1.46412	0.0227199	yes	1.73367	0.000230458	yes	TRUE	TRUE
XLOC_006061	linc-ODZ4-3	chr11:80437886-80592985	1.92374	1.61551	2.10087	1.55841	-1.19079	0.199535	no	-1.34809	0.00372949	yes	1.09208	0.517913	no	-1.03664	0.822843	no	TRUE	TRUE
XLOC_006065	uc001ozt.3,uc009yvd.2,uc010rsr.2,uc010rss.2	chr11:82612736-82669319	4.53541	8.17944	4.83913	8.45438	1.80346	0.000230458	yes	1.74709	0.000230458	yes	1.06697	0.310477	no	1.03361	0.678715	no	TRUE	TRUE
XLOC_006068	uc001ozz.1,uc001paa.3,uc001pab.1,uc009yvi.2,uc010rsv.1	chr11:82897038-82967044	4.16159	4.12756	3.95601	3.33817	-1.00824	0.936405	no	-1.18508	0.017525	yes	-1.05197	0.546127	no	-1.23647	0.00259883	yes	TRUE	TRUE
XLOC_006070	uc001pan.2,uc001pao.3,uc001pap.3,uc001paq.2,uc021qog.1,uc021qoh.1	chr11:85339621-85347583	35.4682	41.2175	29.7098	29.05	1.1621	0.0176513	yes	-1.02271	0.792015	no	-1.19382	0.00466254	yes	-1.41885	0.000230458	yes	TRUE	TRUE
XLOC_006071	uc001par.3,uc021qoi.1	chr11:85358962-85367597	17.8572	23.6805	13.1586	17.994	1.3261	0.000230458	yes	1.36747	0.000230458	yes	-1.35707	0.000230458	yes	-1.31602	0.000230458	yes	TRUE	TRUE
XLOC_006074	uc001pbp.3,uc001pbq.3,uc001pbr.3,uc010rtm.2	chr11:85954960-85999487	15.4787	20.9865	15.2044	18.6382	1.35583	0.000230458	yes	1.22584	0.00496913	yes	-1.01804	0.860911	no	-1.12599	0.145405	no	TRUE	TRUE
XLOC_006078	uc001pcb.3,uc010rts.1,uc021qok.1	chr11:86511490-86666440	257.984	257.998	321.524	322.635	1.00005	0.999489	no	1.00346	0.975738	no	1.24629	0.00341042	yes	1.25053	0.00243168	yes	TRUE	TRUE
XLOC_006079	uc001pcg.2,uc001pch.3,uc001pci.3,uc010rtt.2	chr11:86666662-87039876	7.9835	5.86699	7.30274	6.10197	-1.36075	0.00572663	yes	-1.19678	0.102027	no	-1.09322	0.486297	no	1.04005	0.77884	no	TRUE	TRUE
XLOC_006106	uc001pef.3,uc001peg.3,uc001peh.3,uc001pei.3,uc001pej.3,uc001pek.3,uc001pel.2,uc001pem.4,uc009ywi.3	chr11:93474767-93546496	13.5515	10.6909	11.8226	9.40059	-1.26757	0.000230458	yes	-1.25764	0.000230458	yes	-1.14624	0.0314585	yes	-1.13726	0.0353661	yes	TRUE	TRUE
XLOC_006108	uc001peq.3,uc001per.3	chr11:93754377-93922118	6.83662	10.5549	7.19523	9.67271	1.54388	0.000230458	yes	1.34432	0.000230458	yes	1.05245	0.573731	no	-1.0912	0.310221	no	TRUE	TRUE
XLOC_006111	uc001pew.3,uc001pex.3	chr11:94227140-94235017	6.90407	5.95607	6.23665	5.46613	-1.15917	0.0204072	yes	-1.14096	0.042814	yes	-1.10702	0.124336	no	-1.08963	0.21935	no	TRUE	TRUE
XLOC_006113	uc001pez.3,uc001pfa.3	chr11:94277005-94354587	1.84998	2.20263	1.75173	1.97725	1.19062	0.000641404	yes	1.12874	0.0248763	yes	-1.05609	0.358468	no	-1.11399	0.0477718	yes	TRUE	TRUE
XLOC_006116	uc001pfb.3,uc001pfc.3	chr11:94501135-94609918	3.56697	2.82419	3.26764	2.43152	-1.26301	0.000230458	yes	-1.34387	0.000230458	yes	-1.0916	0.185848	no	-1.16149	0.0060259	yes	TRUE	TRUE
XLOC_006119	uc001pff.3	chr11:94799352-94804909	5.90395	6.91393	5.03775	5.33381	1.17107	0.00404581	yes	1.05877	0.372233	no	-1.17194	0.00357021	yes	-1.29625	0.000230458	yes	TRUE	TRUE
XLOC_006120	uc001pfh.3	chr11:94822968-94868682	6.53057	12.8648	6.24367	13.0758	1.96994	0.000230458	yes	2.09425	0.000230458	yes	-1.04595	0.556802	no	1.0164	0.862898	no	TRUE	TRUE
XLOC_006123	uc001pfo.2,uc001pfp.2,uc001pfq.2,uc001pfr.2,uc009ywn.2,uc010ruh.2	chr11:95502105-95565931	10.3969	8.19786	9.60962	8.73034	-1.26825	0.00325245	yes	-1.10072	0.300398	no	-1.08193	0.414427	no	1.06495	0.532288	no	TRUE	TRUE
XLOC_006126	uc001pfy.2,uc009ywu.3	chr11:96123152-96240738	1.64989	1.79681	1.1854	1.35812	1.08905	0.245183	no	1.14571	0.077792	no	-1.39184	0.000230458	yes	-1.32301	0.000230458	yes	TRUE	TRUE
XLOC_006129	uc001pgc.2,uc001pge.2,uc001pgf.3	chr11:100554892-100864796	1.28198	1.43629	0.934086	1.14077	1.12037	0.186361	no	1.22127	0.00542873	yes	-1.37244	0.000230458	yes	-1.25905	0.000230458	yes	TRUE	TRUE
XLOC_006132	uc001pgm.3,uc001pgn.3,uc009yxa.1,uc010run.2	chr11:101761404-101871793	0.69995	0.417163	1.28904	0.730784	-1.67788	0.000230458	yes	-1.76391	0.000230458	yes	1.84162	0.000230458	yes	1.75179	0.000230458	yes	TRUE	TRUE
XLOC_006135	uc001pgt.3,uc001pgu.3,uc001pgv.3,uc001pgw.2,uc010ruo.2,uc010rup.1,uc021qpf.1	chr11:101980865-102104262	10.985	11.8216	5.36586	5.72365	1.07616	0.328594	no	1.06668	0.349755	no	-2.0472	0.000230458	yes	-2.0654	0.000230458	yes	TRUE	TRUE
XLOC_006138	uc001pgy.3,uc010ruq.2,uc010rur.2	chr11:102217965-102249401	11.523	11.2429	10.5729	9.82509	-1.02491	0.798026	no	-1.07611	0.312117	no	-1.08986	0.251557	no	-1.14431	0.0409919	yes	TRUE	TRUE
XLOC_006147	uc001pjc.1,uc001pjd.1	chr11:105921824-105969426	10.8836	13.2021	10.7046	12.5124	1.21303	0.00226187	yes	1.16888	0.0204072	yes	-1.01672	0.863925	no	-1.05512	0.488087	no	TRUE	TRUE
XLOC_006152	uc001pjv.3,uc001pjw.1,uc001pjx.3,uc001pjy.3	chr11:107879339-108019664	15.6729	16.0212	13.5928	13.1026	1.02222	0.83638	no	-1.03741	0.718792	no	-1.15303	0.0738276	no	-1.22275	0.0100356	yes	TRUE	TRUE
XLOC_006153	uc001pkb.1,uc001pkc.1,uc001pkd.4,uc001pke.2,uc001pkf.3,uc001pkg.1,uc009yxr.1,uc009yxt.1	chr11:108093558-108338258	4.71141	3.81066	4.40713	3.87135	-1.23638	0.0335826	yes	-1.1384	0.188062	no	-1.06904	0.566364	no	1.01593	0.903074	no	TRUE	TRUE
XLOC_006155	uc001pkl.1,uc001pkm.3	chr11:108535815-108811648	3.6903	5.54596	3.21535	4.73874	1.50285	0.000230458	yes	1.47379	0.000230458	yes	-1.14771	0.0180341	yes	-1.17034	0.00308975	yes	TRUE	TRUE
XLOC_006160	uc001pkx.3	chr11:110199129-110335608	22.5026	36.1827	17.7944	22.6694	1.60793	0.000230458	yes	1.27396	0.000230458	yes	-1.26459	0.000641404	yes	-1.5961	0.000230458	yes	TRUE	TRUE
XLOC_006171	uc001pmg.2,uc001pmh.3	chr11:111783459-111797595	8.32383	4.93513	8.96155	5.77656	-1.68665	0.000230458	yes	-1.55136	0.000230458	yes	1.07661	0.275448	no	1.1705	0.00157025	yes	TRUE	TRUE
XLOC_006172	uc001pmj.3,uc001pmk.3,uc001pml.3,uc001pmm.3,uc001pmn.3,uc010rwq.2	chr11:111797939-111893723	1.26245	0.990736	1.61758	1.36343	-1.27425	0.00121219	yes	-1.1864	0.00820007	yes	1.2813	0.000230458	yes	1.37618	0.000230458	yes	TRUE	TRUE
XLOC_006173	uc001pmo.3,uc010rwr.2,uc021qqn.1	chr11:111895537-111944895	8.07435	12.0488	8.21271	12.475	1.49223	0.000230458	yes	1.51899	0.000230458	yes	1.01714	0.846982	no	1.03537	0.689571	no	TRUE	TRUE
XLOC_006175	uc001pmz.3	chr11:111957570-111966518	41.2939	41.8621	34.0456	38.4855	1.01376	0.888049	no	1.13041	0.0536915	no	-1.2129	0.00243168	yes	-1.08774	0.235712	no	TRUE	TRUE
XLOC_006178	uc001pnj.4	chr11:112097087-112140678	17.7343	24.0778	18.8294	23.2964	1.3577	0.000230458	yes	1.23724	0.000230458	yes	1.06175	0.367927	no	-1.03354	0.639392	no	TRUE	TRUE
XLOC_006184	uc001pnu.3,uc001pnv.3,uc001pnx.3	chr11:113185250-113244018	2.7558	1.81821	1.99484	1.66557	-1.51567	0.000230458	yes	-1.19769	0.00496913	yes	-1.38146	0.000230458	yes	-1.09164	0.236172	no	TRUE	TRUE
XLOC_006195	uc001poy.3,uc001poz.3	chr11:114310100-114337616	12.2003	10.7893	13.3576	9.42008	-1.13078	0.0489024	yes	-1.41799	0.000230458	yes	1.09486	0.148628	no	-1.14535	0.0289453	yes	TRUE	TRUE
XLOC_006203	uc001pqe.2,uc009yzk.2,uc009yzl.2,uc021qqv.1	chr11:117014988-117048889	25.3088	28.7609	30.4945	31.9197	1.1364	0.0621684	no	1.04674	0.571824	no	1.2049	0.00325245	yes	1.10983	0.135318	no	TRUE	TRUE
XLOC_006204	uc001pqg.2,uc001pqh.1,uc001pqi.1,uc010rxe.1	chr11:117049938-117075508	5.20805	3.17665	3.9068	3.34134	-1.63948	0.000230458	yes	-1.16923	0.0287251	yes	-1.33307	0.000230458	yes	1.05184	0.557098	no	TRUE	TRUE
XLOC_006212	uc010rxo.2,uc010rxq.2,uc010rxr.2,uc010rxs.2,uc010rxt.2,uc021qrd.1,uc021qre.1	chr11:117886486-117996273	5.97514	7.58236	5.632	7.34239	1.26898	0.000230458	yes	1.30369	0.000230458	yes	-1.06093	0.471591	no	-1.03268	0.714951	no	TRUE	TRUE
XLOC_006218	uc001ptq.3,uc009zag.3,uc010ryg.2	chr11:118443101-118473747	58.5633	71.3128	60.99	72.8707	1.2177	0.00174577	yes	1.1948	0.00481643	yes	1.04144	0.614314	no	1.02185	0.807451	no	TRUE	TRUE
XLOC_006219	uc001ptr.2,uc001pts.3,uc001ptt.3,uc001ptv.2,uc001ptw.2,uc001ptx.2,uc009zai.2,uc010ryh.1,uc010ryi.1,uc010ryj.1	chr11:118477212-118550381	4.89607	3.04454	6.2787	4.61885	-1.60815	0.000230458	yes	-1.35936	0.000230458	yes	1.2824	0.000230458	yes	1.51709	0.000230458	yes	TRUE	TRUE
XLOC_006225	uc010ryn.2,uc010ryo.2,uc010ryp.2,uc010ryq.2	chr11:118889240-118894385	40.6878	55.2879	16.4451	23.4332	1.35883	0.000230458	yes	1.42494	0.000230458	yes	-2.47416	0.000230458	yes	-2.35938	0.000230458	yes	TRUE	TRUE
XLOC_006226	uc010ryx.2,uc010ryy.2	chr11:118938492-118952688	11.7921	8.89499	9.64781	7.63302	-1.3257	0.000230458	yes	-1.26396	0.000230458	yes	-1.22226	0.00102672	yes	-1.16533	0.0111348	yes	TRUE	TRUE
XLOC_006227	uc001puz.1,uc001pva.1,uc001pve.1,uc001pvf.1,uc009zao.2	chr11:118955586-118964259	13.7597	22.2743	16.8576	23.0572	1.61881	0.000230458	yes	1.36776	0.000230458	yes	1.22514	0.000230458	yes	1.03515	0.657934	no	TRUE	TRUE
XLOC_006228	uc001pvn.3,uc001pvo.3	chr11:118972961-118989313	6.80092	7.05888	4.57641	5.16809	1.03793	0.612245	no	1.12929	0.0676913	no	-1.48608	0.000230458	yes	-1.36586	0.000230458	yes	TRUE	TRUE
XLOC_006229	uc001pvp.3,uc001pvq.3,uc001pvr.3,uc010rzb.2,uc021qrj.1	chr11:118992232-119005765	7.78122	6.32755	5.70808	5.25178	-1.22974	0.000440512	yes	-1.08688	0.249919	no	-1.36319	0.000230458	yes	-1.20484	0.00226187	yes	TRUE	TRUE
XLOC_006231	uc001pvu.3,uc001pvv.3,uc001pvw.3,uc001pvx.3,uc010rzc.1	chr11:119039436-119054725	2.10525	1.78864	1.69222	1.63216	-1.17701	0.0149573	yes	-1.0368	0.720595	no	-1.24408	0.00102672	yes	-1.09587	0.256653	no	TRUE	TRUE
XLOC_006233	uc001pwe.3	chr11:119076979-119178859	3.41163	4.34694	2.64044	3.34736	1.27415	0.000230458	yes	1.26773	0.000440512	yes	-1.29207	0.000230458	yes	-1.29862	0.000230458	yes	TRUE	TRUE
XLOC_006234	uc001pwh.3	chr11:119205209-119208024	12.6656	12.3491	9.56218	10.5469	-1.02563	0.727707	no	1.10298	0.0987919	no	-1.32455	0.000230458	yes	-1.17087	0.00451005	yes	TRUE	TRUE
XLOC_006242	uc001pxb.3	chr11:120081746-120100650	1.61692	1.14939	1.42977	0.887633	-1.40676	0.00276365	yes	-1.61077	0.000836683	yes	-1.1309	0.329225	no	-1.29489	0.0623674	no	TRUE	TRUE
XLOC_006243	uc001pxc.3,uc001pxe.1,uc010rzk.2,uc010rzl.2,uc021qrk.1	chr11:120107348-120190798	0.703326	0.309767	1.34716	0.646825	-2.2705	0.000230458	yes	-2.08273	0.000230458	yes	1.91541	0.000230458	yes	2.0881	0.000230458	yes	TRUE	TRUE
XLOC_006244	uc001pxg.3,uc001pxh.2,uc001pxi.2,uc001pxj.3,uc009zas.2,uc010rzm.2,uc021qrl.1	chr11:120195837-120204388	1.27854	0.928564	1.39287	0.925525	-1.3769	0.000230458	yes	-1.50495	0.000230458	yes	1.08942	0.239506	no	-1.00328	0.978441	no	TRUE	TRUE
XLOC_006247	uc001pxo.3,uc001pxp.3,uc009zay.3	chr11:120894802-120961479	3.06256	2.79879	3.61595	3.24888	-1.09424	0.191163	no	-1.11298	0.0878639	no	1.1807	0.00617471	yes	1.16082	0.0186657	yes	TRUE	TRUE
XLOC_006249	uc001pxs.1,uc001pxt.3,uc001pxu.3,uc001pxv.3	chr11:121163357-121184119	9.85408	11.7262	9.33093	11.7643	1.18998	0.00820007	yes	1.26079	0.00191954	yes	-1.05607	0.499566	no	1.00325	0.97251	no	TRUE	TRUE
XLOC_006250	uc001pxx.3,uc010rzp.1,uc010rzq.1	chr11:121318039-121504520	1.12963	0.830892	1.91157	1.61614	-1.35954	0.000230458	yes	-1.1828	0.00209083	yes	1.69221	0.000230458	yes	1.94507	0.000230458	yes	TRUE	TRUE
XLOC_006260	uc001pyl.1,uc001pym.3	chr11:122753267-122830430	1.06599	0.802258	0.767434	0.780951	-1.32874	0.00647306	yes	1.01761	0.906936	no	-1.38903	0.000641404	yes	-1.02728	0.863799	no	TRUE	TRUE
XLOC_006262	uc001pyt.3	chr11:122933300-123066007	1.2882	0.819193	1.91822	0.954298	-1.57252	0.0144346	yes	-2.01008	0.00157025	yes	1.48907	0.0100356	yes	1.16492	0.567487	no	TRUE	TRUE
XLOC_006280	uc001qap.3	chr11:124492741-124564687	4.80842	3.80656	7.28447	6.49936	-1.26319	0.210052	no	-1.1208	0.449539	no	1.51494	0.00734628	yes	1.70741	0.00157025	yes	TRUE	TRUE
XLOC_006281	uc001qaq.2,uc001qar.2	chr11:124609828-124617102	2.08884	2.94309	1.51122	1.66223	1.40896	0.00632576	yes	1.09993	0.617596	no	-1.38222	0.0339221	yes	-1.77057	0.000230458	yes	TRUE	TRUE
XLOC_006289	uc001qca.3,uc001qcb.3,uc009zbl.3,uc010sbe.2	chr11:125439297-125454575	32.0416	44.143	34.9288	43.5695	1.37768	0.000230458	yes	1.24738	0.000440512	yes	1.09011	0.243983	no	-1.01316	0.893612	no	TRUE	TRUE
XLOC_006290	uc001qcd.2,uc001qce.2,uc009zbm.2,uc009zbn.2,uc010sbg.1	chr11:125462738-125491280	43.0225	55.4408	42.2648	52.4641	1.28865	0.000230458	yes	1.24132	0.00191954	yes	-1.01793	0.865067	no	-1.05674	0.508735	no	TRUE	TRUE
XLOC_006291	uc001qcf.4,uc001qcg.4,uc009zbo.3,uc009zbp.3,uc010sbh.2,uc010sbi.2	chr11:125495030-125550793	7.86757	10.3514	6.88289	10.8002	1.3157	0.000230458	yes	1.56914	0.000230458	yes	-1.14306	0.0241648	yes	1.04336	0.575724	no	TRUE	TRUE
XLOC_006296	uc001qcx.4,uc009zbv.3,uc021qrw.1	chr11:125753508-125773288	7.2351	6.66818	7.357	8.08092	-1.08502	0.38442	no	1.0984	0.328973	no	1.01685	0.889075	no	1.21186	0.0278123	yes	TRUE	TRUE
XLOC_006304	uc001qds.3,uc001qdu.3,uc001qdw.3,uc001qdx.1,uc001qdz.3,uc009zce.3,uc021qry.1	chr11:126225539-126875953	17.9339	13.9686	27.6641	24.3501	-1.28387	0.000230458	yes	-1.1361	0.0588562	no	1.54256	0.000230458	yes	1.7432	0.000230458	yes	TRUE	TRUE
XLOC_006316	uc001qfc.4	chr11:129245177-129322174	3.25906	2.87186	1.94769	1.73395	-1.13483	0.0827875	no	-1.12327	0.238952	no	-1.6733	0.000230458	yes	-1.65625	0.000230458	yes	TRUE	TRUE
XLOC_006318	uc001qfe.1,uc001qff.1	chr11:129685740-129731849	2.47819	3.91028	2.44126	2.69047	1.57788	0.000230458	yes	1.10208	0.161852	no	-1.01513	0.875585	no	-1.45338	0.000230458	yes	TRUE	TRUE
XLOC_006321	uc001qfw.3,uc010sca.1	chr11:130029681-130080257	39.2705	48.7559	36.9048	41.4759	1.24154	0.00102672	yes	1.12386	0.0826818	no	-1.0641	0.41339	no	-1.17552	0.0125971	yes	TRUE	TRUE
XLOC_006338	uc001qhk.3,uc001qhl.3,uc009zdc.3,uc009zde.1,uc010sco.1,uc010scq.2,uc010scr.1	chr11:134123422-134135845	5.02651	4.58235	6.40097	5.75433	-1.09693	0.132289	no	-1.11237	0.125393	no	1.27344	0.000230458	yes	1.25576	0.000230458	yes	TRUE	TRUE
XLOC_006340	uc001qhp.3	chr11:134201767-134248235	1.82672	2.72011	1.10976	2.25817	1.48907	0.000230458	yes	2.03483	0.000230458	yes	-1.64605	0.000230458	yes	-1.20456	0.000230458	yes	TRUE	TRUE
XLOC_006351	uc001lpa.2	chr11:318652-325631	174.731	192.005	128.352	162.372	1.09886	0.192085	no	1.26505	0.000440512	yes	-1.36134	0.000230458	yes	-1.1825	0.0127321	yes	TRUE	TRUE
XLOC_006355	uc001lpk.1,uc001lpl.1,uc001lpm.1,uc001lpn.1,uc001lpo.1,uc001lpp.2,uc001lpq.2,uc001lpr.2,uc001lps.2,uc009ybx.2	chr11:494511-507283	53.3673	62.1506	62.3309	63.2718	1.16458	0.0239248	yes	1.0151	0.874449	no	1.16796	0.0215144	yes	1.01804	0.851027	no	TRUE	TRUE
XLOC_006356	uc001lpv.3,uc010qvw.2,uc010qvx.2	chr11:532241-535550	21.4013	29.1538	15.4454	23.4025	1.36224	0.000230458	yes	1.51518	0.000230458	yes	-1.38561	0.000230458	yes	-1.24576	0.000230458	yes	TRUE	TRUE
XLOC_006357	uc001lpx.3	chr11:535582-560779	2.87641	1.69541	3.04696	1.92447	-1.69659	0.000230458	yes	-1.58327	0.00191954	yes	1.05929	0.700173	no	1.13511	0.384862	no	TRUE	TRUE
XLOC_006358	uc009yby.2,uc021qbm.1	chr11:565656-568457	1.68974	3.6736	1.08994	1.82465	2.17406	0.000230458	yes	1.67408	0.000230458	yes	-1.55031	0.000230458	yes	-2.01332	0.000230458	yes	TRUE	TRUE
XLOC_006361	uc001lqf.3,uc001lqg.3,uc001lqh.3,uc001lqi.3,uc009ycb.3,uc010qwf.2,uc010qwg.2,uc010qwh.2	chr11:612554-615999	8.80958	9.84532	9.88116	8.70378	1.11757	0.0806872	no	-1.13527	0.0411056	yes	1.12164	0.0699925	no	-1.13115	0.0511668	no	TRUE	TRUE
XLOC_006366	uc001lrc.3,uc001lrd.3,uc001lrf.1,uc009ycg.3,uc010qwm.2,uc010qwp.1,uc010qwq.1,uc010qwr.1,uc010qws.1	chr11:766691-777492	10.5301	11.9964	7.73956	8.86458	1.13925	0.145333	no	1.14536	0.223024	no	-1.36056	0.000230458	yes	-1.3533	0.00308975	yes	TRUE	TRUE
XLOC_006368	uc001lri.3,uc001lrj.3,uc001lrk.2,uc001lrl.1,uc001lrm.1,uc001lrn.2,uc001lro.2,uc001lrp.2,uc009yci.3,uc009ycj.3	chr11:790474-806280	6.43826	8.91965	5.61247	7.94112	1.38541	0.000230458	yes	1.41491	0.000230458	yes	-1.14713	0.0527678	no	-1.12322	0.162066	no	TRUE	TRUE
XLOC_006371	uc001lsc.3	chr11:839720-842529	74.5008	90.6548	23.9296	36.84	1.21683	0.00325245	yes	1.53952	0.000230458	yes	-3.11333	0.000230458	yes	-2.46077	0.000230458	yes	TRUE	TRUE
XLOC_006377	uc001ltd.3,uc001lte.3,uc001ltf.3,uc009ycu.3	chr11:1295597-1331937	5.66832	6.58014	6.41917	6.64251	1.16086	0.013794	yes	1.03479	0.657934	no	1.13246	0.0516547	no	1.00948	0.913938	no	TRUE	TRUE
XLOC_006387	uc001luc.2	chr11:1490684-1785501	317.541	352.165	153.008	184.295	1.10904	0.160648	no	1.20448	0.00777864	yes	-2.07532	0.000230458	yes	-1.91088	0.000230458	yes	TRUE	TRUE
XLOC_006388	linc-CTSD-1,linc-CTSD-2	chr11:1792543-1800043	0.542537	1.23966	0.465174	0.292346	2.28493	0.0522751	no	-1.59118	0.563468	no	-1.16631	0.835116	no	-4.24039	0.0267747	yes	TRUE	TRUE
XLOC_006391	uc001lva.4,uc021qbx.1,uc021qby.1,uc021qbz.1,uc021qca.1	chr11:2016405-2019065	12.0541	12.1985	22.6617	19.1939	1.01198	0.938591	no	-1.18067	0.202428	no	1.88	0.000230458	yes	1.57346	0.000230458	yes	TRUE	TRUE
XLOC_006395	uc001lvu.3,uc021qcf.1	chr11:2289727-2292182	22.8803	29.3122	20.3682	26.8882	1.28111	0.000440512	yes	1.32011	0.000230458	yes	-1.12333	0.111676	no	-1.09015	0.307615	no	TRUE	TRUE
XLOC_006401	uc001lwr.4,uc001lws.4,uc001lwu.4,uc009ydr.3	chr11:2904447-2906995	1.34861	0.572018	4.65073	2.0667	-2.35764	0.000230458	yes	-2.25032	0.000230458	yes	3.44854	0.000230458	yes	3.613	0.000230458	yes	TRUE	TRUE
XLOC_006402	uc001lwv.4	chr11:2909326-2946476	0.479432	1.1136	0.47072	0.867992	2.32275	0.0112685	yes	1.84397	0.126209	no	-1.01851	0.974914	no	-1.28296	0.385043	no	TRUE	TRUE
XLOC_006403	uc001lxa.1,uc021qci.1	chr11:2949502-2950650	19.0279	64.3528	17.817	42.1024	3.38202	0.000230458	yes	2.36305	0.000230458	yes	-1.06796	0.387888	no	-1.52848	0.000230458	yes	TRUE	TRUE
XLOC_006404	uc001lxc.3,uc010qxm.2,uc010qxn.2	chr11:2965659-3013607	41.1692	46.475	33.0511	38.4855	1.12888	0.0763882	no	1.16442	0.0248763	yes	-1.24562	0.000641404	yes	-1.2076	0.00357021	yes	TRUE	TRUE
XLOC_006406	uc001lxe.3,uc001lxf.3,uc001lxg.3,uc001lxh.3,uc010qxo.2,uc010qxp.2	chr11:3022151-3078681	9.41928	11.8399	10.1501	12.5681	1.25699	0.000230458	yes	1.23822	0.000230458	yes	1.07759	0.230176	no	1.0615	0.402062	no	TRUE	TRUE
XLOC_006407	uc001lxj.2,uc001lxk.2,uc001lxl.2,uc009ydw.2,uc009ydx.3,uc010qxq.1	chr11:3108322-3187969	5.96349	6.03814	5.70536	6.78902	1.01252	0.889871	no	1.18994	0.00676529	yes	-1.04524	0.575854	no	1.12436	0.0673091	no	TRUE	TRUE
XLOC_006410	uc001lxs.3,uc001lxt.3,uc001lxu.3,uc001lxv.3,uc009ydz.3,uc010qxr.2,uc021qck.1	chr11:3379156-3400457	6.85323	8.69987	5.09734	7.26081	1.26946	0.000230458	yes	1.42443	0.000230458	yes	-1.34447	0.000230458	yes	-1.1982	0.00157025	yes	TRUE	TRUE
XLOC_006413	uc001lyb.1,uc001lyc.1,uc001lyd.3,uc009yea.3	chr11:3659735-3663546	0.754453	0.282965	1.15267	0.6196	-2.66624	0.000230458	yes	-1.86035	0.000440512	yes	1.52782	0.0083442	yes	2.18967	0.00341042	yes	TRUE	TRUE
XLOC_006415	uc001lyg.3,uc001lyh.3,uc001lyi.3,uc001lyj.2,uc001lyk.2,uc010qxv.2	chr11:3696239-3847582	9.73709	12.3503	10.5017	12.8989	1.26838	0.000440512	yes	1.22827	0.00481643	yes	1.07853	0.365557	no	1.04442	0.649098	no	TRUE	TRUE
XLOC_006416	uc001lyu.2,uc021qcn.1	chr11:3848207-3862213	11.6652	13.6451	9.7785	8.79208	1.16973	0.0388194	yes	-1.11219	0.102702	no	-1.19294	0.00388752	yes	-1.55198	0.000230458	yes	TRUE	TRUE
XLOC_006419	uc001lyy.1	chr11:4406125-4414931	2.97287	2.58247	2.5449	1.95227	-1.15117	0.0204072	yes	-1.30356	0.000230458	yes	-1.16817	0.00905769	yes	-1.3228	0.000230458	yes	TRUE	TRUE
XLOC_006448	uc001mbm.2,uc001mbn.3,uc001mbp.3,uc001mbq.1,uc021qcx.1	chr11:5269501-5959849	3.06751	2.86251	2.51101	2.69038	-1.07162	0.444368	no	1.07143	0.53515	no	-1.22162	0.024639	yes	-1.06398	0.539836	no	TRUE	TRUE
XLOC_006459	uc001mck.4,uc001mcl.4,uc001mcm.2	chr11:6232467-6255941	3.81847	3.60042	4.06815	4.1691	-1.06056	0.307781	no	1.02481	0.760993	no	1.06539	0.307844	no	1.15795	0.0118053	yes	TRUE	TRUE
XLOC_006463	uc001mdh.3,uc001mdi.3,uc001mdj.2,uc009yfd.3,uc010raj.2,uc010rak.1	chr11:6469842-6495689	4.80537	5.63612	6.82594	7.59594	1.17288	0.00862974	yes	1.1128	0.0997546	no	1.42048	0.000230458	yes	1.34773	0.000230458	yes	TRUE	TRUE
XLOC_006465	uc001med.3	chr11:6615597-6624920	4.19685	6.17785	3.80517	4.86362	1.47202	0.000230458	yes	1.27816	0.000230458	yes	-1.10293	0.0964264	no	-1.27022	0.000230458	yes	TRUE	TRUE
XLOC_006467	uc001mek.1,uc001mel.1,uc010rar.1	chr11:6633996-6640692	3.68355	2.79812	1.49954	1.29618	-1.31644	0.000230458	yes	-1.15689	0.224879	no	-2.45645	0.000230458	yes	-2.15874	0.000230458	yes	TRUE	TRUE
XLOC_006469	uc001men.2	chr11:6701615-6704632	16.0761	27.3	13.2368	21.0949	1.69817	0.000230458	yes	1.59366	0.000230458	yes	-1.2145	0.00102672	yes	-1.29415	0.000230458	yes	TRUE	TRUE
XLOC_006496	uc001mhe.1,uc001mhf.1,uc010rbt.1	chr11:8968839-8986481	20.252	25.2382	23.5209	26.421	1.24621	0.000440512	yes	1.1233	0.0724375	no	1.16141	0.0165111	yes	1.04687	0.532503	no	TRUE	TRUE
XLOC_006498	uc001mhi.2,uc001mhj.2,uc021qdk.1	chr11:9040820-9113708	58.3313	39.644	47.3731	36.0859	-1.47138	0.000230458	yes	-1.31279	0.000230458	yes	-1.23132	0.00139332	yes	-1.0986	0.19311	no	TRUE	TRUE
XLOC_006500	uc001mhk.3,uc001mhl.3,uc010rbw.2	chr11:9160284-9286935	4.54825	5.89282	3.9048	4.47444	1.29562	0.000230458	yes	1.14588	0.0150864	yes	-1.16478	0.00572663	yes	-1.317	0.000230458	yes	TRUE	TRUE
XLOC_006501	uc001mhm.3,uc001mhn.2,uc021qdm.1	chr11:9302200-9336315	12.0414	11.7713	9.01456	9.64118	-1.02295	0.796359	no	1.06951	0.311152	no	-1.33577	0.000230458	yes	-1.22094	0.00102672	yes	TRUE	TRUE
XLOC_006502	uc021qdn.1	chr11:9481102-9550071	2.2502	1.56744	3.48682	2.10036	-1.43559	0.111589	no	-1.66011	0.00748892	yes	1.54956	0.0256031	yes	1.33999	0.209113	no	TRUE	TRUE
XLOC_006507	uc001mib.2,uc001mic.2,uc001mid.2,uc001mif.3,uc001mih.4	chr11:9775984-10315758	3.86396	3.73943	3.24469	3.28553	-1.0333	0.7358	no	1.01259	0.906392	no	-1.19086	0.015218	yes	-1.13815	0.0916064	no	TRUE	TRUE
XLOC_006511	uc001mis.1	chr11:10533224-10562774	5.20664	4.59127	4.5633	4.33089	-1.13403	0.0297445	yes	-1.05366	0.439673	no	-1.14098	0.0232074	yes	-1.06012	0.377576	no	TRUE	TRUE
XLOC_006514	uc001mjb.3,uc001mjc.3,uc001mjd.3,uc001mjf.1,uc009ygf.3	chr11:10818592-10830582	145.854	191.04	144.429	199.737	1.3098	0.000230458	yes	1.38294	0.000230458	yes	-1.00987	0.918545	no	1.04552	0.588337	no	TRUE	TRUE
XLOC_006520	uc001mjo.2	chr11:11292420-11643601	1.60461	4.3708	2.3719	3.10158	2.7239	0.000230458	yes	1.30764	0.000230458	yes	1.47818	0.000230458	yes	-1.40922	0.000230458	yes	TRUE	TRUE
XLOC_006531	uc001mlf.4,uc009ygq.3,uc010rco.2,uc021qec.1,uc021qed.1	chr11:14295197-14386052	13.85	15.3732	10.5497	11.2651	1.10998	0.0708401	no	1.06781	0.332049	no	-1.31283	0.000230458	yes	-1.36467	0.000230458	yes	TRUE	TRUE
XLOC_006532	uc001mlg.2,uc001mlh.2,uc001mli.2,uc001mlk.3,uc001mll.3,uc010rcq.2	chr11:14479048-14665180	134.701	158.968	125.372	137.995	1.18015	0.0429263	yes	1.10068	0.273898	no	-1.07441	0.437971	no	-1.15198	0.0895819	no	TRUE	TRUE
XLOC_006539	uc001mmm.3,uc001mmn.3,uc001mmo.3,uc010rcu.1,uc010rcv.2	chr11:16798543-17074591	3.71586	2.97112	3.61257	3.01016	-1.25066	0.00209083	yes	-1.20013	0.0187858	yes	-1.02859	0.776129	no	1.01314	0.914132	no	TRUE	TRUE
XLOC_006543	uc001mna.3,uc001mnb.4	chr11:17406737-17410878	1.50358	1.54235	2.23021	2.7287	1.02579	0.811064	no	1.22352	0.00139332	yes	1.48327	0.000230458	yes	1.76918	0.000230458	yes	TRUE	TRUE
XLOC_006547	uc001mnm.3,uc001mnn.3,uc010rcz.1	chr11:17809595-18034637	8.10674	8.19516	6.48811	6.1565	1.01091	0.903145	no	-1.05386	0.392926	no	-1.24948	0.000230458	yes	-1.33114	0.000230458	yes	TRUE	TRUE
XLOC_006549	uc001mnq.3,uc001mnr.3	chr11:18078309-18127645	5.97982	7.77415	5.25489	6.60252	1.30006	0.000230458	yes	1.25645	0.000230458	yes	-1.13795	0.0162598	yes	-1.17745	0.00647306	yes	TRUE	TRUE
XLOC_006553	uc001mod.1,uc001moe.1,uc001mof.1,uc001mog.1	chr11:18300216-18343721	4.865	6.51126	4.08057	5.52074	1.33839	0.000230458	yes	1.35293	0.000230458	yes	-1.19224	0.00157025	yes	-1.17942	0.00587454	yes	TRUE	TRUE
XLOC_006554	uc001mor.3,uc001mos.2	chr11:18501856-18548503	50.054	42.302	59.6173	48.0769	-1.18325	0.0116709	yes	-1.24004	0.00102672	yes	1.19106	0.00587454	yes	1.13652	0.0627797	no	TRUE	TRUE
XLOC_006564	uc001mpm.3,uc001mpn.4,uc001mpo.1	chr11:19245609-19263167	5.4258	6.31268	6.03662	8.36927	1.16346	0.0163827	yes	1.38642	0.000230458	yes	1.11258	0.133457	no	1.32579	0.000230458	yes	TRUE	TRUE
XLOC_006573	uc001mqp.4	chr11:22842183-22859884	26.7242	31.4559	29.988	29.7109	1.17706	0.0290555	yes	-1.00933	0.933634	no	1.12213	0.140136	no	-1.05873	0.523238	no	TRUE	TRUE
XLOC_006581	uc001mrh.1,uc001mri.1	chr11:27315625-27384795	10.389	11.4082	8.8882	9.09133	1.0981	0.131464	no	1.02285	0.78424	no	-1.16885	0.009199	yes	-1.25484	0.000230458	yes	TRUE	TRUE
XLOC_006583	uc001mrl.3,uc009yii.3	chr11:27515964-27528326	17.4005	21.7606	20.947	24.9487	1.25057	0.000440512	yes	1.19104	0.00989521	yes	1.20382	0.0042001	yes	1.14651	0.0418572	yes	TRUE	TRUE
XLOC_006587	uc001msc.2,uc001msd.3	chr11:28042162-28129750	6.97077	7.17182	7.67103	8.92558	1.02884	0.74417	no	1.16354	0.0733522	no	1.10046	0.183197	no	1.24453	0.00820007	yes	TRUE	TRUE
XLOC_006594	uc001msq.3,uc001msr.3,uc009yji.3	chr11:30389968-30608047	5.58234	4.40317	3.72618	3.41368	-1.2678	0.0192821	yes	-1.09154	0.49558	no	-1.49814	0.000230458	yes	-1.28986	0.0355953	yes	TRUE	TRUE
XLOC_006602	uc001muh.3,uc001mui.3,uc001muj.3	chr11:33060962-33183037	10.0167	13.0831	8.83661	10.344	1.30613	0.0143044	yes	1.17058	0.130185	no	-1.13355	0.26423	no	-1.2648	0.0287251	yes	TRUE	TRUE
XLOC_006603	uc001muq.2,uc001mur.2,uc001mus.4,uc001mut.4,uc001muu.4,uc001muv.4,uc009yjx.3,uc009yjy.3,uc009yjz.3,uc009yka.3	chr11:33719653-33758025	78.4916	87.3873	51.1712	47.3362	1.11333	0.317118	no	-1.08102	0.486017	no	-1.5339	0.000230458	yes	-1.8461	0.000230458	yes	TRUE	TRUE
XLOC_006604	uc001muy.3,uc001muz.3,uc001mva.1,uc001mvb.1,uc010rej.2	chr11:33762489-33796071	11.4929	9.43893	9.55361	6.99661	-1.21761	0.00102672	yes	-1.36546	0.000230458	yes	-1.20299	0.00226187	yes	-1.34907	0.000230458	yes	TRUE	TRUE
XLOC_006606	uc001mvc.3,uc001mvd.3,uc001mve.3,uc010rel.2,uc010rem.2	chr11:33880122-33913836	1.72651	0.925268	1.60808	0.95514	-1.86596	0.000230458	yes	-1.68361	0.000230458	yes	-1.07365	0.570836	no	1.03228	0.871453	no	TRUE	TRUE
XLOC_006608	uc001mvl.2	chr11:34168796-34379723	2.46136	2.64669	3.52752	3.50312	1.0753	0.309903	no	-1.00697	0.938054	no	1.43316	0.000230458	yes	1.32359	0.000230458	yes	TRUE	TRUE
XLOC_006614	uc001mwd.3,uc001mwe.3,uc010rev.1,uc021qfx.1,uc021qfy.1	chr11:35272540-35441610	3.31591	0.857642	5.03222	1.83363	-3.86631	0.000230458	yes	-2.7444	0.000230458	yes	1.5176	0.000230458	yes	2.13799	0.000230458	yes	TRUE	TRUE
XLOC_006617	uc001mwn.4,uc009ykj.3,uc010rfb.1	chr11:36293841-36310999	7.22901	4.81974	5.51235	3.81515	-1.49988	0.000230458	yes	-1.44486	0.000230458	yes	-1.31142	0.000230458	yes	-1.26332	0.000230458	yes	TRUE	TRUE
XLOC_006618	uc001mwq.2,uc001mws.2	chr11:36505316-36531863	2.27326	2.07296	1.93348	1.88891	-1.09663	0.129934	no	-1.0236	0.770785	no	-1.17573	0.00466254	yes	-1.09744	0.137999	no	TRUE	TRUE
XLOC_006636	uc001myi.3,uc001myj.3,uc001myk.3,uc001myl.3,uc001mym.3	chr11:44785975-44972840	9.02942	9.31882	8.67328	9.89465	1.03205	0.657384	no	1.14082	0.0163827	yes	-1.04106	0.550335	no	1.06179	0.332766	no	TRUE	TRUE
XLOC_006639	uc001myo.3	chr11:45100175-45250991	1.02906	0.611588	1.53512	0.962835	-1.6826	0.00934004	yes	-1.59437	0.0357024	yes	1.49177	0.0591499	no	1.57432	0.0286136	yes	TRUE	TRUE
XLOC_006768	uc001nbt.3,uc001nbu.3	chr11:45931219-45939674	20.9911	18.5043	16.6288	16.012	-1.13439	0.0222387	yes	-1.03852	0.587716	no	-1.26233	0.000230458	yes	-1.15565	0.0096138	yes	TRUE	TRUE
XLOC_006769	uc001nca.1,uc001ncb.4,uc001ncc.4,uc001nce.2,uc009ykx.3	chr11:45950869-46143094	2.39988	1.95594	2.28429	2.08232	-1.22697	0.00341042	yes	-1.09699	0.332897	no	-1.0506	0.602763	no	1.06461	0.513089	no	TRUE	TRUE
XLOC_006771	linc-PHF21A-2	chr11:46276343-46296210	1.75534	0.68669	1.73899	1.29593	-2.55623	0.0254817	yes	-1.34189	0.505414	no	-1.0094	0.985089	no	1.88721	0.163495	no	TRUE	TRUE
XLOC_006773	uc001ncu.1,uc001ncv.2,uc001ncw.2,uc001ncx.2,uc009ylc.1,uc010rgt.1,uc010rgu.1	chr11:46417963-46615577	8.68475	8.09359	10.607	9.65524	-1.07304	0.337508	no	-1.09857	0.200577	no	1.22134	0.00157025	yes	1.19295	0.00647306	yes	TRUE	TRUE
XLOC_006775	uc001ncy.3	chr11:46620965-46638777	2.88665	3.19038	3.62151	3.52296	1.10522	0.299932	no	-1.02797	0.808314	no	1.25457	0.0140478	yes	1.10424	0.249748	no	TRUE	TRUE
XLOC_006776	uc001ndd.3,uc009yle.1,uc009ylf.1	chr11:46698543-46722205	14.6716	15.0374	6.68068	9.04217	1.02493	0.78358	no	1.35348	0.000230458	yes	-2.19612	0.000230458	yes	-1.66303	0.000230458	yes	TRUE	TRUE
XLOC_006781	uc001ndm.4,uc001ndn.4,uc009ylh.2	chr11:46867961-46940173	1.73589	2.20705	2.07107	2.12407	1.27142	0.000440512	yes	1.02559	0.770021	no	1.19309	0.00748892	yes	-1.03907	0.65106	no	TRUE	TRUE
XLOC_006782	uc001ndt.3,uc001ndu.3,uc010rha.2,uc010rhb.2,uc010rhc.2,uc010rhd.2	chr11:46958250-47198822	45.3543	45.3702	53.635	55.2219	1.00035	0.997214	no	1.02959	0.775345	no	1.18258	0.0303216	yes	1.21714	0.0104487	yes	TRUE	TRUE
XLOC_006783	uc001ndw.3,uc001ndx.3,uc001ndy.3	chr11:47199072-47208010	23.4021	28.2404	29.9339	31.1385	1.20675	0.00404581	yes	1.04024	0.645486	no	1.27911	0.000230458	yes	1.10262	0.178716	no	TRUE	TRUE
XLOC_006784	uc001nei.3,uc009ylj.3,uc009ylk.2,uc010rhe.2,uc010rhf.2,uc010rhg.2,uc010rhh.2,uc010rhi.1,uc010rhj.1	chr11:47260852-47290584	12.5162	12.7282	17.5459	17.7797	1.01694	0.866149	no	1.01333	0.893002	no	1.40186	0.000230458	yes	1.39687	0.000230458	yes	TRUE	TRUE
XLOC_006787	uc001nfh.2	chr11:47440317-47448024	104.469	140.267	101.429	128.753	1.34267	0.000230458	yes	1.26939	0.000230458	yes	-1.02997	0.73779	no	-1.08943	0.230056	no	TRUE	TRUE
XLOC_006789	uc001nfk.2,uc001nfl.3,uc001nfm.3,uc001nfn.3,uc001nfp.3,uc001nfr.1,uc010rhm.2	chr11:47487488-47606156	26.8539	30.9048	16.7079	20.6948	1.15085	0.193344	no	1.23862	0.092603	no	-1.60726	0.000230458	yes	-1.49336	0.000230458	yes	TRUE	TRUE
XLOC_006792	uc010rho.2,uc010rhp.2	chr11:47638857-47664206	44.3798	68.0691	51.2641	69.8271	1.53379	0.000230458	yes	1.36211	0.000230458	yes	1.15512	0.0289453	yes	1.02583	0.774712	no	TRUE	TRUE
XLOC_006795	uc001ngm.3,uc001ngn.1,uc021qiu.1	chr11:47799656-47870057	16.0004	19.934	13.3839	19.1236	1.24584	0.00259883	yes	1.42885	0.000230458	yes	-1.1955	0.0136615	yes	-1.04238	0.659567	no	TRUE	TRUE
XLOC_006828	uc001njq.3,uc001njr.3,uc001njs.3,uc009ymd.1	chr11:57067068-57092413	14.158	18.1092	15.7023	20.2204	1.27908	0.00174577	yes	1.28773	0.000440512	yes	1.10908	0.210723	no	1.11658	0.181223	no	TRUE	TRUE
XLOC_006829	uc001njt.3,uc010rjq.1	chr11:57093458-57103351	24.8703	34.0276	21.8311	30.579	1.3682	0.000230458	yes	1.40071	0.000230458	yes	-1.13921	0.053487	no	-1.11278	0.127444	no	TRUE	TRUE
XLOC_006832	uc001nkk.3,uc001nkl.3	chr11:57252003-57283219	1.52688	1.10391	1.48578	1.21946	-1.38316	0.000230458	yes	-1.21839	0.0353661	yes	-1.02766	0.823446	no	1.10467	0.371723	no	TRUE	TRUE
XLOC_006833	uc001nkm.1	chr11:57295935-57298232	36.8499	48.1189	34.805	45.6647	1.30581	0.000230458	yes	1.31202	0.000230458	yes	-1.05875	0.373713	no	-1.05374	0.399929	no	TRUE	TRUE
XLOC_006834	uc001nkn.2,uc001nko.2	chr11:57319127-57335803	2.64533	2.88431	1.9212	2.09293	1.09034	0.357349	no	1.08939	0.459186	no	-1.37692	0.000836683	yes	-1.37812	0.000230458	yes	TRUE	TRUE
XLOC_006836	uc001nla.1,uc001nlb.3	chr11:57471180-57479816	8.46781	9.31612	7.98722	9.05614	1.10018	0.105594	no	1.13383	0.0207778	yes	-1.06017	0.308618	no	-1.02871	0.70948	no	TRUE	TRUE
XLOC_006849	uc001nmw.3,uc009ymp.3,uc010rkj.2,uc010rkk.2	chr11:58294343-58346553	1.38746	1.07107	1.84649	1.4699	-1.2954	0.00777864	yes	-1.2562	0.00357021	yes	1.33084	0.000440512	yes	1.37237	0.000836683	yes	TRUE	TRUE
XLOC_006853	linc-GLYATL2,uc001nnn.1	chr11:58897609-58910281	3.04083	1.63119	2.18199	1.26165	-1.86418	0.000230458	yes	-1.72947	0.000230458	yes	-1.3936	0.000230458	yes	-1.2929	0.0289453	yes	TRUE	TRUE
XLOC_006863	uc001noe.4,uc009yms.1,uc010rkw.2	chr11:59404191-59436659	2.99728	4.07172	2.51555	3.5307	1.35847	0.000230458	yes	1.40355	0.000230458	yes	-1.1915	0.00617471	yes	-1.15323	0.0212714	yes	TRUE	TRUE
XLOC_006865	uc001noh.2	chr11:59573606-59578345	26.675	31.6589	20.4484	27.6242	1.18684	0.00325245	yes	1.35092	0.000230458	yes	-1.3045	0.000230458	yes	-1.14606	0.0249953	yes	TRUE	TRUE
XLOC_006871	uc001nqf.3	chr11:60658019-60674081	52.8308	72.3637	51.016	67.13	1.36973	0.000230458	yes	1.31586	0.000230458	yes	-1.03557	0.692669	no	-1.07796	0.317061	no	TRUE	TRUE
XLOC_006875	uc001nqv.1,uc001nqw.1	chr11:60897727-60929141	14.3646	11.9277	13.6482	11.799	-1.20431	0.00139332	yes	-1.15673	0.00632576	yes	-1.05249	0.454359	no	-1.01091	0.890648	no	TRUE	TRUE
XLOC_006879	uc001nrp.3,uc001nrq.3,uc001nrr.3,uc001nrs.1,uc009ynp.2	chr11:61170119-61197464	13.6683	16.3065	12.2882	15.8994	1.19302	0.02065	yes	1.29388	0.000230458	yes	-1.11231	0.170358	no	-1.0256	0.806508	no	TRUE	TRUE
XLOC_006882	uc001nrv.3,uc001nrw.1,uc009ynr.3	chr11:61281187-61408454	5.90814	4.67286	7.77553	8.13033	-1.26435	0.117515	no	1.04563	0.880918	no	1.31607	0.152791	no	1.7399	0.00587454	yes	TRUE	TRUE
XLOC_006884	uc001nsf.3	chr11:61556601-61560085	309.189	268.775	292.194	257.69	-1.15036	0.0366856	yes	-1.1339	0.0708401	no	-1.05816	0.467895	no	-1.04302	0.6138	no	TRUE	TRUE
XLOC_006885	uc001nsh.3,uc010rlm.2,uc010rln.1	chr11:61567096-61634825	31.4867	61.7107	35.1397	68.3091	1.9599	0.000230458	yes	1.94393	0.000230458	yes	1.11602	0.203791	no	1.10692	0.245234	no	TRUE	TRUE
XLOC_006886	uc001nsm.3	chr11:61640989-61659070	24.1877	34.931	25.2562	27.7114	1.44416	0.000230458	yes	1.09721	0.168016	no	1.04418	0.567946	no	-1.26053	0.000641404	yes	TRUE	TRUE
XLOC_006887	uc001nso.3,uc001nsp.3	chr11:61664705-61687741	0.865671	1.35069	1.20492	1.97347	1.56028	0.000230458	yes	1.63784	0.000230458	yes	1.39189	0.011	yes	1.46108	0.000230458	yes	TRUE	TRUE
XLOC_006897	uc001nto.2	chr11:62342516-62359109	7.61754	6.65689	8.62221	7.60299	-1.14431	0.0216409	yes	-1.13406	0.0304343	yes	1.13189	0.0334779	yes	1.14212	0.0249953	yes	TRUE	TRUE
XLOC_006898	uc001ntq.2,uc010rlx.1	chr11:62360674-62369312	44.5363	61.6987	46.8339	62.6918	1.38536	0.000230458	yes	1.3386	0.000230458	yes	1.05159	0.522556	no	1.0161	0.865018	no	TRUE	TRUE
XLOC_006899	uc001ntr.1,uc001nts.1,uc001ntt.1,uc001ntu.1,uc009yny.1,uc010rly.1	chr11:62369459-62382592	9.98644	12.4138	10.8783	11.6749	1.24307	0.000230458	yes	1.07323	0.310593	no	1.08931	0.180025	no	-1.06329	0.406266	no	TRUE	TRUE
XLOC_006900	uc001ntw.3,uc009ynz.3,uc010rlz.2	chr11:62382767-62389647	22.6648	30.2006	20.1452	24.4639	1.33249	0.000230458	yes	1.21438	0.000230458	yes	-1.12507	0.038503	yes	-1.2345	0.000230458	yes	TRUE	TRUE
XLOC_006902	uc001nud.3	chr11:62414319-62420774	10.1166	9.5945	8.51505	9.32978	-1.05442	0.406103	no	1.09568	0.122962	no	-1.18808	0.00121219	yes	-1.02837	0.698099	no	TRUE	TRUE
XLOC_006903	uc001nuf.3,uc010rmd.1	chr11:62430288-62441162	55.363	86.9206	66.4508	97.5159	1.57001	0.000230458	yes	1.46749	0.000230458	yes	1.20027	0.0409919	yes	1.1219	0.189815	no	TRUE	TRUE
XLOC_006904	uc001nuj.3,uc001nuk.3,uc001nul.2,uc010rme.1,uc010rmf.2	chr11:62443971-62446545	68.3497	43.824	77.8303	50.2511	-1.55964	0.000230458	yes	-1.54883	0.000230458	yes	1.13871	0.0581588	no	1.14666	0.0474584	yes	TRUE	TRUE
XLOC_006907	uc001nuz.3	chr11:62515561-62521656	5.71807	4.05596	5.83988	5.02202	-1.40979	0.000230458	yes	-1.16285	0.0225992	yes	1.0213	0.812438	no	1.23818	0.00226187	yes	TRUE	TRUE
XLOC_006908	uc001nve.2	chr11:62554873-62559486	36.3703	46.1619	37.9041	47.1988	1.26922	0.0348169	yes	1.24522	0.0451463	yes	1.04217	0.788826	no	1.02246	0.87681	no	TRUE	TRUE
XLOC_006909	uc001nvf.1,uc001nvg.1,uc009yog.1,uc010rmh.1	chr11:62559597-62572964	12.8943	13.2684	15.2608	14.1121	1.02901	0.726423	no	-1.0814	0.246352	no	1.18353	0.00690749	yes	1.06359	0.385938	no	TRUE	TRUE
XLOC_006910	uc001nvh.3,uc010rmi.2,uc010rmj.2	chr11:62574331-62599563	25.149	16.6152	26.1453	18.3177	-1.51361	0.000230458	yes	-1.42732	0.000230458	yes	1.03962	0.642627	no	1.10247	0.124493	no	TRUE	TRUE
XLOC_006911	uc001nvl.2,uc001nvm.2,uc009yoi.2,uc010rmk.2	chr11:62600379-62609281	24.8254	40.605	26.6045	39.9591	1.63562	0.000230458	yes	1.50197	0.000230458	yes	1.07166	0.348347	no	-1.01616	0.871576	no	TRUE	TRUE
XLOC_006922	uc001nxg.1	chr11:63320241-63330855	1.10891	0.386571	2.53266	0.9833	-2.86858	0.000641404	yes	-2.57567	0.000230458	yes	2.28392	0.000230458	yes	2.54365	0.00308975	yes	TRUE	TRUE
XLOC_006923	uc001nxh.2,uc001nxi.2,uc009you.1	chr11:63341943-63382093	9.01764	6.83649	13.3898	11.1689	-1.31905	0.000230458	yes	-1.19885	0.00243168	yes	1.48485	0.000230458	yes	1.63372	0.000230458	yes	TRUE	TRUE
XLOC_006924	uc001nxk.1,uc001nxl.1,uc010rmr.1,uc010rms.1	chr11:63391497-63439537	32.8772	32.4784	27.1929	29.2347	-1.01228	0.910128	no	1.07509	0.424794	no	-1.20904	0.0120698	yes	-1.11095	0.198253	no	TRUE	TRUE
XLOC_006925	uc001nxs.3,uc010rmv.2	chr11:63527363-63536120	2.71291	2.02107	2.41336	2.21177	-1.34231	0.000230458	yes	-1.09114	0.147746	no	-1.12412	0.0322495	yes	1.09436	0.132369	no	TRUE	TRUE
XLOC_006927	uc001nyc.3	chr11:63678505-63684444	0.525643	1.1446	0.631568	1.2	2.17752	0.000230458	yes	1.90003	0.000230458	yes	1.20152	0.247066	no	1.0484	0.718841	no	TRUE	TRUE
XLOC_006928	uc001nyh.3	chr11:63753324-63933670	52.9659	42.8546	45.6121	32.9051	-1.23594	0.0806872	no	-1.38617	0.00690749	yes	-1.16122	0.227182	no	-1.30237	0.0399003	yes	TRUE	TRUE
XLOC_006931	uc001nyn.3,uc001nyo.3,uc010rnc.2,uc010rnd.2,uc010rne.2,uc010rnf.2	chr11:63973285-63993726	36.946	42.1987	42.537	43.9901	1.14217	0.0433465	yes	1.03416	0.680614	no	1.15133	0.0222387	yes	1.04245	0.614575	no	TRUE	TRUE
XLOC_006933	uc001nza.3	chr11:64011950-64014413	164.847	249.276	157.902	217.337	1.51217	0.000230458	yes	1.3764	0.000230458	yes	-1.04398	0.610291	no	-1.14696	0.0456856	yes	TRUE	TRUE
XLOC_006934	uc001nzc.3,uc001nzd.3,uc009ypk.2	chr11:64037299-64056972	42.2465	44.9718	51.9378	54.8279	1.06451	0.552766	no	1.05565	0.61053	no	1.2294	0.0166347	yes	1.21916	0.0225992	yes	TRUE	TRUE
XLOC_006941	uc001oaz.2,uc001oba.2,uc001obb.2,uc001obc.2,uc001obd.2,uc001obe.2,uc001obf.3,uc010rnm.2,uc010rnn.2,uc010rno.2	chr11:64532075-64546316	24.989	36.7884	28.0651	38.4824	1.47218	0.000230458	yes	1.37118	0.000440512	yes	1.1231	0.258176	no	1.04605	0.729239	no	TRUE	TRUE
XLOC_006942	uc001obh.3,uc001obi.3,uc010rnp.1	chr11:64556341-64570713	2.92831	3.57886	2.43222	2.713	1.22216	0.000641404	yes	1.11544	0.192593	no	-1.20397	0.0196575	yes	-1.31915	0.000230458	yes	TRUE	TRUE
XLOC_006943	uc001obj.3,uc001obk.3,uc001obl.3,uc001obm.3,uc001obn.3,uc001obo.3,uc001obq.3,uc001obr.3	chr11:64570985-64578766	14.0901	13.3286	10.0326	11.2412	-1.05713	0.431314	no	1.12047	0.0463084	yes	-1.40443	0.000230458	yes	-1.18569	0.00308975	yes	TRUE	TRUE
XLOC_006945	uc001obu.1,uc001obv.1,uc010rnq.1,uc021qkz.1	chr11:64620207-64647149	14.5391	16.5376	17.0827	20.2293	1.13746	0.050337	no	1.1842	0.0107206	yes	1.17495	0.0104487	yes	1.22323	0.00308975	yes	TRUE	TRUE
XLOC_006949	uc001obw.3,uc001obx.3,uc010rnt.1	chr11:64661725-64684722	4.02328	2.54068	3.15837	1.58507	-1.58354	0.000230458	yes	-1.99257	0.000230458	yes	-1.27385	0.206345	no	-1.60288	0.000230458	yes	TRUE	TRUE
XLOC_006955	uc001ocp.2	chr11:64844871-64851615	21.8193	29.2293	15.7743	26.0647	1.33961	0.000230458	yes	1.65235	0.000230458	yes	-1.38322	0.000230458	yes	-1.12141	0.106478	no	TRUE	TRUE
XLOC_006959	uc001odq.1,uc001odr.1,uc001ods.1,uc001odt.1,uc009yqi.1	chr11:65138875-65151172	1.7226	1.0863	3.40649	1.85833	-1.58575	0.000230458	yes	-1.83309	0.000230458	yes	1.97753	0.000230458	yes	1.7107	0.000230458	yes	TRUE	TRUE
XLOC_006965	uc021qlm.1	chr11:65336690-65337884	1.47593	1.21152	2.01114	1.29676	-1.21825	0.246799	no	-1.5509	0.00357021	yes	1.36263	0.0331418	yes	1.07036	0.75452	no	TRUE	TRUE
XLOC_006968	uc001oev.3,uc001oew.3,uc001oex.1,uc010rol.2	chr11:65365225-65404910	17.2704	17.9436	12.5897	11.6234	1.03898	0.793211	no	-1.08313	0.501611	no	-1.37179	0.00191954	yes	-1.54375	0.000230458	yes	TRUE	TRUE
XLOC_006970	uc001ofn.3	chr11:65479455-65488409	19.3537	20.7282	17.4763	17.0943	1.07102	0.515964	no	-1.02235	0.873544	no	-1.10743	0.352727	no	-1.21258	0.0344794	yes	TRUE	TRUE
XLOC_006971	uc001ofo.4	chr11:65541231-65548450	6.33582	7.84247	4.23038	4.46176	1.2378	0.000641404	yes	1.05469	0.484748	no	-1.4977	0.000230458	yes	-1.75771	0.000230458	yes	TRUE	TRUE
XLOC_006973	uc001ofs.3,uc001oft.3	chr11:65622010-65640405	616.952	949.73	663.043	1030.33	1.53939	0.000230458	yes	1.55394	0.000230458	yes	1.07471	0.346021	no	1.08487	0.283206	no	TRUE	TRUE
XLOC_006975	uc001ogd.3,uc001oge.3,uc010roq.1,uc010ror.1	chr11:65647283-65656010	61.2094	64.6423	25.8679	34.6692	1.05608	0.496567	no	1.34024	0.000230458	yes	-2.36623	0.000230458	yes	-1.86455	0.000230458	yes	TRUE	TRUE
XLOC_006976	uc001ogg.1,uc010ros.1	chr11:65659162-65667997	0.508798	1.46952	0.464201	0.862823	2.88822	0.000230458	yes	1.85873	0.000230458	yes	-1.09607	0.701128	no	-1.70315	0.000230458	yes	TRUE	TRUE
XLOC_006977	uc001ogi.3,uc009yqv.3	chr11:65684282-65686531	15.8866	11.5238	11.6257	8.4387	-1.37859	0.000230458	yes	-1.37766	0.000230458	yes	-1.36651	0.000230458	yes	-1.36559	0.000230458	yes	TRUE	TRUE
XLOC_006978	uc001ogm.2,uc001ogn.2,uc021qlr.1,uc021qls.1,uc021qlt.1,uc021qlu.1,uc021qlv.1	chr11:65764015-65774979	11.1187	18.4959	7.80431	13.111	1.66349	0.000230458	yes	1.67997	0.00191954	yes	-1.42469	0.0334779	yes	-1.41072	0.010586	yes	TRUE	TRUE
XLOC_006984	uc001ohk.4,uc009yrc.3	chr11:66052050-66058236	52.9435	76.7038	48.5241	65.0354	1.44879	0.000230458	yes	1.34027	0.000230458	yes	-1.09108	0.206768	no	-1.17942	0.0125971	yes	TRUE	TRUE
XLOC_006986	uc001ohn.1,uc009yrd.1,uc010roy.1,uc010roz.1,uc010rpa.1	chr11:66099463-66104576	3.76114	5.12532	2.8693	3.38264	1.3627	0.000230458	yes	1.17891	0.0136615	yes	-1.31082	0.000230458	yes	-1.51518	0.000230458	yes	TRUE	TRUE
XLOC_006987	uc001oho.1,uc001ohp.1,uc009yre.3	chr11:66104803-66112582	39.0337	50.6292	32.1162	38.2585	1.29706	0.000230458	yes	1.19125	0.00720198	yes	-1.21539	0.00209083	yes	-1.32335	0.000230458	yes	TRUE	TRUE
XLOC_006988	uc001ohr.3	chr11:66112842-66115161	8.81335	9.01968	16.1792	14.5382	1.02341	0.77968	no	-1.11288	0.0653607	no	1.83576	0.000230458	yes	1.61183	0.000230458	yes	TRUE	TRUE
XLOC_006989	uc001oht.3,uc001ohu.3,uc001ohv.3,uc009yrf.3	chr11:66129991-66139937	12.1693	15.2586	8.94187	15.7991	1.25386	0.00102672	yes	1.76687	0.000230458	yes	-1.36093	0.000230458	yes	1.03542	0.708059	no	TRUE	TRUE
XLOC_006990	uc001ohy.4,uc001ohz.4,uc001oia.4	chr11:66202549-66206472	46.8253	54.559	35.8273	45.2919	1.16516	0.0212714	yes	1.26417	0.000230458	yes	-1.30697	0.000230458	yes	-1.20461	0.00435435	yes	TRUE	TRUE
XLOC_006991	uc001oib.2	chr11:66233797-66247721	8.01857	5.62795	7.61493	5.33518	-1.42478	0.00877293	yes	-1.42731	0.011	yes	-1.05301	0.77418	no	-1.05488	0.784441	no	TRUE	TRUE
XLOC_006993	uc001oip.3	chr11:66330933-66336047	11.4888	6.33118	12.8931	7.30129	-1.81464	0.000230458	yes	-1.76587	0.000230458	yes	1.12223	0.0459927	yes	1.15323	0.0205279	yes	TRUE	TRUE
XLOC_007004	uc001okm.3	chr11:67082471-67159158	125.19	95.9309	116.081	86.5572	-1.305	0.000230458	yes	-1.34109	0.000230458	yes	-1.07847	0.344904	no	-1.10829	0.194825	no	TRUE	TRUE
XLOC_007005	uc001okq.3,uc010rpp.2	chr11:67082471-67159158	3.97186	6.81757	2.99648	4.56234	1.71647	0.0219932	yes	1.52257	0.13052	no	-1.32551	0.378558	no	-1.49431	0.0442996	yes	TRUE	TRUE
XLOC_007007	uc001oli.1	chr11:67202980-67205153	3.73342	2.5809	5.13811	5.27971	-1.44656	0.00209083	yes	1.02756	0.842305	no	1.37625	0.00226187	yes	2.04569	0.000230458	yes	TRUE	TRUE
XLOC_007008	uc001olk.1,uc001oll.2,uc009yrv.1,uc010rps.1	chr11:67205517-67211292	121.384	120.701	146.299	154.503	-1.00566	0.955688	no	1.05608	0.480112	no	1.20526	0.00243168	yes	1.28005	0.000230458	yes	TRUE	TRUE
XLOC_007010	uc001olp.1,uc001olq.1,uc001olr.1,uc001olu.3,uc009yrx.2,uc010rpt.1,uc010rpu.1	chr11:67231818-67236736	46.5515	53.7994	51.389	52.1923	1.1557	0.015607	yes	1.01563	0.844144	no	1.10392	0.0800633	no	-1.03079	0.687675	no	TRUE	TRUE
XLOC_007011	uc001olw.3,uc001olx.3,uc001oly.3,uc001olz.3	chr11:67259238-67272843	3.9316	4.39121	5.39591	4.69693	1.1169	0.0842925	no	-1.14882	0.022844	yes	1.37245	0.000230458	yes	1.06962	0.32249	no	TRUE	TRUE
XLOC_007012	uc001oma.3	chr11:67273964-67276102	51.0206	50.2807	47.9792	44.0085	-1.01472	0.86768	no	-1.09023	0.198317	no	-1.06339	0.380073	no	-1.14252	0.0317896	yes	TRUE	TRUE
XLOC_007017	uc001omn.3,uc001omo.2	chr11:67393994-67397447	9.69484	10.946	7.3581	9.55684	1.12905	0.131312	no	1.29882	0.00862974	yes	-1.31757	0.00527516	yes	-1.14536	0.0808748	no	TRUE	TRUE
XLOC_007020	uc001omr.3,uc001oms.3,uc009ysa.1	chr11:67429517-67448685	16.6293	16.2178	16.4168	23.5769	-1.02537	0.771268	no	1.43614	0.000230458	yes	-1.01294	0.888552	no	1.45377	0.000230458	yes	TRUE	TRUE
XLOC_007021	uc001omt.4	chr11:67558527-67573692	2.32028	2.70964	1.68806	2.51979	1.16781	0.0281653	yes	1.49271	0.000230458	yes	-1.37452	0.000230458	yes	-1.07534	0.343438	no	TRUE	TRUE
XLOC_007022	uc001omw.1	chr11:67758574-67771593	22.4138	19.2024	24.7529	20.608	-1.16724	0.00806282	yes	-1.20113	0.000641404	yes	1.10436	0.12532	no	1.0732	0.251994	no	TRUE	TRUE
XLOC_007023	uc001onj.3,uc001onk.3	chr11:67819968-67888858	8.76579	8.89264	7.67777	8.24771	1.01447	0.859307	no	1.07423	0.279949	no	-1.14171	0.0272265	yes	-1.0782	0.242072	no	TRUE	TRUE
XLOC_007026	uc001onr.4	chr11:68028802-68039472	9.3575	16.8646	11.0925	19.5408	1.80225	0.000230458	yes	1.76162	0.000230458	yes	1.18541	0.00466254	yes	1.15869	0.0344794	yes	TRUE	TRUE
XLOC_007027	uc001ooc.3,uc001ood.1,uc001ooe.3,uc009ysi.1	chr11:68474354-68519003	15.7225	11.7841	15.258	10.6948	-1.33421	0.00308975	yes	-1.42667	0.00139332	yes	-1.03044	0.842124	no	-1.10185	0.454414	no	TRUE	TRUE
XLOC_007028	uc001oof.4,uc001oog.4	chr11:68522081-68611388	41.8278	42.5119	17.9462	22.0527	1.01636	0.862441	no	1.22882	0.00226187	yes	-2.33073	0.000230458	yes	-1.92774	0.000230458	yes	TRUE	TRUE
XLOC_007029	uc001ooh.3,uc001ooi.3,uc010rqe.1	chr11:68658745-68671303	63.4433	90.3581	56.9059	76.1494	1.42423	0.000230458	yes	1.33816	0.000230458	yes	-1.11488	0.0938444	no	-1.18659	0.0115357	yes	TRUE	TRUE
XLOC_007044	uc001opy.3,uc001opz.3,uc001oqc.3,uc010rqn.2,uc010rqo.1,uc010rqp.1	chr11:70313570-70964103	6.6168	5.48824	7.19296	6.14514	-1.20563	0.0251141	yes	-1.17051	0.102195	no	1.08708	0.422687	no	1.11969	0.205114	no	TRUE	TRUE
XLOC_007047	uc001oqk.3,uc001oql.3	chr11:71145456-71163983	119.402	186.496	115.873	212.357	1.56192	0.000230458	yes	1.83267	0.000230458	yes	-1.03046	0.733035	no	1.13867	0.0628843	no	TRUE	TRUE
XLOC_007051	uc001oqz.2,uc021qmt.1	chr11:71576554-71639692	2.72833	1.91359	2.12096	2.23393	-1.42577	0.000230458	yes	1.05326	0.763993	no	-1.28637	0.111505	no	1.1674	0.106311	no	TRUE	TRUE
XLOC_007052	uc001orj.2,uc001ork.1,uc001orl.1,uc001orm.1,uc001orn.2,uc001oro.1,uc001orp.3,uc001orq.3,uc009ysw.1,uc009ysx.1,uc009ysy.2,uc021qmw.1	chr11:71709957-71823822	62.5311	34.758	58.7047	36.8132	-1.79904	0.000230458	yes	-1.59466	0.000230458	yes	-1.06518	0.516204	no	1.05913	0.589874	no	TRUE	TRUE
XLOC_007057	uc001osi.3,uc001osj.3,uc001osk.3,uc010rqx.2,uc010rqy.2,uc010rqz.2	chr11:72003120-72145684	8.45171	13.1003	9.31163	15.0294	1.55002	0.000230458	yes	1.61405	0.000230458	yes	1.10175	0.0956103	no	1.14726	0.0432436	yes	TRUE	TRUE
XLOC_007061	uc001osr.3,uc001oss.3,uc001osu.3,uc001osv.3,uc001osy.3,uc001osz.4,uc001ota.3,uc001otb.3,uc009yth.3,uc010rre.2	chr11:72396113-72504750	399.612	421.164	332.798	340.616	1.05393	0.517956	no	1.02349	0.807413	no	-1.20076	0.00690749	yes	-1.23648	0.00139332	yes	TRUE	TRUE
XLOC_007063	uc001oth.4,uc001oti.2,uc009ytl.3,uc010rrg.2	chr11:72525450-72853305	4.68221	5.11897	3.85364	4.86318	1.09328	0.278678	no	1.26197	0.000641404	yes	-1.21501	0.00791977	yes	-1.0526	0.53542	no	TRUE	TRUE
XLOC_007066	uc001oty.1,uc001otz.1,uc009ytp.1	chr11:73109058-73309551	12.126	13.3702	8.68679	10.2883	1.10261	0.428972	no	1.18436	0.114699	no	-1.39591	0.000836683	yes	-1.29955	0.00947722	yes	TRUE	TRUE
XLOC_007067	uc001oue.3,uc001ouf.3,uc001oug.3,uc009yts.3,uc021qnd.1	chr11:73386682-73472201	58.7619	70.295	61.4973	71.8475	1.19627	0.00632576	yes	1.1683	0.0185458	yes	1.04655	0.566675	no	1.02209	0.812717	no	TRUE	TRUE
XLOC_007068	uc001ouj.3,uc021qne.1	chr11:73583712-73587973	69.7289	105.005	69.7009	96.2578	1.5059	0.000230458	yes	1.38101	0.000230458	yes	-1.0004	0.996362	no	-1.09087	0.231656	no	TRUE	TRUE
XLOC_007069	uc001oup.1	chr11:73685709-73696026	35.4063	33.2834	13.7016	14.2521	-1.06378	0.391937	no	1.04018	0.593181	no	-2.5841	0.000230458	yes	-2.33533	0.000230458	yes	TRUE	TRUE
XLOC_007073	uc001ovb.1	chr11:74041360-74109502	2.3768	1.41757	3.1284	1.97822	-1.67667	0.000230458	yes	-1.58142	0.000230458	yes	1.31622	0.000230458	yes	1.3955	0.000230458	yes	TRUE	TRUE
XLOC_007075	uc010rrk.2	chr11:74199854-74209952	6.33771	6.31325	8.82437	8.13952	-1.00387	0.979333	no	-1.08414	0.541341	no	1.39236	0.00435435	yes	1.28928	0.0131341	yes	TRUE	TRUE
XLOC_007081	uc001owe.2,uc001owf.2	chr11:74971165-75063048	10.8462	7.43733	13.2436	10.9515	-1.45835	0.000836683	yes	-1.2093	0.128548	no	1.22104	0.121608	no	1.4725	0.000440512	yes	TRUE	TRUE
XLOC_007083	uc001owm.2	chr11:75132833-75141686	6.99948	5.31329	10.7241	8.38825	-1.31735	0.000230458	yes	-1.27847	0.000230458	yes	1.53213	0.000230458	yes	1.57873	0.000230458	yes	TRUE	TRUE
XLOC_007084	uc001own.4,uc001owo.4,uc001owp.4,uc009yuc.3,uc009yud.3,uc009yue.1	chr11:75145545-75236958	0.738347	0.909625	0.788162	1.16535	1.23197	0.0633974	no	1.47857	0.000230458	yes	1.06747	0.662119	no	1.28113	0.013794	yes	TRUE	TRUE
XLOC_007090	uc001oxh.1,uc010rrz.1,uc021qnn.1	chr11:76060928-76092292	21.5784	31.0957	22.3476	28.1857	1.44106	0.000230458	yes	1.26124	0.000230458	yes	1.03565	0.684477	no	-1.10324	0.163277	no	TRUE	TRUE
XLOC_007097	uc001oyg.4,uc001oyh.4,uc001oyi.1,uc010rsn.2,uc010rso.2	chr11:77033059-77185108	4.67408	5.84343	4.79178	6.36071	1.25018	0.000230458	yes	1.32742	0.000230458	yes	1.02518	0.751641	no	1.08852	0.154701	no	TRUE	TRUE
XLOC_007100	uc001oyk.3	chr11:77299283-77352358	70.211	60.445	47.4111	42.7629	-1.16157	0.0254817	yes	-1.1087	0.177893	no	-1.4809	0.000230458	yes	-1.41349	0.000230458	yes	TRUE	TRUE
XLOC_007103	uc001oyw.4,uc009yuw.3,uc021qnr.1,uc021qns.1,uc021qnt.1,uc021qnv.1,uc021qnw.1	chr11:77726760-77791265	50.8235	57.3612	37.7235	46.9491	1.12864	0.0758349	no	1.24456	0.00121219	yes	-1.34726	0.000230458	yes	-1.22177	0.00174577	yes	TRUE	TRUE
XLOC_007104	uc001oyz.1,uc001oza.1	chr11:77811987-77850699	34.8861	43.396	46.2906	57.9402	1.24393	0.000641404	yes	1.25166	0.000440512	yes	1.32691	0.000230458	yes	1.33515	0.000230458	yes	TRUE	TRUE
XLOC_007105	uc001ozb.3,uc021qnx.1	chr11:77882220-77899664	6.17301	4.45576	8.57253	6.95221	-1.3854	0.000230458	yes	-1.23307	0.0150864	yes	1.38871	0.000230458	yes	1.56027	0.000230458	yes	TRUE	TRUE
XLOC_007106	uc001ozg.3,uc001ozh.3	chr11:77899857-78128868	3.77119	3.02622	5.85371	4.7158	-1.24617	0.00102672	yes	-1.2413	0.00527516	yes	1.55222	0.000230458	yes	1.55831	0.000230458	yes	TRUE	TRUE
XLOC_007107	uc001ozi.3,uc010rsq.2	chr11:78147006-78285909	11.6361	12.9947	9.80025	12.4144	1.11676	0.0573509	no	1.26674	0.000230458	yes	-1.18733	0.00157025	yes	-1.04674	0.4848	no	TRUE	TRUE
XLOC_007116	uc001ozr.3,uc001ozs.3	chr11:82535369-82612714	11.9776	8.62998	9.63994	6.83899	-1.38791	0.000230458	yes	-1.40956	0.000230458	yes	-1.2425	0.000230458	yes	-1.26188	0.000230458	yes	TRUE	TRUE
XLOC_007117	uc001ozu.3,uc001ozv.3,uc009yve.3,uc009yvg.1,uc010rst.2	chr11:82684133-82802318	7.89465	6.8486	8.06891	6.32004	-1.15274	0.233792	no	-1.27672	0.0295157	yes	1.02207	0.891945	no	-1.08363	0.544795	no	TRUE	TRUE
XLOC_007122	uc001pai.2,uc001paj.2,uc001pak.2,uc001pal.1,uc001pam.2,uc010rsw.1,uc010rsx.1,uc010rsy.1,uc010rsz.1,uc010rta.1,uc010rtb.1,uc021qof.1	chr11:83166055-85339519	2.34777	2.06697	2.074	1.73139	-1.13585	0.0916064	no	-1.19788	0.0311214	yes	-1.132	0.120433	no	-1.19382	0.0289453	yes	TRUE	TRUE
XLOC_007123	uc001pas.2	chr11:85368607-85376182	22.8447	25.8102	17.7844	19.5438	1.12981	0.077792	no	1.09893	0.17986	no	-1.28454	0.000641404	yes	-1.32063	0.000230458	yes	TRUE	TRUE
XLOC_007124	uc001pau.1	chr11:85381946-85398911	1.53841	1.70651	1.17788	1.46106	1.10927	0.367994	no	1.24041	0.0140478	yes	-1.30608	0.00325245	yes	-1.16799	0.151385	no	TRUE	TRUE
XLOC_007125	uc001pav.3,uc001paw.3,uc001pax.3,uc001pay.3,uc001paz.3,uc001pbb.3,uc001pbc.3,uc001pbd.3,uc001pbf.4,uc001pbl.3,uc001pbm.3,uc001pbn.3,uc001pbo.1,uc010rte.2,uc010rtf.2,uc010rtg.2,uc010rth.2,uc010rti.2,uc010rtj.2,uc010rtk.2,uc010rtl.2	chr11:85405264-85780923	208.03	264.823	196.128	217.225	1.273	0.00259883	yes	1.10757	0.321459	no	-1.06068	0.577024	no	-1.21912	0.0292913	yes	TRUE	TRUE
XLOC_007130	uc001pck.4,uc001pcl.4,uc001pcm.4,uc001pcn.4	chr11:88026759-88070941	5.38817	9.0209	5.52139	6.87355	1.6742	0.000230458	yes	1.24489	0.000230458	yes	1.02472	0.752674	no	-1.31241	0.000230458	yes	TRUE	TRUE
XLOC_007138	uc001pdg.2,uc009yvz.2	chr11:89933596-89956532	5.54372	10.866	4.88752	8.59681	1.96006	0.000230458	yes	1.75893	0.000230458	yes	-1.13426	0.0298573	yes	-1.26396	0.000230458	yes	TRUE	TRUE
XLOC_007141	uc001pdm.3,uc001pdn.3	chr11:92880201-92931259	1.18818	1.53651	0.839124	1.01578	1.29316	0.00512146	yes	1.21052	0.0871254	no	-1.41598	0.000230458	yes	-1.51264	0.000230458	yes	TRUE	TRUE
XLOC_007142	uc001pds.4,uc021qos.1	chr11:93211638-93276546	1.05039	1.47393	0.816493	0.836945	1.40322	0.194955	no	1.02505	0.953816	no	-1.28647	0.393011	no	-1.76108	0.0376403	yes	TRUE	TRUE
XLOC_007143	uc001ped.3	chr11:93394791-93474703	26.8723	28.9607	24.1567	24.092	1.07772	0.474405	no	-1.00269	0.983281	no	-1.11242	0.278948	no	-1.20209	0.0464139	yes	TRUE	TRUE
XLOC_007149	uc001peu.2,uc001pev.2,uc009ywj.2	chr11:94150328-94227057	5.90786	5.38662	4.71301	4.44555	-1.09677	0.186963	no	-1.06016	0.565872	no	-1.25352	0.00647306	yes	-1.21169	0.00862974	yes	TRUE	TRUE
XLOC_007152	uc001pfk.1,uc001pfl.3,uc010rug.1	chr11:94898525-94965705	6.081	3.49984	4.77535	3.28329	-1.73751	0.000230458	yes	-1.45444	0.000230458	yes	-1.27341	0.00720198	yes	-1.06596	0.527386	no	TRUE	TRUE
XLOC_007157	uc001pfs.3,uc001pft.3,uc001pfu.3,uc001pfv.3,uc010ruj.1	chr11:95566006-95657371	2.77594	3.62818	2.80766	3.48559	1.30701	0.000230458	yes	1.24146	0.00139332	yes	1.01143	0.91369	no	-1.04091	0.633174	no	TRUE	TRUE
XLOC_007166	uc001pgg.2,uc001pgh.2,uc001pgi.2	chr11:100898195-101217592	6.96957	5.88328	10.351	8.399	-1.18464	0.072057	no	-1.23241	0.0196575	yes	1.48517	0.000230458	yes	1.42761	0.000230458	yes	TRUE	TRUE
XLOC_007167	uc001pgk.4,uc009ywy.3,uc009ywz.1	chr11:101320475-101454688	1.00755	1.8922	2.02747	2.83127	1.87802	0.000230458	yes	1.39645	0.000230458	yes	2.01228	0.000230458	yes	1.49628	0.000230458	yes	TRUE	TRUE
XLOC_007170	uc001pha.3,uc009yxc.3	chr11:102267055-102323775	33.6012	37.3425	24.9204	25.6306	1.11134	0.124336	no	1.0285	0.748614	no	-1.34834	0.000230458	yes	-1.45695	0.000230458	yes	TRUE	TRUE
XLOC_007183	uc001phm.3,uc010ruw.2	chr11:102906681-102964230	15.5039	26.2331	16.2661	22.7299	1.69203	0.000230458	yes	1.39738	0.000230458	yes	1.04916	0.512859	no	-1.15412	0.0373147	yes	TRUE	TRUE
XLOC_007192	uc001pib.1,uc001pid.1,uc009yxg.1,uc010rux.1,uc010ruy.1	chr11:104813593-104839325	3.48713	2.65389	2.54156	2.11906	-1.31397	0.000230458	yes	-1.19938	0.0207778	yes	-1.37204	0.000230458	yes	-1.25239	0.00308975	yes	TRUE	TRUE
XLOC_007199	uc001piy.3,uc001piz.3	chr11:105867320-105893007	2.45751	2.93575	2.28491	3.02956	1.1946	0.00243168	yes	1.3259	0.000230458	yes	-1.07554	0.262342	no	1.03195	0.695469	no	TRUE	TRUE
XLOC_007205	uc010rvp.2	chr11:107197071-107328572	2.50045	2.0359	2.31544	2.03706	-1.22818	0.000440512	yes	-1.13666	0.0338137	yes	-1.0799	0.287706	no	1.00057	0.99464	no	TRUE	TRUE
XLOC_007206	uc001pjk.3,uc009yxp.3,uc010rvq.2,uc010rvr.2	chr11:107373452-107436461	1.21745	1.67397	1.31226	1.70831	1.37498	0.000230458	yes	1.30181	0.000230458	yes	1.07788	0.303688	no	1.02051	0.785932	no	TRUE	TRUE
XLOC_007208	uc001pjq.3,uc001pjs.3,uc010rvu.2	chr11:107661716-107729914	6.82178	9.65467	4.97615	6.88519	1.41527	0.000230458	yes	1.38364	0.000230458	yes	-1.3709	0.000230458	yes	-1.40224	0.000230458	yes	TRUE	TRUE
XLOC_007210	uc001pjz.4,uc001pka.3,uc010rvv.2	chr11:108025968-108093464	3.25724	3.53104	2.41263	2.73947	1.08406	0.182856	no	1.13547	0.0305499	yes	-1.35008	0.000230458	yes	-1.28895	0.000230458	yes	TRUE	TRUE
XLOC_007212	uc001pki.2,uc001pkj.2	chr11:108342832-108369159	4.34328	7.85848	2.84978	5.24036	1.80934	0.000230458	yes	1.83886	0.000230458	yes	-1.52408	0.000230458	yes	-1.49961	0.000230458	yes	TRUE	TRUE
XLOC_007216	uc001pks.3,uc001pkt.3,uc001pku.3,uc009yxy.3,uc009yxz.3,uc009yya.3,uc010rwe.2	chr11:110045604-110168241	121.476	142.29	66.3415	71.5811	1.17134	0.0157362	yes	1.07898	0.297717	no	-1.83107	0.000230458	yes	-1.98782	0.000230458	yes	TRUE	TRUE
XLOC_007227	uc001plw.1,uc001plx.1,uc010rwi.1,uc010rwj.1,uc010rwk.1,uc010rwl.1	chr11:111472893-111637627	6.03769	7.32909	4.19822	5.59834	1.21389	0.0653607	no	1.3335	0.00542873	yes	-1.43815	0.000440512	yes	-1.30915	0.00806282	yes	TRUE	TRUE
XLOC_007228	uc001ply.3,uc001plz.3,uc001pmc.4,uc009yyh.1,uc009yyi.3,uc010rwn.2,uc010rwo.2,uc021qql.1,uc021qqm.1	chr11:111652918-111754797	4.70203	6.32955	4.54749	5.36887	1.34613	0.000230458	yes	1.18062	0.069033	no	-1.03398	0.780335	no	-1.17894	0.0593484	no	TRUE	TRUE
XLOC_007231	uc001pmx.3	chr11:111944967-111957522	36.1431	54.0758	31.4492	43.2404	1.49616	0.000230458	yes	1.37493	0.000836683	yes	-1.14925	0.205632	no	-1.25059	0.0100356	yes	TRUE	TRUE
XLOC_007232	uc001pna.2,uc001pnb.2,uc009yym.2	chr11:112013948-112034840	4.37488	3.56885	1.49982	1.23303	-1.22585	0.00557752	yes	-1.21637	0.135884	no	-2.91694	0.000230458	yes	-2.89437	0.000230458	yes	TRUE	TRUE
XLOC_007240	uc001poe.3	chr11:113603861-113644485	4.41706	5.13717	4.23379	5.06555	1.16303	0.0100356	yes	1.19646	0.00139332	yes	-1.04329	0.555846	no	-1.01414	0.862764	no	TRUE	TRUE
XLOC_007244	uc001pot.1,uc001pou.4	chr11:114262169-114271230	6.92482	5.63666	7.03062	5.64776	-1.22853	0.000641404	yes	-1.24485	0.000230458	yes	1.01528	0.849769	no	1.00197	0.983019	no	TRUE	TRUE
XLOC_007248	uc001ppf.4,uc001pph.4,uc001ppi.4,uc001ppj.4,uc001ppk.4,uc001ppl.3	chr11:115039950-115375241	18.9222	19.5355	15.0547	13.9522	1.03241	0.761338	no	-1.07902	0.477106	no	-1.2569	0.00496913	yes	-1.40017	0.000440512	yes	TRUE	TRUE
XLOC_007254	uc001ppn.3,uc001ppo.3,uc009yzc.3	chr11:116618885-116643714	5.75442	6.81247	4.18256	5.94269	1.18387	0.00466254	yes	1.42083	0.000230458	yes	-1.37581	0.000230458	yes	-1.14636	0.0217525	yes	TRUE	TRUE
XLOC_007255	uc001ppp.3	chr11:116644104-116658841	12.5799	19.1135	10.274	15.6611	1.51937	0.000230458	yes	1.52434	0.000230458	yes	-1.22444	0.000440512	yes	-1.22044	0.00292692	yes	TRUE	TRUE
XLOC_007264	uc001pqr.3	chr11:117075779-117102903	4.67455	6.33686	3.63354	4.43706	1.35561	0.00720198	yes	1.22114	0.0320229	yes	-1.2865	0.00647306	yes	-1.42817	0.000836683	yes	TRUE	TRUE
XLOC_007265	uc001pqw.3,uc001pqx.3,uc001pqy.3,uc001pqz.3,uc001pra.1,uc009yzo.1,uc010rxg.2,uc010rxh.2	chr11:117103403-117186972	6.63259	5.70911	5.04396	5.74178	-1.16176	0.131639	no	1.13835	0.271652	no	-1.31496	0.0060259	yes	1.00572	0.96873	no	TRUE	TRUE
XLOC_007266	uc001prh.1,uc001pri.1	chr11:117298488-117688240	2.05224	2.4683	1.6317	1.96338	1.20273	0.00308975	yes	1.20327	0.0191621	yes	-1.25773	0.00157025	yes	-1.25717	0.00191954	yes	TRUE	TRUE
XLOC_007268	uc001prs.2,uc001prt.1,uc001pru.2,uc009yzr.2,uc021qrc.1	chr11:117771355-117800225	11.9017	8.20553	13.2974	11.2385	-1.45045	0.000230458	yes	-1.1832	0.00617471	yes	1.11727	0.0857478	no	1.36963	0.000230458	yes	TRUE	TRUE
XLOC_007273	uc001psm.3,uc001psn.3,uc001pso.3,uc010rxy.2	chr11:118097263-118135268	33.9785	38.6537	19.1946	20.3777	1.13759	0.0893268	no	1.06164	0.520922	no	-1.77021	0.000230458	yes	-1.89686	0.000230458	yes	TRUE	TRUE
XLOC_007276	uc001pto.2,uc001ptp.2	chr11:118398208-118436791	22.7705	19.4542	17.2076	16.0315	-1.17047	0.0312362	yes	-1.07336	0.347746	no	-1.32328	0.000230458	yes	-1.2135	0.00587454	yes	TRUE	TRUE
XLOC_007278	uc001pua.2,uc001pub.2,uc001puc.2	chr11:118617984-118662444	72.9746	84.8025	63.2298	80.4598	1.16208	0.024639	yes	1.2725	0.000230458	yes	-1.15412	0.0319052	yes	-1.05397	0.498864	no	TRUE	TRUE
XLOC_007283	uc001put.2,uc001puu.2,uc001puw.1,uc001pux.3,uc010ryu.1,uc010ryv.1	chr11:118914895-118929402	36.2846	58.5247	19.5997	30.7025	1.61293	0.000230458	yes	1.56648	0.000230458	yes	-1.85128	0.000230458	yes	-1.90619	0.000230458	yes	TRUE	TRUE
XLOC_007285	uc001pvg.3	chr11:118964584-118966243	178.317	235.425	170.728	231.132	1.32026	0.000230458	yes	1.3538	0.000230458	yes	-1.04445	0.596237	no	-1.01857	0.854112	no	TRUE	TRUE
XLOC_007286	uc001pvi.3,uc001pvj.3,uc001pvk.3,uc001pvm.1,uc010rza.2	chr11:118967212-118972852	22.1426	23.6635	12.1636	15.2161	1.06869	0.337922	no	1.25095	0.000230458	yes	-1.8204	0.000230458	yes	-1.55516	0.000230458	yes	TRUE	TRUE
XLOC_007287	uc010rze.2	chr11:119056165-119066955	5.88889	4.60327	7.50436	6.87894	-1.27928	0.0042001	yes	-1.09092	0.394725	no	1.27433	0.009199	yes	1.49436	0.000230458	yes	TRUE	TRUE
XLOC_007293	uc001pwu.1,uc001pwv.3,uc001pww.3	chr11:119508807-119599435	5.05491	7.46139	4.00761	6.30227	1.47607	0.000230458	yes	1.57258	0.000230458	yes	-1.26133	0.000230458	yes	-1.18392	0.0132654	yes	TRUE	TRUE
XLOC_007295	uc001pwz.3,uc010rzi.2,uc010rzj.2	chr11:119981993-120008863	3.45396	4.04282	2.27765	2.99518	1.17049	0.00661869	yes	1.31503	0.000230458	yes	-1.51646	0.000230458	yes	-1.34978	0.000230458	yes	TRUE	TRUE
XLOC_007306	uc001pyo.3,uc001pyp.3,uc009zbc.3,uc009zbd.2,uc010rzu.2,uc010rzv.1	chr11:122928199-122933186	619.617	1288.89	464.221	1109.69	2.08014	0.000230458	yes	2.39043	0.000230458	yes	-1.33475	0.000230458	yes	-1.16149	0.0405594	yes	TRUE	TRUE
XLOC_007312	uc001pzc.1,uc001pzd.1,uc001pze.1,uc001pzf.1	chr11:123594834-123612370	1.41388	1.84449	1.11557	2.00062	1.30456	0.000230458	yes	1.79336	0.000230458	yes	-1.26741	0.000230458	yes	1.08465	0.144207	no	TRUE	TRUE
XLOC_007328	uc001qay.1,uc001qaz.1,uc001qba.1,uc010sap.1	chr11:124632342-124704383	1.85724	2.04783	1.50033	1.90407	1.10262	0.373713	no	1.2691	0.00209083	yes	-1.23789	0.0167639	yes	-1.0755	0.461427	no	TRUE	TRUE
XLOC_007333	uc001qbx.3,uc001qby.2,uc010sbc.2,uc021qrv.1	chr11:125315640-125406570	5.0015	3.39213	6.21865	4.60213	-1.47444	0.00292692	yes	-1.35125	0.0248763	yes	1.24336	0.0624736	no	1.35671	0.035043	yes	TRUE	TRUE
XLOC_007337	uc001qcy.2	chr11:125753508-125773288	2.56846	3.32375	2.52517	3.18691	1.29406	0.0148247	yes	1.26206	0.0500285	no	-1.01714	0.920921	no	-1.04294	0.758396	no	TRUE	TRUE
XLOC_007340	uc001qdb.4,uc001qdc.4,uc009zbw.3,uc009zbx.3	chr11:125826500-125933191	1.55767	1.0796	1.50949	0.959974	-1.44282	0.000230458	yes	-1.57243	0.000230458	yes	-1.03192	0.810637	no	-1.12461	0.300398	no	TRUE	TRUE
XLOC_007341	uc001qde.3,uc009zbz.3,uc010sbl.2	chr11:126071988-126081587	5.70013	4.45668	6.54848	5.23957	-1.27901	0.000230458	yes	-1.24981	0.000230458	yes	1.14883	0.0215144	yes	1.17567	0.0083442	yes	TRUE	TRUE
XLOC_007343	uc001qdh.3,uc010sbm.2	chr11:126081618-126138877	17.4954	22.0565	11.8123	16.2543	1.2607	0.000440512	yes	1.37605	0.000230458	yes	-1.48112	0.000230458	yes	-1.35696	0.000230458	yes	TRUE	TRUE
XLOC_007355	uc001qez.3,uc001qfb.3,uc009zco.3,uc009zcp.3,uc009zcq.2	chr11:128834705-129149130	4.006	4.65693	6.20917	7.54093	1.16249	0.169573	no	1.21448	0.0892374	no	1.54997	0.000230458	yes	1.61929	0.000230458	yes	TRUE	TRUE
XLOC_007358	uc001qfg.3,uc001qfh.3,uc001qfi.3,uc009zcr.3,uc010sbw.1	chr11:129733363-129765499	2.8205	3.28482	2.51363	2.86695	1.16462	0.0144346	yes	1.14056	0.0655576	no	-1.12208	0.106049	no	-1.14575	0.0331418	yes	TRUE	TRUE
XLOC_007361	uc001qfz.3,uc001qga.3,uc001qgb.4,uc001qgc.1	chr11:130096332-130273133	8.30621	5.82388	8.46823	6.02091	-1.42623	0.000230458	yes	-1.40647	0.000230458	yes	1.01951	0.872945	no	1.03383	0.731809	no	TRUE	TRUE
XLOC_007367	uc001qgk.4,uc001qgl.3,uc010sce.2,uc010scf.2,uc010scg.2	chr11:130745765-130786386	5.86451	7.3566	6.26676	7.20562	1.25443	0.000440512	yes	1.14982	0.077709	no	1.06859	0.384113	no	-1.02095	0.843774	no	TRUE	TRUE
XLOC_007377	uc001qhd.1	chr11:134022256-134117734	5.24211	6.74502	5.2248	7.05142	1.2867	0.0042001	yes	1.34961	0.00121219	yes	-1.00331	0.980297	no	1.04543	0.695507	no	TRUE	TRUE
XLOC_007540	uc010scx.1,uc010scy.2,uc010sdd.2,uc010sde.2,uc010sdf.2	chr12:74271-91279	10.4424	10.021	8.40076	9.8193	-1.04205	0.754616	no	1.16886	0.071025	no	-1.24303	0.0368929	yes	-1.02054	0.869024	no	TRUE	TRUE
XLOC_007546	uc001qin.3,uc001qio.4,uc001qip.4,uc001qiq.3,uc001qir.4,uc021qss.1,uc021qst.1	chr12:861690-1100310	8.93583	9.78946	9.83547	12.3681	1.09553	0.339581	no	1.2575	0.00102672	yes	1.10068	0.293427	no	1.26341	0.00139332	yes	TRUE	TRUE
XLOC_007551	uc001qjm.3,uc001qjn.3	chr12:1800246-1897864	29.1296	33.7864	26.551	31.7515	1.15986	0.0272265	yes	1.19587	0.00647306	yes	-1.09712	0.189815	no	-1.06409	0.420632	no	TRUE	TRUE
XLOC_007557	uc001qkz.3	chr12:2903883-2915137	64.7826	105.851	103.91	148.448	1.63394	0.000230458	yes	1.42862	0.000230458	yes	1.60398	0.000230458	yes	1.40242	0.000230458	yes	TRUE	TRUE
XLOC_007558	uc001qla.2,uc001qlb.2,uc010seb.2	chr12:2921786-2944221	4.23499	3.95593	3.26598	3.72996	-1.07054	0.329473	no	1.14206	0.0329149	yes	-1.2967	0.000230458	yes	-1.06058	0.39652	no	TRUE	TRUE
XLOC_007560	uc001qlh.3,uc001qli.3,uc001qlj.2,uc009zec.1,uc010see.2,uc010seh.1,uc010sei.1	chr12:2986364-3050306	23.9818	25.7263	19.3496	20.9057	1.07274	0.372233	no	1.08042	0.327425	no	-1.2394	0.00174577	yes	-1.23059	0.00341042	yes	TRUE	TRUE
XLOC_007561	uc001qln.3,uc010sej.2,uc010sek.2	chr12:3068437-3153616	5.94071	7.10504	5.47151	7.90573	1.19599	0.00325245	yes	1.44489	0.000230458	yes	-1.08575	0.186585	no	1.11269	0.119067	no	TRUE	TRUE
XLOC_007562	uc001qlp.3,uc021qtd.1	chr12:3186520-3395833	5.48869	4.25383	8.33003	6.54441	-1.29029	0.000230458	yes	-1.27285	0.000230458	yes	1.51767	0.000230458	yes	1.53847	0.000230458	yes	TRUE	TRUE
XLOC_007585	uc001qmp.3	chr12:4430320-4469190	1.60621	3.09452	2.31679	3.10299	1.9266	0.000230458	yes	1.33935	0.000230458	yes	1.4424	0.000230458	yes	1.00274	0.973046	no	TRUE	TRUE
XLOC_007586	uc001qmu.3,uc001qmw.3,uc010sep.2,uc010seq.2	chr12:4647949-4669213	7.87559	9.54939	6.32782	8.21685	1.21253	0.000440512	yes	1.29853	0.000230458	yes	-1.2446	0.000230458	yes	-1.16217	0.010586	yes	TRUE	TRUE
XLOC_007587	uc001qmx.3,uc001qmy.2,uc001qmz.2,uc001qna.2,uc009zeh.1,uc010ser.2,uc021qtq.1	chr12:4671369-4723041	2.38963	2.81581	2.0302	2.30951	1.17835	0.104548	no	1.13758	0.26464	no	-1.17704	0.141863	no	-1.21922	0.0489024	yes	TRUE	TRUE
XLOC_007589	uc001qnc.3,uc009zei.2,uc010ses.2	chr12:4757900-4796720	23.4647	32.3983	26.449	33.2961	1.38073	0.000230458	yes	1.25888	0.000440512	yes	1.12718	0.0581588	no	1.02771	0.767043	no	TRUE	TRUE
XLOC_007602	uc001qnq.2,uc010seu.2,uc010sev.2	chr12:6309274-6347437	317.472	326.598	378.72	369.034	1.02875	0.746621	no	-1.02625	0.769944	no	1.19292	0.00632576	yes	1.12993	0.0755647	no	TRUE	TRUE
XLOC_007605	uc001qnr.3,uc001qns.3,uc010sew.2,uc010sex.2	chr12:6419601-6437904	3.05311	2.61201	2.64091	2.84257	-1.16887	0.0408916	yes	1.07636	0.338091	no	-1.15608	0.0297445	yes	1.08827	0.315022	no	TRUE	TRUE
XLOC_007606	uc001qny.1,uc001qnz.1,uc010sfc.1	chr12:6456008-6500732	27.218	31.6042	34.8035	36.6982	1.16115	0.0344794	yes	1.05444	0.560775	no	1.27869	0.000230458	yes	1.16118	0.0393658	yes	TRUE	TRUE
XLOC_007610	uc001qoo.2,uc009zen.1,uc010sfd.1	chr12:6602536-6641158	27.7171	19.8479	21.6518	18.4915	-1.39648	0.000230458	yes	-1.17091	0.017525	yes	-1.28013	0.000230458	yes	-1.07335	0.349394	no	TRUE	TRUE
XLOC_007612	uc001qop.1	chr12:6643656-6665249	2340.29	3306.6	2322.85	2842.7	1.4129	0.000230458	yes	1.2238	0.00292692	yes	-1.00751	0.945145	no	-1.16319	0.041419	yes	TRUE	TRUE
XLOC_007614	uc001qqh.3,uc001qqi.3,uc001qqj.3,uc001qqn.4	chr12:6833149-6841041	19.1085	18.6106	21.9417	22.0007	-1.02675	0.733683	no	1.00269	0.976277	no	1.14827	0.023085	yes	1.18216	0.00404581	yes	TRUE	TRUE
XLOC_007620	uc001qrh.4,uc001qri.4	chr12:6961284-6975795	28.9832	36.0842	31.4564	38.7639	1.245	0.000641404	yes	1.23231	0.00139332	yes	1.08533	0.254274	no	1.07426	0.328351	no	TRUE	TRUE
XLOC_007621	uc001qrk.3,uc010sfo.2	chr12:6976583-6982521	354.532	608.33	314.584	452.308	1.71587	0.000230458	yes	1.4378	0.000230458	yes	-1.12699	0.0825879	no	-1.34495	0.000230458	yes	TRUE	TRUE
XLOC_007622	uc009zff.3,uc021qud.1,uc021que.1	chr12:6982581-6995228	1.33471	1.7939	1.97924	2.68123	1.34404	0.0375283	yes	1.35468	0.00557752	yes	1.4829	0.00404581	yes	1.49464	0.000230458	yes	TRUE	TRUE
XLOC_007623	uc001qrp.3,uc001qrq.3,uc001qrs.3,uc001qrt.4,uc009zfh.3	chr12:7013896-7023491	2.84304	2.02021	2.8631	2.06965	-1.4073	0.00276365	yes	-1.38337	0.00157025	yes	1.00706	0.964777	no	1.02447	0.88826	no	TRUE	TRUE
XLOC_007624	uc001qru.1,uc001qrv.1,uc009zfi.1,uc010sfq.1	chr12:7023613-7032860	6.50661	19.8945	4.87352	9.18979	3.05758	0.000230458	yes	1.88566	0.000230458	yes	-1.33509	0.000230458	yes	-2.16485	0.000230458	yes	TRUE	TRUE
XLOC_007625	uc001qrw.1,uc001qrx.1,uc001qry.1,uc001qrz.3,uc009zfj.1	chr12:7033625-7055165	184.689	190.754	157.246	163.933	1.03284	0.737303	no	1.04253	0.667504	no	-1.17452	0.0367889	yes	-1.16361	0.0468252	yes	TRUE	TRUE
XLOC_007626	uc001qsa.1,uc001qsb.2,uc009zfl.1,uc010sfr.1,uc010sfs.1	chr12:7055739-7070479	16.299	12.4309	19.1735	16.1829	-1.31117	0.000230458	yes	-1.1848	0.00572663	yes	1.17636	0.00647306	yes	1.30183	0.000230458	yes	TRUE	TRUE
XLOC_007627	uc009zfm.2	chr12:7070595-7074508	2.24123	1.73476	2.91121	2.21532	-1.29195	0.000230458	yes	-1.31413	0.000230458	yes	1.29893	0.000230458	yes	1.27702	0.000230458	yes	TRUE	TRUE
XLOC_007630	uc001qsh.4,uc001qsj.3,uc001qsk.3,uc001qsl.3,uc009zfr.3	chr12:7079943-7178335	27.49	43.5921	20.0258	37.4289	1.58574	0.000230458	yes	1.86903	0.000230458	yes	-1.37273	0.000230458	yes	-1.16466	0.0706519	no	TRUE	TRUE
XLOC_007633	uc001qsu.3,uc001qsv.3,uc001qsw.3,uc009zfu.2,uc010sgc.2,uc010sgd.2	chr12:7341758-7371169	6.47871	6.42302	5.76164	5.43152	-1.00867	0.917595	no	-1.06078	0.383187	no	-1.12446	0.0448288	yes	-1.18255	0.00341042	yes	TRUE	TRUE
XLOC_007643	uc001qtt.1,uc001qtu.3	chr12:8185256-8208242	1.99418	1.77796	1.67645	1.63032	-1.12161	0.0562315	no	-1.0283	0.666396	no	-1.18953	0.00388752	yes	-1.09056	0.0940059	no	TRUE	TRUE
XLOC_007644	uc001qtx.2,uc001qty.2	chr12:8234806-8255527	14.2869	17.3163	7.84479	10.5545	1.21204	0.00157025	yes	1.34542	0.000230458	yes	-1.8212	0.000230458	yes	-1.64066	0.000230458	yes	TRUE	TRUE
XLOC_007652	uc001quw.2,uc001qux.2,uc010sgl.1	chr12:8834286-8935687	3.88796	4.04046	2.75643	3.24168	1.03922	0.67983	no	1.17604	0.0424966	yes	-1.41051	0.000230458	yes	-1.24641	0.00357021	yes	TRUE	TRUE
XLOC_007660	uc001qvo.2,uc009zgn.1,uc010sgq.1	chr12:9436252-9466684	2.15045	2.20881	1.60174	1.99867	1.02714	0.849431	no	1.24781	0.0914353	no	-1.34257	0.0254817	yes	-1.10514	0.349755	no	TRUE	TRUE
XLOC_007670	uc001qwf.2,uc001qwg.2,uc009zgu.2,uc021quv.1,uc021quw.1	chr12:9786014-9852151	10.2145	5.40829	11.1278	7.75475	-1.88867	0.000230458	yes	-1.43497	0.000230458	yes	1.08941	0.406512	no	1.43386	0.000230458	yes	TRUE	TRUE
XLOC_007677	uc001qxs.3,uc010shb.1	chr12:10365488-10375724	1.70184	0.282305	1.66646	0.293374	-6.02837	0.000230458	yes	-5.68033	0.000230458	yes	-1.02123	0.868126	no	1.03921	0.900648	no	TRUE	TRUE
XLOC_007691	uc001rap.1	chr12:12764830-12798041	13.097	11.4975	12.1489	11.8389	-1.13912	0.0459927	yes	-1.02618	0.777552	no	-1.07804	0.315079	no	1.02969	0.726138	no	TRUE	TRUE
XLOC_007694	uc001rat.2	chr12:12870301-12875305	77.8378	59.7687	73.5512	50.3484	-1.30232	0.000230458	yes	-1.46084	0.000230458	yes	-1.05828	0.460495	no	-1.1871	0.00862974	yes	TRUE	TRUE
XLOC_007695	uc001rau.4,uc001rav.3,uc001raw.4,uc001rax.3,uc001ray.3,uc009zhw.1,uc010shn.1	chr12:12878850-12982915	19.5421	26.3413	17.3773	22.8185	1.34793	0.000230458	yes	1.31312	0.000230458	yes	-1.12458	0.0782761	no	-1.15438	0.0381755	yes	TRUE	TRUE
XLOC_007697	uc010sho.2	chr12:13028410-13029070	8.29925	6.10935	5.55531	6.749	-1.35845	0.000230458	yes	1.21487	0.0351525	yes	-1.49393	0.000230458	yes	1.1047	0.302407	no	TRUE	TRUE
XLOC_007698	uc001rba.3	chr12:13043195-13071451	50.3999	48.8772	33.9019	34.7001	-1.03115	0.742857	no	1.02354	0.813479	no	-1.48664	0.000230458	yes	-1.40856	0.000230458	yes	TRUE	TRUE
XLOC_007699	uc001rbe.1	chr12:13080534-13153243	2.85779	2.49229	1.81736	1.56039	-1.14665	0.459985	no	-1.16468	0.433996	no	-1.5725	0.00820007	yes	-1.59722	0.00527516	yes	TRUE	TRUE
XLOC_007700	uc001rbh.3,uc010shq.2	chr12:13153375-13192604	1.49609	1.23265	1.57676	1.1723	-1.21372	0.00341042	yes	-1.34501	0.000230458	yes	1.05392	0.493563	no	-1.05148	0.572457	no	TRUE	TRUE
XLOC_007701	uc001rbi.3	chr12:13197115-13236383	6.75052	5.62161	11.8143	9.99108	-1.20082	0.000836683	yes	-1.18248	0.0115357	yes	1.75013	0.000230458	yes	1.77726	0.000230458	yes	TRUE	TRUE
XLOC_007706	uc001rbu.3,uc001rbv.1,uc001rbw.3,uc001rbx.3,uc001rby.4,uc001rbz.1,uc001rca.3,uc001rcb.3,uc010shs.1,uc010sht.1	chr12:14518497-14721166	10.8371	9.12247	10.0492	9.95946	-1.18796	0.0274643	yes	-1.00901	0.936861	no	-1.0784	0.370772	no	1.09175	0.310637	no	TRUE	TRUE
XLOC_007708	uc009zia.3	chr12:14925693-14930936	83.9158	94.0632	97.9007	96.1524	1.12092	0.101686	no	-1.01818	0.853838	no	1.16665	0.0227199	yes	1.02221	0.81753	no	TRUE	TRUE
XLOC_007712	uc001rdc.4,uc001rdd.4,uc010shw.2	chr12:16035287-16056410	37.0082	58.0891	49.487	63.6049	1.56963	0.000230458	yes	1.28529	0.000230458	yes	1.33719	0.000230458	yes	1.09495	0.214223	no	TRUE	TRUE
XLOC_007714	uc021qvs.1	chr12:16288753-16430619	0.120477	0.0418533	1.98209	0.38671	-2.87855	1	no	-5.12552	0.000230458	yes	16.452	0.000230458	yes	9.23965	0.00191954	yes	TRUE	TRUE
XLOC_007716	uc001rdf.3,uc001rdg.3,uc001rdh.3,uc001rdi.3	chr12:16500075-16523342	122.733	141.142	162.172	180.648	1.14999	0.0391533	yes	1.11393	0.121526	no	1.32134	0.000230458	yes	1.2799	0.000230458	yes	TRUE	TRUE
XLOC_007726	uc001rdz.4,uc001rea.3,uc001reb.3,uc001rec.1,uc009zin.3,uc009zio.3,uc010sie.2,uc010sig.2,uc010sih.1,uc021qvy.1	chr12:19282598-19529333	4.51508	4.12658	4.93845	4.19894	-1.09415	0.147658	no	-1.17612	0.00587454	yes	1.09377	0.149657	no	1.01754	0.831598	no	TRUE	TRUE
XLOC_007742	uc001rfm.3	chr12:22199158-22218602	23.6464	27.8302	22.5213	26.13	1.17693	0.0107206	yes	1.16023	0.0191621	yes	-1.04996	0.494656	no	-1.06507	0.419125	no	TRUE	TRUE
XLOC_007743	uc001rfs.3,uc001rft.3,uc009ziz.3	chr12:22778073-22843608	15.8306	16.1075	21.8394	19.4663	1.01749	0.909907	no	-1.12191	0.378608	no	1.37957	0.00259883	yes	1.20852	0.111415	no	TRUE	TRUE
XLOC_007750	uc001rgn.3,uc001rgo.3	chr12:25348149-25357949	8.0126	6.83312	6.98227	4.84957	-1.17261	0.00341042	yes	-1.43977	0.000230458	yes	-1.14756	0.00806282	yes	-1.40902	0.000230458	yes	TRUE	TRUE
XLOC_007752	uc001rgx.3,uc001rgy.3,uc001rgz.3,uc009zjd.2,uc009zje.2	chr12:26097789-26232825	13.4128	16.4865	14.2696	14.9767	1.22916	0.0222387	yes	1.04955	0.83854	no	1.06388	0.65669	no	-1.10081	0.485269	no	TRUE	TRUE
XLOC_007759	uc001rhr.3,uc010sjm.2,uc010sjn.2,uc010sjo.2	chr12:27397077-27478890	5.70293	6.86727	6.70935	7.13414	1.20417	0.00139332	yes	1.06331	0.374602	no	1.17647	0.00542873	yes	1.03886	0.618098	no	TRUE	TRUE
XLOC_007760	uc001rht.2,uc001rhu.2,uc001rhv.2,uc001rhw.3,uc009zji.2,uc010sjp.2	chr12:27485786-27599558	2.88094	4.29433	2.21952	2.9859	1.4906	0.000230458	yes	1.34529	0.000230458	yes	-1.298	0.000230458	yes	-1.4382	0.000230458	yes	TRUE	TRUE
XLOC_007762	uc001rhy.1,uc001rhz.2,uc001ria.3,uc001rib.2,uc001ric.2,uc001rid.2,uc001rif.2,uc001rig.1,uc010sjr.1	chr12:27676979-27850959	7.55117	9.50226	7.9866	9.64193	1.25838	0.010586	yes	1.20726	0.0526697	no	1.05766	0.628629	no	1.0147	0.911369	no	TRUE	TRUE
XLOC_007764	uc001rih.3,uc001rii.3	chr12:27863705-27909237	23.7579	31.1043	25.9626	33.6413	1.30922	0.000230458	yes	1.29576	0.000230458	yes	1.0928	0.223099	no	1.08156	0.292663	no	TRUE	TRUE
XLOC_007765	uc001rij.3	chr12:27932195-27956125	7.947	9.34843	5.80009	7.88167	1.17635	0.0192821	yes	1.35889	0.000230458	yes	-1.37015	0.000230458	yes	-1.1861	0.0115357	yes	TRUE	TRUE
XLOC_007766	uc001rio.3,uc001rip.1,uc001riq.3,uc009zjl.3	chr12:28332209-28734479	6.22239	6.13404	8.25893	7.10616	-1.0144	0.896079	no	-1.16222	0.02065	yes	1.32729	0.000230458	yes	1.15848	0.0549215	no	TRUE	TRUE
XLOC_007772	uc001rjr.1,uc001rjs.1,uc001rjt.1,uc001rju.1,uc001rjv.1,uc001rjw.1,uc001rjx.1,uc009zjo.1,uc010sjw.1	chr12:31173696-31257725	10.8795	13.7139	9.28907	11.1529	1.26053	0.00292692	yes	1.20065	0.0330284	yes	-1.17122	0.0529768	no	-1.22963	0.0131341	yes	TRUE	TRUE
XLOC_007780	uc001rld.2,uc001rle.2,uc001rlf.2,uc001rlg.2,uc001rlh.2,uc010skh.1,uc010ski.1	chr12:32832136-32909111	11.556	17.0965	11.8611	15.1285	1.47945	0.000230458	yes	1.27547	0.00557752	yes	1.0264	0.830144	no	-1.13009	0.163146	no	TRUE	TRUE
XLOC_007784	uc001rlm.3	chr12:34175215-34182563	9.53823	10.5299	7.83347	9.44041	1.10397	0.144531	no	1.20514	0.000641404	yes	-1.21763	0.00102672	yes	-1.11541	0.0831779	no	TRUE	TRUE
XLOC_007803	uc001rod.3,uc001roe.3,uc009zkc.3	chr12:44229592-44783743	3.64709	3.81781	4.51597	3.79179	1.04681	0.552367	no	-1.19099	0.00308975	yes	1.23824	0.000641404	yes	-1.00686	0.943542	no	TRUE	TRUE
XLOC_007804	uc001roo.3,uc010sld.1,uc010sle.1,uc010slf.2,uc010slg.2	chr12:45566816-45834187	8.6566	10.9273	4.78253	5.71235	1.26231	0.000230458	yes	1.19442	0.00357021	yes	-1.81005	0.000230458	yes	-1.91293	0.000230458	yes	TRUE	TRUE
XLOC_007806	uc001ror.3,uc001ros.1,uc001rot.1,uc001rou.1,uc009zkg.1,uc009zkh.1	chr12:46123487-46301819	18.5773	16.9167	23.2573	22.2209	-1.09816	0.19982	no	-1.04664	0.580229	no	1.25192	0.00121219	yes	1.31355	0.000230458	yes	TRUE	TRUE
XLOC_007808	linc-FAM113B-3	chr12:46773842-47069451	19.0945	11.3703	21.5913	12.4956	-1.67933	0.000230458	yes	-1.72791	0.000230458	yes	1.13076	0.362	no	1.09897	0.468143	no	TRUE	TRUE
XLOC_007830	uc001rsk.2,uc001rsl.2,uc010slx.2,uc010sly.2,uc010slz.2,uc021qxm.1	chr12:49208056-49223039	8.44174	10.469	5.93806	7.57608	1.24015	0.000230458	yes	1.27585	0.000230458	yes	-1.42163	0.000230458	yes	-1.38185	0.000230458	yes	TRUE	TRUE
XLOC_007835	uc010smg.1	chr12:49521564-49525304	486.368	739.047	262.423	452.744	1.51952	0.000230458	yes	1.72525	0.000230458	yes	-1.85337	0.000230458	yes	-1.63237	0.000230458	yes	TRUE	TRUE
XLOC_007836	uc001rtt.1,uc010smh.1	chr12:49621708-49667113	200.67	356.035	109.846	190.698	1.77423	0.000230458	yes	1.73605	0.00276365	yes	-1.82683	0.00259883	yes	-1.86701	0.000230458	yes	TRUE	TRUE
XLOC_007839	uc001rua.3,uc001rub.3	chr12:49740610-49751681	19.8762	18.9226	15.6167	13.9629	-1.05039	0.638668	no	-1.11844	0.231233	no	-1.27275	0.00341042	yes	-1.35521	0.000230458	yes	TRUE	TRUE
XLOC_007850	uc001rvv.3,uc001rvw.3,uc009zln.3,uc009zlo.3,uc021qxr.1	chr12:50451192-50477394	0.897253	1.03552	0.719424	0.793138	1.1541	0.0939336	no	1.10246	0.371002	no	-1.24718	0.017525	yes	-1.3056	0.00276365	yes	TRUE	TRUE
XLOC_007851	uc001rvx.4,uc001rvy.4,uc009zlp.3,uc010smo.1	chr12:50478982-50494494	13.6937	14.6969	11.689	13.5253	1.07326	0.372004	no	1.1571	0.0257218	yes	-1.1715	0.0212714	yes	-1.08662	0.26711	no	TRUE	TRUE
XLOC_007854	uc001rwm.3,uc001rwn.3,uc001rwp.2,uc001rwq.2,uc001rwr.2,uc001rws.2,uc001rwt.2,uc009zlr.1,uc021qxv.1	chr12:50794591-50873790	20.3696	26.7524	23.3186	28.6315	1.31335	0.000440512	yes	1.22784	0.0104487	yes	1.14477	0.118115	no	1.07024	0.453022	no	TRUE	TRUE
XLOC_007855	uc001rwu.3,uc001rwv.3,uc009zls.2,uc009zlt.3	chr12:50898767-51142450	12.3977	14.2706	13.6274	15.5412	1.15107	0.037956	yes	1.14044	0.0493121	yes	1.09919	0.187034	no	1.08904	0.236859	no	TRUE	TRUE
XLOC_007858	uc001rxb.3,uc010smv.1	chr12:51318369-51326300	2.84476	0.745383	5.72989	2.59574	-3.81651	0.000230458	yes	-2.20742	0.000230458	yes	2.01419	0.000230458	yes	3.48242	0.000230458	yes	TRUE	TRUE
XLOC_007861	uc001rxl.3,uc001rxm.3,uc001rxn.3,uc001rxt.3,uc009zlw.3,uc010smz.2,uc010sna.2	chr12:51440866-51454335	33.9711	14.3871	34.5926	16.5925	-2.36122	0.000230458	yes	-2.08483	0.000230458	yes	1.01829	0.85989	no	1.15329	0.0192821	yes	TRUE	TRUE
XLOC_007863	uc001ryb.3,uc010snc.2,uc010snd.2,uc010sne.2,uc010snf.1,uc021qxy.1	chr12:51632507-51664202	149.324	135.589	189.094	188.816	-1.1013	0.181223	no	-1.00147	0.987102	no	1.26633	0.000230458	yes	1.39256	0.000230458	yes	TRUE	TRUE
XLOC_007864	uc001rym.3,uc001ryn.3,uc001ryo.2,uc001ryp.1,uc001ryq.4,uc001ryr.3,uc001rys.1,uc010sni.2,uc010snj.2,uc010snk.2	chr12:51745526-51909547	0.872554	0.572777	2.11158	1.4945	-1.52337	0.230987	no	-1.4129	0.14693	no	2.42	0.000230458	yes	2.60922	0.00748892	yes	TRUE	TRUE
XLOC_007868	uc001rzl.3,uc001rzm.3,uc001rzn.3,uc010snn.2,uc021qya.1	chr12:52345450-52390863	7.78891	8.07988	5.55329	5.71251	1.03736	0.64727	no	1.02867	0.709969	no	-1.40258	0.000230458	yes	-1.41442	0.000230458	yes	TRUE	TRUE
XLOC_007870	uc001rzr.2,uc001rzs.3,uc001rzt.3,uc009zmb.2,uc009zmc.3,uc010sno.2	chr12:52416615-52453333	2.82199	3.48106	4.27325	3.3878	1.23355	0.00209083	yes	-1.26136	0.000230458	yes	1.51427	0.000230458	yes	-1.02753	0.736779	no	TRUE	TRUE
XLOC_007871	uc001rzu.4,uc009zmd.3	chr12:52463757-52471279	52.5028	67.4162	59.842	66.4886	1.28405	0.000230458	yes	1.11107	0.130693	no	1.13979	0.0558289	no	-1.01395	0.885217	no	TRUE	TRUE
XLOC_007874	linc-KRT7-1	chr12:52586204-52617597	1.22744	2.05775	1.25467	1.24629	1.67646	0.038503	yes	-1.00672	0.986624	no	1.02218	0.960608	no	-1.6511	0.0537937	no	TRUE	TRUE
XLOC_007875	uc001saa.1,uc001sad.3,uc009zmg.3,uc010snq.2	chr12:52626953-52715182	6.03105	13.0745	5.64939	9.97981	2.16786	0.000230458	yes	1.76653	0.00157025	yes	-1.06756	0.778402	no	-1.3101	0.209352	no	TRUE	TRUE
XLOC_007878	uc001sbh.4,uc010snu.2,uc010snv.2	chr12:53400061-53473204	436.454	298.822	427.031	294.14	-1.46058	0.000230458	yes	-1.4518	0.000230458	yes	-1.02207	0.823251	no	-1.01592	0.877836	no	TRUE	TRUE
XLOC_007883	uc001scb.4	chr12:53551446-53584654	14.6221	8.85843	12.84	8.80911	-1.65064	0.000230458	yes	-1.45758	0.000230458	yes	-1.13879	0.0849216	no	-1.0056	0.958802	no	TRUE	TRUE
XLOC_007885	uc001sch.2,uc001sci.2,uc021qye.1	chr12:53645369-53648210	26.8741	29.4426	28.9071	34.3014	1.09558	0.218535	no	1.18661	0.00572663	yes	1.07565	0.311368	no	1.16503	0.0217525	yes	TRUE	TRUE
XLOC_007887	uc001scl.3,uc001scm.3	chr12:53689234-53693234	351.724	311.474	354.145	305.72	-1.12922	0.0728833	no	-1.1584	0.0275858	yes	1.00688	0.943925	no	-1.01882	0.837438	no	TRUE	TRUE
XLOC_007888	uc001scp.4,uc001scq.4,uc009zmx.3,uc010sof.1	chr12:53693469-53700965	33.8061	32.359	39.4766	34.4108	-1.04472	0.55744	no	-1.14722	0.0302042	yes	1.16774	0.013794	yes	1.06341	0.382271	no	TRUE	TRUE
XLOC_007889	uc001scw.3,uc010sog.2,uc021qyf.1	chr12:53773978-53810252	26.8021	22.5338	23.7574	23.3472	-1.18942	0.00791977	yes	-1.01757	0.851591	no	-1.12816	0.0756585	no	1.0361	0.677921	no	TRUE	TRUE
XLOC_007891	uc001scy.4,uc001scz.4,uc001sda.4,uc001sdb.4,uc001sdc.4,uc001sdd.4,uc001sde.4,uc001sdf.4,uc001sdi.4,uc001sdk.4,uc001sdl.4,uc010soh.1,uc010soi.2,uc010soj.2	chr12:53835422-53893444	215.166	228.321	196.994	232.381	1.06114	0.509158	no	1.17963	0.0268876	yes	-1.09225	0.285055	no	1.01778	0.870171	no	TRUE	TRUE
XLOC_007892	uc001sdo.3,uc001sdp.3,uc001sdr.3,uc001sdt.3,uc009znb.3	chr12:53894704-53900215	35.3939	36.6688	42.0905	45.3911	1.03602	0.695789	no	1.07842	0.325177	no	1.1892	0.0134015	yes	1.23787	0.00191954	yes	TRUE	TRUE
XLOC_007898	uc001sei.3	chr12:54328771-54340328	5.17317	5.23076	6.13762	5.12161	1.01113	0.89721	no	-1.19838	0.00734628	yes	1.18643	0.0140478	yes	-1.02131	0.783938	no	TRUE	TRUE
XLOC_007902	uc001sem.3	chr12:54356032-54371593	3.79354	2.5982	5.32134	4.17689	-1.46006	0.000230458	yes	-1.274	0.000230458	yes	1.40274	0.000230458	yes	1.60761	0.000230458	yes	TRUE	TRUE
XLOC_007905	uc001seq.3	chr12:54393876-54397120	1.94982	1.33185	3.06053	1.74345	-1.46399	0.000440512	yes	-1.75544	0.000230458	yes	1.56965	0.000230458	yes	1.30904	0.0174002	yes	TRUE	TRUE
XLOC_007907	uc001ses.3,uc001seu.3,uc001sev.3,uc001sew.3,uc001sex.3	chr12:54410577-54449814	1.32947	1.18442	1.69107	1.52071	-1.12247	0.435802	no	-1.11203	0.416072	no	1.27199	0.0437702	yes	1.28393	0.0540913	no	TRUE	TRUE
XLOC_007922	uc001sgk.3	chr12:55248298-55252174	150.546	156.6	185.857	179.754	1.04021	0.642906	no	-1.03395	0.694201	no	1.23455	0.000641404	yes	1.14785	0.0448288	yes	TRUE	TRUE
XLOC_007936	uc010spr.2	chr12:56075329-56106089	3.83742	6.21164	1.02136	2.11015	1.6187	0.000230458	yes	2.06602	0.000230458	yes	-3.75717	0.000230458	yes	-2.9437	0.000230458	yes	TRUE	TRUE
XLOC_007937	uc001shi.3,uc001shj.4,uc001shk.3,uc001shl.3,uc009zny.2,uc010spt.1,uc010spu.1,uc021qyt.1	chr12:56109817-56118526	87.4581	71.1517	77.0181	64.331	-1.22918	0.00191954	yes	-1.19722	0.00496913	yes	-1.13555	0.0727189	no	-1.10603	0.142191	no	TRUE	TRUE
XLOC_007938	uc001shq.3	chr12:56137063-56224342	3.57428	6.22759	3.62447	6.09385	1.74233	0.00820007	yes	1.68131	0.0184182	yes	1.01404	0.967124	no	-1.02195	0.939381	no	TRUE	TRUE
XLOC_007940	uc001shz.1	chr12:56225624-56268488	1.66282	0.834686	1.2427	0.748078	-1.99215	0.000230458	yes	-1.66119	0.000230458	yes	-1.33807	0.0166347	yes	-1.11577	0.488877	no	TRUE	TRUE
XLOC_007941	uc001sih.1,uc001sii.1,uc001sij.3,uc001sik.3,uc001sil.3,uc001sim.3,uc001sin.3,uc001sio.3,uc009zoc.1,uc009zod.1,uc009zoe.1,uc009zof.3	chr12:56324945-56347807	4.09255	3.58203	2.77327	2.59519	-1.14252	0.0487009	yes	-1.06862	0.326393	no	-1.47571	0.000230458	yes	-1.38026	0.000230458	yes	TRUE	TRUE
XLOC_007942	uc001sit.4,uc001siu.4,uc010spy.2	chr12:56360555-56366568	39.0607	54.8642	28.8736	42.0439	1.40459	0.000230458	yes	1.45614	0.000230458	yes	-1.35282	0.000230458	yes	-1.30493	0.000230458	yes	TRUE	TRUE
XLOC_007943	uc001siv.3,uc001siw.3,uc009zog.3,uc010spz.2	chr12:56367696-56390467	26.6526	19.8872	26.4161	21.5235	-1.34019	0.000230458	yes	-1.22731	0.00157025	yes	-1.00895	0.928562	no	1.08228	0.282171	no	TRUE	TRUE
XLOC_007944	uc001six.3,uc001siy.3,uc001siz.3,uc001sja.3,uc009zoh.3	chr12:56391042-56399309	9.13222	7.66376	10.6952	11.6423	-1.19161	0.00174577	yes	1.08855	0.160411	no	1.17115	0.00557752	yes	1.51914	0.000230458	yes	TRUE	TRUE
XLOC_007946	uc001sjf.3	chr12:56435685-56438007	372.262	526.75	353.757	495.119	1.415	0.000230458	yes	1.3996	0.000230458	yes	-1.05231	0.532808	no	-1.06389	0.433416	no	TRUE	TRUE
[truncated: 7,368 more rows]
